# Supplementary material for: Gene expression profiling of 1200 pancreatic ductal adenocarcinoma reveals novel subtypes
Source: BMC Cancer. 2018 May 29;18:603. doi: 10.1186/s12885-018-4546-8 (PMC5975421; doi:10.1186/s12885-018-4546-8)
Supplement: Supplementary file 4 — Table S2. Confusion Matrices in internal training and validation sets. (XLS 25 kb) [file 12885_2018_4546_MOESM4_ESM.xls]

## Sheet: Sheet1
Supplemental Table 2. The classification errors on the internal training set and internal test set.
Confusion Matrix in internal training set: Row labels: Actual class; column labels: Predicted class
	L1	L2	L3	L4	L5	L6	Error_Rate
L1	108	0	0	0	0	0	0/108
L2	0	109	0	0	0	0	0/109
L3	0	0	56	3	0	0	3/59
L4	0	0	0	60	0	0	0/60
L5	0	0	0	0	32	1	1/33
L6	0	0	0	0	0	101	0/101
Total	108	109	56	63	32	102	4/470
Confusion Matrix in internal test set: Row labels: Actual class; column labels: Predicted class
	L1	L2	L3	L4	L5	L6	Error_Rate
L1	26	0	3	1	1	1	6/32
L2	2	26	0	0	1	0	3/29
L3	1	3	20	1	0	1	6/26
L4	0	1	0	20	1	1	3/23
L5	0	1	0	0	8	0	1/9
L6	1	0	0	0	0	32	1/33
Total	30	31	23	22	11	35	20/152
