# Supplementary material for: Gene expression profiling of 1200 pancreatic ductal adenocarcinoma reveals novel subtypes
Source: BMC Cancer. 2018 May 29;18:603. doi: 10.1186/s12885-018-4546-8 (PMC5975421; doi:10.1186/s12885-018-4546-8)
Supplement: Supplementary file 6 — Table S3. Significantly enriched gene sets for each subtype. (XLS 883 kb) [file 12885_2018_4546_MOESM6_ESM.xls]

## Sheet: L1
Name	Genes (tot)	Stat (dist.dir)	p adj (dist.dir)	Genes (up)	Genes (down)
GO_DRUG_CATABOLIC_PROCESS	10	0.89476	0	9	1
GO_ETHANOL_METABOLIC_PROCESS	12	0.85268	0	9	3
ZHAN_MULTIPLE_MYELOMA_PR_UP	33	0.83419	0	32	1
GO_RETINOL_DEHYDROGENASE_ACTIVITY	11	0.82122	0.011574	10	1
WAMUNYOKOLI_OVARIAN_CANCER_GRADES_1_2_UP	114	0.81084	0	108	6
GO_GLYCOSIDE_METABOLIC_PROCESS	13	0.80592	0.016915	11	2
VECCHI_GASTRIC_CANCER_ADVANCED_VS_EARLY_DN	104	0.80503	0	96	8
GO_MAINTENANCE_OF_GASTROINTESTINAL_EPITHELIUM	12	0.80469	0.012659	8	4
GO_OXIDATIVE_DEMETHYLATION	11	0.80221	0.02196	6	5
GO_INTESTINAL_EPITHELIAL_CELL_DIFFERENTIATION	14	0.80142	0.016457	9	5
LOPEZ_MESOTELIOMA_SURVIVAL_TIME_UP	11	0.79758	0.0059478	10	1
WAMUNYOKOLI_OVARIAN_CANCER_LMP_UP	205	0.79579	0	196	9
KEGG_RETINOL_METABOLISM	28	0.79297	0	23	5
GO_OXIDOREDUCTASE_ACTIVITY_ACTING_ON_PAIRED_DONORS_WITH_INCORPORATION_OR_REDUCTION_OF_MOLECULAR_OXYGEN_REDUCED_FLAVIN_OR_FLAVOPROTEIN_AS_ONE_DONOR_AND_INCORPORATION_OF_ONE_ATOM_OF_OXYGEN	15	0.78516	0.011915	9	6
GO_LUNG_CELL_DIFFERENTIATION	20	0.7803	0	11	9
JEON_SMAD6_TARGETS_DN	17	0.78006	0	12	5
AIGNER_ZEB1_TARGETS	27	0.7798	0	22	5
GO_ALCOHOL_DEHYDROGENASE_NADP_ACTIVITY	12	0.77902	0.022471	11	1
GO_SPECIFIC_GRANULE	11	0.77472	0.042502	9	2
FINETTI_BREAST_CANCER_KINOME_RED	15	0.77378	0.004857	14	1
FARMER_BREAST_CANCER_CLUSTER_2	28	0.77293	0	24	4
MONTERO_THYROID_CANCER_POOR_SURVIVAL_UP	12	0.77158	0.012028	11	1
VETTER_TARGETS_OF_PRKCA_AND_ETS1_DN	14	0.76975	0.0076775	11	3
GO_CALCIUM_INDEPENDENT_CELL_CELL_ADHESION_VIA_PLASMA_MEMBRANE_CELL_ADHESION_MOLECULES	15	0.76835	0.020617	9	6
GO_FRUCTOSE_METABOLIC_PROCESS	12	0.76823	0.025763	10	2
EGUCHI_CELL_CYCLE_RB1_TARGETS	21	0.76666	0	20	1
KEGG_O_GLYCAN_BIOSYNTHESIS	21	0.76376	0	14	7
REICHERT_MITOSIS_LIN9_TARGETS	23	0.76297	0	19	4
BOYAULT_LIVER_CANCER_SUBCLASS_G6_DN	17	0.76187	0.0027037	12	5
GO_ACTIN_NUCLEATION	14	0.76036	0.041067	12	2
REACTOME_CHOLESTEROL_BIOSYNTHESIS	19	0.76033	0	19	0
HORTON_SREBF_TARGETS	23	0.75477	0	22	1
AMUNDSON_GAMMA_RADIATION_RESPONSE	35	0.75348	0	32	3
GO_CALCIUM_DEPENDENT_CYSTEINE_TYPE_ENDOPEPTIDASE_ACTIVITY	14	0.75326	0.043187	12	2
ROY_WOUND_BLOOD_VESSEL_DN	21	0.75266	0	18	3
GO_EPITHELIAL_STRUCTURE_MAINTENANCE	18	0.74865	0	9	9
WANG_BARRETTS_ESOPHAGUS_UP	42	0.74714	0	32	10
REACTOME_CYCLIN_A_B1_ASSOCIATED_EVENTS_DURING_G2_M_TRANSITION	13	0.74704	0.021248	13	0
GREENBAUM_E2A_TARGETS_UP	32	0.74658	0	28	4
KANG_FLUOROURACIL_RESISTANCE_DN	16	0.74202	0.0073512	13	3
LI_WILMS_TUMOR_ANAPLASTIC_UP	14	0.73967	0.022394	12	2
GO_ALDO_KETO_REDUCTASE_NADP_ACTIVITY	20	0.73732	0	17	3
WANG_BARRETTS_ESOPHAGUS_AND_ESOPHAGUS_CANCER_UP	25	0.73701	0	19	6
ROSTY_CERVICAL_CANCER_PROLIFERATION_CLUSTER	116	0.73534	0	109	7
KEGG_METABOLISM_OF_XENOBIOTICS_BY_CYTOCHROME_P450	40	0.73128	0	30	10
WAGNER_APO2_SENSITIVITY	19	0.73016	0.0045348	13	6
KEGG_TERPENOID_BACKBONE_BIOSYNTHESIS	15	0.72924	0.02055	14	1
KEGG_PENTOSE_AND_GLUCURONATE_INTERCONVERSIONS	11	0.72893	0.037277	9	2
ZEMBUTSU_SENSITIVITY_TO_VINBLASTINE	16	0.72857	0.0081342	13	3
WONG_ENDMETRIUM_CANCER_UP	19	0.72569	0.0056284	13	6
HEIDENBLAD_AMPLICON_12P11_12_DN	14	0.72429	0.031999	9	5
WHITFIELD_CELL_CYCLE_LITERATURE	42	0.72	0	37	5
KANG_DOXORUBICIN_RESISTANCE_UP	44	0.71947	0	43	1
WATANABE_COLON_CANCER_MSI_VS_MSS_UP	24	0.7169	0.0011449	17	7
LY_AGING_MIDDLE_DN	16	0.71537	0.013643	14	2
BIOCARTA_NUCLEARRS_PATHWAY	11	0.71223	0.047738	5	6
GO_QUINONE_METABOLIC_PROCESS	25	0.70609	0	20	5
SUMI_HNF4A_TARGETS	17	0.70591	0.017394	11	6
ISHIDA_E2F_TARGETS	43	0.70515	0	40	3
SOTIRIOU_BREAST_CANCER_GRADE_1_VS_3_UP	115	0.70016	0	106	9
PID_HDAC_CLASSIII_PATHWAY	18	0.69893	0.013601	10	8
LIU_CDX2_TARGETS_UP	31	0.69847	0	19	12
REACTOME_TIGHT_JUNCTION_INTERACTIONS	22	0.69497	0.0055748	15	7
ZEMBUTSU_SENSITIVITY_TO_CISPLATIN	15	0.68912	0.045873	11	4
CHARAFE_BREAST_CANCER_BASAL_VS_MESENCHYMAL_UP	97	0.68886	0	74	23
GO_O_GLYCAN_PROCESSING	40	0.68806	0	26	14
GO_STEROL_BIOSYNTHETIC_PROCESS	39	0.68786	0	33	6
REACTOME_SYNTHESIS_OF_PC	15	0.68521	0.048909	13	2
YANG_MUC2_TARGETS_DUODENUM_3MO_DN	17	0.6852	0.030115	13	4
CHARAFE_BREAST_CANCER_LUMINAL_VS_MESENCHYMAL_UP	330	0.68081	0	255	75
COLDREN_GEFITINIB_RESISTANCE_DN	178	0.68	0	137	41
CREIGHTON_AKT1_SIGNALING_VIA_MTOR_UP	29	0.67332	0.0025886	25	4
KEGG_GLYCOSPHINGOLIPID_BIOSYNTHESIS_LACTO_AND_NEOLACTO_SERIES	22	0.67279	0.0084318	14	8
KEGG_FRUCTOSE_AND_MANNOSE_METABOLISM	31	0.67136	0.0028294	22	9
KONG_E2F3_TARGETS	73	0.67078	0	62	11
KEGG_NITROGEN_METABOLISM	18	0.67028	0.032692	10	8
ODONNELL_TARGETS_OF_MYC_AND_TFRC_DN	36	0.66847	0	31	5
CREIGHTON_AKT1_SIGNALING_VIA_MTOR_DN	20	0.6668	0.035967	14	6
BOSCO_EPITHELIAL_DIFFERENTIATION_MODULE	44	0.66578	0	30	14
AUNG_GASTRIC_CANCER	42	0.66395	0	31	11
REACTOME_O_LINKED_GLYCOSYLATION_OF_MUCINS	37	0.6639	0	23	14
VECCHI_GASTRIC_CANCER_EARLY_UP	316	0.66345	0	269	47
KEGG_BUTANOATE_METABOLISM	27	0.66164	0.0060029	21	6
DOANE_BREAST_CANCER_CLASSES_UP	55	0.65981	0	36	19
YU_MYC_TARGETS_UP	35	0.65888	0.0011592	29	6
NADERI_BREAST_CANCER_PROGNOSIS_UP	31	0.65825	0.0045806	25	6
CROONQUIST_NRAS_SIGNALING_DN	65	0.65639	0	56	9
REACTOME_APC_CDC20_MEDIATED_DEGRADATION_OF_NEK2A	20	0.65513	0.04527	15	5
FOURNIER_ACINAR_DEVELOPMENT_LATE_DN	18	0.65364	0.04552	15	3
BURTON_ADIPOGENESIS_PEAK_AT_24HR	33	0.65337	0.0028627	27	6
HOFMANN_MYELODYSPLASTIC_SYNDROM_LOW_RISK_DN	24	0.65304	0.019965	20	4
REACTOME_RESPIRATORY_ELECTRON_TRANSPORT	53	0.65219	0	53	0
SMID_BREAST_CANCER_ERBB2_UP	104	0.65174	0	70	34
GO_PROTON_TRANSPORTING_ATP_SYNTHASE_COMPLEX	20	0.64888	0.043796	19	1
LIM_MAMMARY_STEM_CELL_DN	348	0.64789	0	272	76
CHANG_CYCLING_GENES	113	0.64757	0	94	19
KEGG_DRUG_METABOLISM_OTHER_ENZYMES	22	0.64747	0.024735	16	6
MOLENAAR_TARGETS_OF_CCND1_AND_CDK4_DN	37	0.64711	0.0012202	33	4
REACTOME_RESPIRATORY_ELECTRON_TRANSPORT_ATP_SYNTHESIS_BY_CHEMIOSMOTIC_COUPLING_AND_HEAT_PRODUCTION_BY_UNCOUPLING_PROTEINS_	68	0.64646	0	65	3
HU_GENOTOXIC_DAMAGE_4HR	30	0.64627	0.0044899	20	10
GO_LUNG_EPITHELIUM_DEVELOPMENT	28	0.6459	0.026311	13	15
PID_PLK1_PATHWAY	36	0.6412	0.0029317	29	7
NIKOLSKY_BREAST_CANCER_1Q21_AMPLICON	27	0.63994	0.0098929	24	3
RICKMAN_HEAD_AND_NECK_CANCER_D	25	0.63884	0.016855	13	12
REACTOME_DEPOSITION_OF_NEW_CENPA_CONTAINING_NUCLEOSOMES_AT_THE_CENTROMERE	21	0.63884	0.025509	19	2
GO_DRUG_METABOLIC_PROCESS	25	0.63813	0.043289	14	11
GO_OXIDOREDUCTASE_ACTIVITY_ACTING_ON_NAD_P_H_QUINONE_OR_SIMILAR_COMPOUND_AS_ACCEPTOR	42	0.63669	0	41	1
ZHOU_CELL_CYCLE_GENES_IN_IR_RESPONSE_6HR	66	0.63535	0	56	10
KEGG_STEROID_HORMONE_BIOSYNTHESIS	23	0.63331	0.028706	18	5
LIEN_BREAST_CARCINOMA_METAPLASTIC_VS_DUCTAL_DN	77	0.63313	0	52	25
CROONQUIST_IL6_DEPRIVATION_DN	86	0.63152	0	73	13
SCIAN_CELL_CYCLE_TARGETS_OF_TP53_AND_TP73_DN	22	0.62934	0.038953	20	2
GO_MICROVILLUS	62	0.62647	0	31	31
KAMMINGA_EZH2_TARGETS	38	0.62645	0.0026449	32	6
SU_LIVER	28	0.62453	0.020364	18	10
OXFORD_RALA_OR_RALB_TARGETS_UP	38	0.62334	0.0025347	33	5
WOO_LIVER_CANCER_RECURRENCE_DN	63	0.62327	0	42	21
GO_OXIDOREDUCTASE_ACTIVITY_ACTING_ON_THE_ALDEHYDE_OR_OXO_GROUP_OF_DONORS_NAD_OR_NADP_AS_ACCEPTOR	30	0.62318	0.042013	22	8
SCHMIDT_POR_TARGETS_IN_LIMB_BUD_UP	22	0.62165	0.045246	18	4
SENGUPTA_NASOPHARYNGEAL_CARCINOMA_DN	205	0.62066	0	129	76
REACTOME_GLUCONEOGENESIS	27	0.61982	0.024927	20	7
KEGG_DRUG_METABOLISM_CYTOCHROME_P450	42	0.61953	0.0026164	30	12
WHITEFORD_PEDIATRIC_CANCER_MARKERS	95	0.61781	0	76	19
LEE_EARLY_T_LYMPHOCYTE_UP	75	0.61723	0	57	18
GO_OXIDOREDUCTASE_ACTIVITY_ACTING_ON_THE_CH_OH_GROUP_OF_DONORS_NAD_OR_NADP_AS_ACCEPTOR	80	0.61695	0	61	19
SMID_BREAST_CANCER_RELAPSE_IN_BONE_UP	74	0.61507	0	41	33
RICKMAN_HEAD_AND_NECK_CANCER_E	57	0.61501	0	30	27
GO_MITOCHONDRIAL_RESPIRATORY_CHAIN_COMPLEX_I_BIOGENESIS	41	0.61498	0.010757	37	4
CROMER_TUMORIGENESIS_DN	39	0.61435	0.0079696	23	16
REACTOME_PHASE_II_CONJUGATION	35	0.61417	0.0083694	26	9
TANG_SENESCENCE_TP53_TARGETS_DN	46	0.61399	0.0025614	34	12
PID_HNF3A_PATHWAY	36	0.60995	0.007102	17	19
MORI_IMMATURE_B_LYMPHOCYTE_DN	78	0.6092	0	59	19
GO_DIGESTIVE_SYSTEM_PROCESS	45	0.60837	0.0035332	30	15
VANDESLUIS_COMMD1_TARGETS_GROUP_3_UP	69	0.60721	0	46	23
GO_NUCLEOID	32	0.60694	0.04363	29	3
GO_METAPHASE_PLATE_CONGRESSION	35	0.60342	0.026605	30	5
BURTON_ADIPOGENESIS_3	88	0.60187	0	69	19
GO_MONOSACCHARIDE_CATABOLIC_PROCESS	50	0.60131	0	38	12
CHIANG_LIVER_CANCER_SUBCLASS_PROLIFERATION_UP	135	0.6	0	100	35
ODONNELL_TFRC_TARGETS_DN	90	0.5993	0	68	22
MOOTHA_VOXPHOS	71	0.59684	0	68	3
JI_METASTASIS_REPRESSED_BY_STK11	25	0.59612	0.049849	12	13
GO_MITOCHONDRIAL_TRANSLATION	93	0.59435	0	82	11
GO_MITOCHONDRIAL_RESPIRATORY_CHAIN_COMPLEX_ASSEMBLY	48	0.59351	0.0032976	42	6
GO_ORGANELLAR_RIBOSOME	64	0.59332	0	57	7
YANG_BREAST_CANCER_ESR1_UP	33	0.59308	0.024546	16	17
GAVIN_FOXP3_TARGETS_CLUSTER_P6	76	0.592	0	54	22
GO_RESPONSE_TO_XENOBIOTIC_STIMULUS	69	0.5919	0	48	21
BECKER_TAMOXIFEN_RESISTANCE_UP	46	0.59164	0.0072139	28	18
KEGG_BASE_EXCISION_REPAIR	32	0.59157	0.032875	28	4
MORI_LARGE_PRE_BII_LYMPHOCYTE_UP	75	0.59138	0	56	19
GARGALOVIC_RESPONSE_TO_OXIDIZED_PHOSPHOLIPIDS_TURQUOISE_DN	45	0.5911	0.0079078	35	10
SONG_TARGETS_OF_IE86_CMV_PROTEIN	55	0.58935	0.0027651	46	9
ZHOU_CELL_CYCLE_GENES_IN_IR_RESPONSE_24HR	100	0.5889	0	78	22
FURUKAWA_DUSP6_TARGETS_PCI35_DN	58	0.58841	0.0023345	43	15
GO_BRUSH_BORDER	77	0.58832	0	51	26
LIU_PROSTATE_CANCER_UP	65	0.58817	0	42	23
SABATES_COLORECTAL_ADENOMA_UP	108	0.58678	0	63	45
LIM_MAMMARY_LUMINAL_MATURE_UP	93	0.58588	0	63	30
FRASOR_RESPONSE_TO_SERM_OR_FULVESTRANT_DN	48	0.58499	0.0072245	37	11
REACTOME_CYTOCHROME_P450_ARRANGED_BY_SUBSTRATE_TYPE	32	0.58386	0.039269	19	13
GO_TRANSLATIONAL_TERMINATION	86	0.58332	0	76	10
GO_HEXOSE_CATABOLIC_PROCESS	41	0.58298	0.025237	29	12
GO_OXIDOREDUCTASE_ACTIVITY_ACTING_ON_CH_OH_GROUP_OF_DONORS	95	0.5797	0	73	22
GO_ALCOHOL_BIOSYNTHETIC_PROCESS	89	0.5779	0	65	24
GO_MITOTIC_SISTER_CHROMATID_SEGREGATION	63	0.57698	0	54	9
LANDIS_BREAST_CANCER_PROGRESSION_UP	40	0.57557	0.020977	28	12
LUCAS_HNF4A_TARGETS_UP	50	0.57407	0.0061242	32	18
KAUFFMANN_MELANOMA_RELAPSE_UP	52	0.57288	0.0068368	44	8
SHIPP_DLBCL_VS_FOLLICULAR_LYMPHOMA_UP	38	0.57142	0.024903	29	9
GO_OXIDATIVE_PHOSPHORYLATION	64	0.57104	0.003664	60	4
REN_BOUND_BY_E2F	53	0.5709	0.0071627	45	8
CROMER_METASTASIS_DN	65	0.57089	0.0027969	44	21
BENPORATH_PROLIFERATION	118	0.57045	0	98	20
REACTOME_CELL_CELL_JUNCTION_ORGANIZATION	35	0.56785	0.045475	22	13
GO_STEROID_BIOSYNTHETIC_PROCESS	84	0.56732	0	65	19
KEGG_GLYCOLYSIS_GLUCONEOGENESIS	50	0.56684	0.0069793	35	15
BOYAULT_LIVER_CANCER_SUBCLASS_G23_UP	42	0.56458	0.024964	33	9
HOFFMANN_LARGE_TO_SMALL_PRE_BII_LYMPHOCYTE_UP	132	0.56299	0	96	36
REACTOME_RNA_POL_I_TRANSCRIPTION	35	0.56272	0.049009	29	6
GO_INNER_MITOCHONDRIAL_MEMBRANE_PROTEIN_COMPLEX	81	0.56214	0	73	8
BURTON_ADIPOGENESIS_PEAK_AT_16HR	36	0.56137	0.03948	29	7
RODRIGUES_NTN1_TARGETS_DN	135	0.55829	0	77	58
GO_APICAL_JUNCTION_COMPLEX	98	0.55808	0	61	37
YAMASHITA_LIVER_CANCER_WITH_EPCAM_UP	36	0.55761	0.043017	26	10
ZHANG_TLX_TARGETS_DN	66	0.55662	0.006059	55	11
GO_PROTEIN_O_LINKED_GLYCOSYLATION	66	0.55522	0.0034113	35	31
REACTOME_BIOLOGICAL_OXIDATIONS	84	0.55468	0.0012044	56	28
GO_DIGESTION	84	0.55449	0	51	33
HUPER_BREAST_BASAL_VS_LUMINAL_DN	57	0.55382	0.0083481	33	24
ENGELMANN_CANCER_PROGENITORS_DN	51	0.5532	0.01338	27	24
GO_RESPIRATORY_CHAIN	62	0.55185	0.021146	57	5
HALLMARK_E2F_TARGETS	162	0.55098	0	122	40
REACTOME_PHASE1_FUNCTIONALIZATION_OF_COMPOUNDS	49	0.54992	0.020632	30	19
GRAHAM_NORMAL_QUIESCENT_VS_NORMAL_DIVIDING_DN	74	0.54876	0.0024829	59	15
GO_CONDENSED_CHROMOSOME_CENTROMERIC_REGION	62	0.54448	0.022401	46	16
LI_AMPLIFIED_IN_LUNG_CANCER	159	0.54414	0	107	52
GO_CARBON_OXYGEN_LYASE_ACTIVITY	51	0.54364	0.040301	38	13
KOBAYASHI_EGFR_SIGNALING_24HR_DN	207	0.53846	0	162	45
HALLMARK_CHOLESTEROL_HOMEOSTASIS	65	0.53821	0.0012673	45	20
ACEVEDO_FGFR1_TARGETS_IN_PROSTATE_CANCER_MODEL_UP	221	0.5362	0	144	77
RHODES_UNDIFFERENTIATED_CANCER	59	0.53575	0.021112	48	11
KIM_RESPONSE_TO_TSA_AND_DECITABINE_UP	102	0.53547	0.0028968	60	42
GO_MITOCHONDRIAL_PROTEIN_COMPLEX	104	0.53168	0	92	12
SERVITJA_ISLET_HNF1A_TARGETS_DN	82	0.53002	0.0067763	51	31
REACTOME_TCA_CYCLE_AND_RESPIRATORY_ELECTRON_TRANSPORT	100	0.52969	0.0026739	91	9
GO_OXIDOREDUCTASE_ACTIVITY_ACTING_ON_NAD_P_H	71	0.52603	0.031742	63	8
KEGG_PEROXISOME	63	0.52528	0.019291	45	18
GO_TRANSLATIONAL_ELONGATION	97	0.52379	0.012276	82	15
SWEET_KRAS_TARGETS_DN	51	0.52362	0.038836	36	15
MISSIAGLIA_REGULATED_BY_METHYLATION_DN	98	0.52268	0.0055222	71	27
LIN_SILENCED_BY_TUMOR_MICROENVIRONMENT	87	0.52144	0.0082593	54	33
GO_SISTER_CHROMATID_SEGREGATION	118	0.52024	0	91	27
KEGG_OXIDATIVE_PHOSPHORYLATION	93	0.5197	0.0070947	78	15
WONG_MITOCHONDRIA_GENE_MODULE	192	0.51926	0	157	35
DUTERTRE_ESTRADIOL_RESPONSE_24HR_UP	260	0.5188	0	196	64
GO_CELLULAR_PROTEIN_COMPLEX_DISASSEMBLY	108	0.51789	0.016024	89	19
REACTOME_MITOTIC_PROMETAPHASE	63	0.5178	0.024751	46	17
REACTOME_CELL_JUNCTION_ORGANIZATION	53	0.51755	0.046098	30	23
HUANG_DASATINIB_RESISTANCE_DN	56	0.51708	0.036077	37	19
GO_CLUSTER_OF_ACTIN_BASED_CELL_PROJECTIONS	94	0.51565	0.023006	55	39
SMID_BREAST_CANCER_RELAPSE_IN_BRAIN_DN	65	0.51529	0.027531	32	33
HALLMARK_OXIDATIVE_PHOSPHORYLATION	179	0.51413	0	154	25
DOANE_BREAST_CANCER_ESR1_UP	96	0.51316	0.007617	46	50
HALLMARK_G2M_CHECKPOINT	167	0.50983	0	118	49
GO_UDP_GLYCOSYLTRANSFERASE_ACTIVITY	83	0.50834	0.040922	47	36
GRAHAM_CML_DIVIDING_VS_NORMAL_QUIESCENT_UP	151	0.50713	0.0011739	110	41
KOKKINAKIS_METHIONINE_DEPRIVATION_96HR_DN	68	0.50641	0.034628	44	24
PYEON_CANCER_HEAD_AND_NECK_VS_CERVICAL_UP	136	0.50504	0.0025085	90	46
YAO_TEMPORAL_RESPONSE_TO_PROGESTERONE_CLUSTER_9	62	0.50492	0.039988	38	24
WINNEPENNINCKX_MELANOMA_METASTASIS_UP	122	0.50422	0.0072873	93	29
GO_CARBOHYDRATE_CATABOLIC_PROCESS	89	0.49899	0.040292	61	28
JAEGER_METASTASIS_DN	210	0.4972	0	119	91
SARRIO_EPITHELIAL_MESENCHYMAL_TRANSITION_UP	138	0.49662	0.0058937	98	40
MORI_PRE_BI_LYMPHOCYTE_UP	68	0.49593	0.04529	44	24
RIZ_ERYTHROID_DIFFERENTIATION	67	0.49413	0.047189	51	16
WONG_EMBRYONIC_STEM_CELL_CORE	277	0.49331	0	218	59
YEGNASUBRAMANIAN_PROSTATE_CANCER	80	0.488	0.0471	47	33
DOANE_RESPONSE_TO_ANDROGEN_UP	143	0.48574	0.0049046	79	64
HALLMARK_MYC_TARGETS_V2	47	0.48567	0.01299	37	10
REACTOME_DNA_REPLICATION	147	0.483	0.0071538	114	33
REACTOME_G1_S_TRANSITION	90	0.48169	0.030313	73	17
OHGUCHI_LIVER_HNF4A_TARGETS_DN	84	0.47704	0.044496	47	37
CHARAFE_BREAST_CANCER_LUMINAL_VS_BASAL_UP	267	0.47699	0.0011889	150	117
REACTOME_SYNTHESIS_OF_DNA	73	0.47653	0.049618	60	13
MANALO_HYPOXIA_DN	219	0.47541	0.002734	159	60
REACTOME_MITOTIC_M_M_G1_PHASES	132	0.47488	0.014104	102	30
ONDER_CDH1_TARGETS_2_DN	389	0.47226	0	224	165
GO_STEROID_METABOLIC_PROCESS	171	0.47212	0.023567	111	60
GO_RIBOSOMAL_SUBUNIT	124	0.46607	0.042571	95	29
MEISSNER_BRAIN_HCP_WITH_H3K27ME3	134	0.46563	0.020025	62	72
VANTVEER_BREAST_CANCER_METASTASIS_DN	92	0.46549	0.045271	60	32
SHEDDEN_LUNG_CANCER_POOR_SURVIVAL_A6	352	0.46497	0	243	109
HALLMARK_ESTROGEN_RESPONSE_LATE	183	0.46418	0.0015841	103	80
LANDIS_ERBB2_BREAST_TUMORS_324_UP	124	0.46119	0.028211	73	51
COULOUARN_TEMPORAL_TGFB1_SIGNATURE_DN	110	0.46005	0.040519	65	45
GO_MACROMOLECULAR_COMPLEX_DISASSEMBLY	155	0.45802	0.042505	118	37
CAIRO_HEPATOBLASTOMA_CLASSES_UP	463	0.45421	0.0012365	330	133
GRADE_COLON_AND_RECTAL_CANCER_UP	222	0.45271	0.0081963	165	57
HALLMARK_MYC_TARGETS_V1	167	0.45121	0.0022882	129	38
WHITFIELD_CELL_CYCLE_G2_M	168	0.4489	0.026254	101	67
TIEN_INTESTINE_PROBIOTICS_24HR_DN	176	0.44748	0.025057	99	77
GO_CHROMOSOME_SEGREGATION	172	0.4471	0.044481	122	50
MOHANKUMAR_TLX1_TARGETS_DN	130	0.44624	0.044373	60	70
LINDGREN_BLADDER_CANCER_CLUSTER_3_UP	256	0.44414	0.0077389	171	85
LEE_LIVER_CANCER_SURVIVAL_DN	139	0.44296	0.046745	100	39
MUELLER_PLURINET	237	0.43837	0.020769	182	55
BOYAULT_LIVER_CANCER_SUBCLASS_G3_UP	140	0.43725	0.048552	93	47
HSIAO_LIVER_SPECIFIC_GENES	173	0.43589	0.028873	93	80
MOOTHA_HUMAN_MITODB_6_2002	370	0.4347	0.0069231	288	82
FARMER_BREAST_CANCER_APOCRINE_VS_BASAL	265	0.4342	0.019195	167	98
HORIUCHI_WTAP_TARGETS_DN	246	0.43186	0.02183	162	84
TOYOTA_TARGETS_OF_MIR34B_AND_MIR34C	308	0.42813	0.019328	201	107
GO_ALCOHOL_METABOLIC_PROCESS	261	0.42736	0.044196	157	104
HALLMARK_GLYCOLYSIS	175	0.4271	0.004677	110	65
HALLMARK_FATTY_ACID_METABOLISM	135	0.42585	0.0079207	97	38
MARSON_BOUND_BY_E2F4_UNSTIMULATED	487	0.42186	0.0070365	347	140
TIEN_INTESTINE_PROBIOTICS_24HR_UP	452	0.41903	0.0083078	309	143
FOURNIER_ACINAR_DEVELOPMENT_LATE_2	232	0.41883	0.042849	161	71
ZHANG_TLX_TARGETS_60HR_DN	213	0.41821	0.049239	162	51
SCHAEFFER_PROSTATE_DEVELOPMENT_48HR_UP	354	0.41525	0.024885	192	162
GO_ORGANELLE_INNER_MEMBRANE	386	0.41512	0.041627	291	95
CHEMNITZ_RESPONSE_TO_PROSTAGLANDIN_E2_DN	269	0.4134	0.03148	157	112
ACEVEDO_NORMAL_TISSUE_ADJACENT_TO_LIVER_TUMOR_DN	262	0.41336	0.043072	172	90
GOBERT_OLIGODENDROCYTE_DIFFERENTIATION_UP	419	0.41295	0.020497	299	120
WEST_ADRENOCORTICAL_TUMOR_UP	243	0.4099	0.045516	158	85
HALLMARK_ESTROGEN_RESPONSE_EARLY	173	0.40954	0.008214	83	90
REACTOME_CELL_CYCLE	293	0.4015	0.046872	203	90
MOOTHA_MITOCHONDRIA	384	0.39656	0.040449	288	96
HALLMARK_PEROXISOME	89	0.39533	0.049108	56	33
BENPORATH_CYCLING_GENES	500	0.38189	0.044945	304	196
HALLMARK_MTORC1_SIGNALING	177	0.36004	0.039555	125	52
HALLMARK_COMPLEMENT	168	-0.35681	0.020885	62	106
HALLMARK_KRAS_SIGNALING_DN	114	-0.35793	0.035327	38	76
RUTELLA_RESPONSE_TO_HGF_UP	353	-0.37385	0.040616	144	209
HALLMARK_IL2_STAT5_SIGNALING	171	-0.37457	0.013313	61	110
GO_CELL_CELL_ADHESION	442	-0.37618	0.042537	137	305
BAELDE_DIABETIC_NEPHROPATHY_DN	375	-0.3767	0.032802	147	228
HALLMARK_HYPOXIA	174	-0.37698	0.010282	68	106
GO_INNATE_IMMUNE_RESPONSE	398	-0.37708	0.0491	169	229
GO_SECRETION	431	-0.37945	0.040083	156	275
WANG_MLL_TARGETS	226	-0.38106	0.045522	74	152
BERENJENO_TRANSFORMED_BY_RHOA_DN	323	-0.38181	0.030069	121	202
GO_WOUND_HEALING	347	-0.38225	0.049933	131	216
GO_RESPONSE_TO_WOUNDING	420	-0.38445	0.036279	158	262
GO_REGULATION_OF_CELL_GROWTH	306	-0.38466	0.041964	115	191
GO_REGULATION_OF_NEURON_DIFFERENTIATION	421	-0.38547	0.029711	141	280
GO_PLASMA_MEMBRANE_PROTEIN_COMPLEX	375	-0.38561	0.036146	124	251
GO_GROWTH	299	-0.38567	0.039809	105	194
GO_POSITIVE_REGULATION_OF_MAPK_CASCADE	360	-0.38634	0.037151	128	232
QI_PLASMACYTOMA_UP	226	-0.38634	0.04078	81	145
CHANDRAN_METASTASIS_DN	229	-0.38641	0.044495	76	153
GO_NEURON_PROJECTION_DEVELOPMENT	404	-0.38698	0.036141	136	268
GO_REGULATION_OF_CELL_CELL_ADHESION	296	-0.3877	0.042362	111	185
ZHENG_BOUND_BY_FOXP3	377	-0.38842	0.02206	134	243
GO_SECRETORY_VESICLE	316	-0.38883	0.03661	116	200
GO_RESPONSE_TO_OXYGEN_LEVELS	265	-0.38921	0.048996	101	164
REN_ALVEOLAR_RHABDOMYOSARCOMA_DN	371	-0.39028	0.022002	142	229
PLASARI_TGFB1_TARGETS_10HR_DN	214	-0.39066	0.043688	73	141
GO_RESPONSE_TO_MOLECULE_OF_BACTERIAL_ORIGIN	249	-0.39089	0.048536	95	154
GO_NEGATIVE_REGULATION_OF_IMMUNE_SYSTEM_PROCESS	279	-0.3909	0.041402	95	184
GO_CELL_MORPHOGENESIS_INVOLVED_IN_DIFFERENTIATION	390	-0.39095	0.028756	134	256
IWANAGA_CARCINOGENESIS_BY_KRAS_PTEN_DN	253	-0.39294	0.030136	88	165
RUTELLA_RESPONSE_TO_HGF_DN	190	-0.39304	0.046304	72	118
GO_POSTSYNAPSE	254	-0.39533	0.042646	95	159
HORIUCHI_WTAP_TARGETS_UP	240	-0.39561	0.03288	85	155
GO_CIRCULATORY_SYSTEM_PROCESS	275	-0.39621	0.037282	92	183
EBAUER_TARGETS_OF_PAX3_FOXO1_FUSION_UP	154	-0.39647	0.049372	56	98
KINSEY_TARGETS_OF_EWSR1_FLII_FUSION_DN	246	-0.39948	0.026124	83	163
NABA_ECM_REGULATORS	162	-0.3997	0.044251	56	106
YAGI_AML_FAB_MARKERS	158	-0.39988	0.045617	64	94
GO_CELL_CELL_SIGNALING	499	-0.40151	0.0086456	164	335
GO_G_PROTEIN_COUPLED_RECEPTOR_SIGNALING_PATHWAY	396	-0.40238	0.012401	128	268
GO_POSITIVE_REGULATION_OF_CYTOKINE_PRODUCTION	281	-0.40285	0.029507	98	183
RUTELLA_RESPONSE_TO_CSF2RB_AND_IL4_DN	257	-0.40418	0.022159	94	163
REACTOME_DEVELOPMENTAL_BIOLOGY	310	-0.40496	0.019463	114	196
BROWNE_HCMV_INFECTION_18HR_DN	133	-0.40594	0.046864	44	89
TAKEDA_TARGETS_OF_NUP98_HOXA9_FUSION_8D_DN	150	-0.40607	0.044339	45	105
HALLMARK_KRAS_SIGNALING_UP	177	-0.40752	0.003423	58	119
PASINI_SUZ12_TARGETS_DN	280	-0.4078	0.017707	94	186
GO_CELL_MORPHOGENESIS_INVOLVED_IN_NEURON_DIFFERENTIATION	272	-0.4078	0.023893	95	177
GO_SECRETORY_GRANULE	234	-0.40791	0.036874	82	152
GO_POSITIVE_REGULATION_OF_IMMUNE_RESPONSE	418	-0.4086	0.0085835	175	243
GO_NEURON_PROJECTION_MORPHOGENESIS	295	-0.40963	0.019987	99	196
GO_SINGLE_ORGANISM_CELL_ADHESION	362	-0.41019	0.012554	118	244
GO_NEGATIVE_REGULATION_OF_GROWTH	191	-0.41058	0.039674	63	128
NABA_MATRISOME_ASSOCIATED	446	-0.41102	0.010338	131	315
HALLMARK_TNFA_SIGNALING_VIA_NFKB	178	-0.41149	0.0027298	60	118
GO_REGULATION_OF_METAL_ION_TRANSPORT	241	-0.41279	0.028656	83	158
GO_REGULATION_OF_EPITHELIAL_CELL_PROLIFERATION	234	-0.41291	0.029243	73	161
HALLMARK_UV_RESPONSE_DN	131	-0.41334	0.0043143	47	84
PEDRIOLI_MIR31_TARGETS_DN	288	-0.4138	0.014819	100	188
GO_SYNAPTIC_SIGNALING	268	-0.41386	0.023435	84	184
GO_POSITIVE_REGULATION_OF_NERVOUS_SYSTEM_DEVELOPMENT	316	-0.41398	0.0091406	97	219
REACTOME_SIGNALING_BY_GPCR	359	-0.41512	0.011834	127	232
SENESE_HDAC1_TARGETS_DN	179	-0.41575	0.021935	62	117
GO_REGULATION_OF_HOMOTYPIC_CELL_CELL_ADHESION	240	-0.4158	0.028526	86	154
GO_CELL_ACTIVATION	444	-0.41591	0.0077926	152	292
ACEVEDO_FGFR1_TARGETS_IN_PROSTATE_CANCER_MODEL_DN	239	-0.41626	0.018511	72	167
GAUSSMANN_MLL_AF4_FUSION_TARGETS_G_UP	155	-0.41681	0.030372	63	92
GO_POSITIVE_REGULATION_OF_PROTEIN_SECRETION	159	-0.41708	0.04914	58	101
DANG_REGULATED_BY_MYC_DN	218	-0.41723	0.021713	79	139
GO_POSITIVE_REGULATION_OF_CELL_ADHESION	302	-0.4174	0.010412	106	196
MIKKELSEN_MCV6_HCP_WITH_H3K27ME3	243	-0.418	0.015203	67	176
GO_LYMPHOCYTE_DIFFERENTIATION	166	-0.4181	0.040991	47	119
GO_ACTIVATION_OF_IMMUNE_RESPONSE	319	-0.41842	0.0082854	142	177
GO_IMMUNE_RESPONSE_REGULATING_CELL_SURFACE_RECEPTOR_SIGNALING_PATHWAY	244	-0.41849	0.020455	112	132
GO_POSITIVE_REGULATION_OF_NEURON_PROJECTION_DEVELOPMENT	183	-0.41879	0.029387	58	125
TARTE_PLASMA_CELL_VS_PLASMABLAST_UP	285	-0.4194	0.011665	103	182
GO_POSITIVE_REGULATION_OF_LOCOMOTION	343	-0.41992	0.0089707	115	228
RUTELLA_RESPONSE_TO_HGF_VS_CSF2RB_AND_IL4_UP	335	-0.41994	0.012291	128	207
GO_OSSIFICATION	198	-0.4215	0.028245	67	131
GO_BEHAVIOR	357	-0.42182	0.0077959	117	240
KEGG_NEUROACTIVE_LIGAND_RECEPTOR_INTERACTION	121	-0.42201	0.040502	33	88
GO_LEUKOCYTE_ACTIVATION	328	-0.42289	0.0076268	106	222
CHICAS_RB1_TARGETS_CONFLUENT	450	-0.42322	0.0057253	159	291
GO_G_PROTEIN_COUPLED_RECEPTOR_BINDING	174	-0.42332	0.031193	66	108
BOQUEST_STEM_CELL_DN	178	-0.42352	0.021977	52	126
GO_LYMPHOCYTE_ACTIVATION	278	-0.424	0.0089037	86	192
FULCHER_INFLAMMATORY_RESPONSE_LECTIN_VS_LPS_DN	353	-0.42407	0.010611	128	225
VERHAAK_AML_WITH_NPM1_MUTATED_DN	193	-0.42508	0.018088	60	133
GO_RESPONSE_TO_MECHANICAL_STIMULUS	160	-0.42615	0.032959	55	105
GO_MUSCLE_ORGAN_DEVELOPMENT	186	-0.42635	0.024692	55	131
GO_REGULATION_OF_PROTEIN_IMPORT	150	-0.42644	0.04214	69	81
HATADA_METHYLATED_IN_LUNG_CANCER_UP	235	-0.42645	0.014973	69	166
DAVICIONI_TARGETS_OF_PAX_FOXO1_FUSIONS_UP	215	-0.42665	0.013005	72	143
GO_NEGATIVE_REGULATION_OF_RESPONSE_TO_EXTERNAL_STIMULUS	211	-0.42688	0.020088	57	154
HAHTOLA_MYCOSIS_FUNGOIDES_SKIN_UP	149	-0.42723	0.02552	61	88
GO_POSITIVE_REGULATION_OF_NEURON_DIFFERENTIATION	228	-0.42781	0.010346	67	161
GO_CELL_SUBSTRATE_ADHESION	134	-0.42791	0.048707	41	93
GO_ANTIGEN_RECEPTOR_MEDIATED_SIGNALING_PATHWAY	148	-0.42835	0.031227	71	77
HADDAD_B_LYMPHOCYTE_PROGENITOR	207	-0.42867	0.01487	66	141
WIERENGA_STAT5A_TARGETS_UP	159	-0.429	0.022251	45	114
GO_REGULATION_OF_ERK1_AND_ERK2_CASCADE	178	-0.42926	0.02854	59	119
RIGGI_EWING_SARCOMA_PROGENITOR_UP	335	-0.42947	0.010176	106	229
HALLMARK_INTERFERON_GAMMA_RESPONSE	178	-0.42958	0.0011766	65	113
GO_SECRETION_BY_CELL	358	-0.4299	0.0060118	121	237
ICHIBA_GRAFT_VERSUS_HOST_DISEASE_35D_UP	103	-0.43049	0.041326	35	68
REACTOME_PLATELET_ACTIVATION_SIGNALING_AND_AGGREGATION	164	-0.43095	0.018324	60	104
GO_EXOCYTOSIS	226	-0.43147	0.010967	78	148
WIELAND_UP_BY_HBV_INFECTION	85	-0.432	0.049641	30	55
BOSCO_ALLERGEN_INDUCED_TH2_ASSOCIATED_MODULE	117	-0.43206	0.037118	45	72
GO_LEUKOCYTE_CELL_CELL_ADHESION	206	-0.43383	0.012477	66	140
GO_MULTI_MULTICELLULAR_ORGANISM_PROCESS	153	-0.43389	0.031177	57	96
GO_MODULATION_OF_SYNAPTIC_TRANSMISSION	218	-0.43469	0.0088378	64	154
GO_RESPONSE_TO_KETONE	146	-0.43469	0.027994	54	92
GO_CELL_ADHESION_MOLECULE_BINDING	151	-0.43509	0.028401	43	108
VERHAAK_AML_WITH_NPM1_MUTATED_UP	142	-0.43528	0.021873	45	97
MANALO_HYPOXIA_UP	177	-0.43534	0.015347	52	125
PID_CXCR4_PATHWAY	94	-0.43565	0.044675	33	61
KEGG_CELL_ADHESION_MOLECULES_CAMS	111	-0.43613	0.030914	26	85
HALLMARK_MYOGENESIS	157	-0.43639	0.0012103	44	113
GO_POSITIVE_REGULATION_OF_CELL_CELL_ADHESION	193	-0.43692	0.014541	66	127
GO_VASCULAR_PROCESS_IN_CIRCULATORY_SYSTEM	129	-0.43873	0.029564	43	86
GO_NEURON_PROJECTION_GUIDANCE	153	-0.43908	0.028651	54	99
BOYLAN_MULTIPLE_MYELOMA_C_D_DN	196	-0.44095	0.012033	58	138
GO_DIVALENT_INORGANIC_CATION_HOMEOSTASIS	236	-0.44101	0.0089004	89	147
ZHANG_TLX_TARGETS_UP	89	-0.44115	0.044563	29	60
GO_T_CELL_DIFFERENTIATION	106	-0.44242	0.049985	33	73
GO_SECOND_MESSENGER_MEDIATED_SIGNALING	122	-0.44283	0.028638	45	77
GO_REGULATION_OF_LEUKOCYTE_PROLIFERATION	161	-0.44312	0.016389	54	107
WESTON_VEGFA_TARGETS	93	-0.44496	0.040309	35	58
LU_AGING_BRAIN_UP	217	-0.44565	0.0086384	87	130
GO_SYNAPTIC_MEMBRANE	159	-0.44614	0.01538	52	107
KEGG_VASCULAR_SMOOTH_MUSCLE_CONTRACTION	91	-0.44615	0.036267	30	61
GO_ANGIOGENESIS	243	-0.44618	0.0076795	65	178
GO_VASCULATURE_DEVELOPMENT	388	-0.44634	0.002113	108	280
LENAOUR_DENDRITIC_CELL_MATURATION_UP	103	-0.44679	0.024961	34	69
GO_REGULATION_OF_RESPONSE_TO_WOUNDING	307	-0.44701	0.0017418	99	208
GO_REGULATION_OF_OSSIFICATION	141	-0.44769	0.019152	42	99
SENESE_HDAC2_TARGETS_DN	95	-0.44831	0.029919	30	65
REACTOME_GPCR_DOWNSTREAM_SIGNALING	287	-0.44931	0.0041087	95	192
WOO_LIVER_CANCER_RECURRENCE_UP	94	-0.4496	0.030144	31	63
THUM_SYSTOLIC_HEART_FAILURE_UP	341	-0.44997	0.0034253	119	222
GO_REGULATION_OF_ION_HOMEOSTASIS	150	-0.45015	0.019391	59	91
GO_BLOOD_VESSEL_MORPHOGENESIS	304	-0.45018	0.0020789	86	218
REACTOME_AXON_GUIDANCE	215	-0.45024	0.0079216	77	138
VART_KSHV_INFECTION_ANGIOGENIC_MARKERS_DN	113	-0.45034	0.021214	32	81
GO_SIDE_OF_MEMBRANE	322	-0.45047	0.0019529	107	215
BURTON_ADIPOGENESIS_9	77	-0.45088	0.040904	21	56
PETROVA_ENDOTHELIUM_LYMPHATIC_VS_BLOOD_DN	148	-0.45164	0.013204	39	109
GO_TAXIS	348	-0.452	0.0015532	121	227
GO_PHAGOCYTOSIS	126	-0.45214	0.019593	50	76
GO_REGULATION_OF_ENDOTHELIAL_CELL_MIGRATION	94	-0.45248	0.039406	37	57
GO_REGULATION_OF_INFLAMMATORY_RESPONSE	212	-0.45285	0.0080786	67	145
FRIDMAN_SENESCENCE_UP	72	-0.45356	0.043285	28	44
GO_HUMORAL_IMMUNE_RESPONSE	90	-0.45382	0.049412	30	60
GO_NEGATIVE_REGULATION_OF_RESPONSE_TO_WOUNDING	120	-0.45416	0.023549	32	88
GO_LEUKOCYTE_MIGRATION	207	-0.45508	0.0057399	63	144
GO_SKELETAL_MUSCLE_ORGAN_DEVELOPMENT	90	-0.45515	0.04781	29	61
GO_REGULATION_OF_CELL_ACTIVATION	362	-0.45558	0.0016222	118	244
POOLA_INVASIVE_BREAST_CANCER_UP	231	-0.45565	0.0047334	74	157
SCHAEFFER_PROSTATE_DEVELOPMENT_12HR_UP	98	-0.45569	0.026213	32	66
BASSO_CD40_SIGNALING_UP	84	-0.45699	0.02819	25	59
GO_ADAPTIVE_IMMUNE_RESPONSE_BASED_ON_SOMATIC_RECOMBINATION_OF_IMMUNE_RECEPTORS_BUILT_FROM_IMMUNOGLOBULIN_SUPERFAMILY_DOMAINS	97	-0.45707	0.042785	30	67
TSENG_IRS1_TARGETS_DN	111	-0.45725	0.017612	44	67
GO_NEPHRON_DEVELOPMENT	92	-0.45733	0.042096	25	67
DEURIG_T_CELL_PROLYMPHOCYTIC_LEUKEMIA_DN	250	-0.45853	0.0039351	86	164
VERHAAK_GLIOBLASTOMA_MESENCHYMAL	188	-0.45892	0.0064908	60	128
SMIRNOV_CIRCULATING_ENDOTHELIOCYTES_IN_CANCER_UP	136	-0.45931	0.011757	40	96
GO_POSITIVE_REGULATION_OF_ENDOCYTOSIS	92	-0.46051	0.040279	33	59
GO_REGULATION_OF_G_PROTEIN_COUPLED_RECEPTOR_PROTEIN_SIGNALING_PATHWAY	94	-0.46109	0.029358	35	59
GO_NEGATIVE_REGULATION_OF_CELLULAR_RESPONSE_TO_GROWTH_FACTOR_STIMULUS	97	-0.46233	0.036134	27	70
GO_REGULATION_OF_CELL_SHAPE	112	-0.46234	0.020293	43	69
GO_SINGLE_ORGANISM_BEHAVIOR	277	-0.46249	0.0014898	87	190
GO_POSITIVE_REGULATION_OF_PROTEIN_IMPORT	85	-0.46299	0.036741	38	47
GO_POSITIVE_REGULATION_OF_CALCIUM_ION_TRANSPORT	77	-0.46311	0.042478	25	52
KEGG_JAK_STAT_SIGNALING_PATHWAY	102	-0.46322	0.017503	32	70
ACEVEDO_LIVER_CANCER_WITH_H3K27ME3_UP	151	-0.46381	0.010529	37	114
HOSHIDA_LIVER_CANCER_SUBCLASS_S1	210	-0.4647	0.0043815	72	138
HALLMARK_APICAL_SURFACE	37	-0.4647	0.021023	17	20
GO_POSITIVE_REGULATION_OF_CELL_ACTIVATION	230	-0.46539	0.0020139	76	154
GO_NEGATIVE_REGULATION_OF_LOCOMOTION	216	-0.46591	0.0021482	62	154
GO_NEURON_SPINE	90	-0.46591	0.035127	31	59
GAUSSMANN_MLL_AF4_FUSION_TARGETS_F_UP	146	-0.46653	0.010241	43	103
GO_POSITIVE_REGULATION_OF_ERK1_AND_ERK2_CASCADE	121	-0.4671	0.016479	35	86
RODRIGUES_THYROID_CARCINOMA_DN	60	-0.46787	0.044067	20	40
FERRANDO_T_ALL_WITH_MLL_ENL_FUSION_UP	74	-0.46839	0.031924	22	52
GO_REGULATION_OF_STAT_CASCADE	90	-0.46884	0.031348	26	64
PLASARI_TGFB1_TARGETS_10HR_UP	167	-0.46997	0.0056576	50	117
GRAHAM_CML_DIVIDING_VS_NORMAL_QUIESCENT_DN	80	-0.47034	0.024945	24	56
RASHI_RESPONSE_TO_IONIZING_RADIATION_6	67	-0.47035	0.041176	27	40
GO_POSITIVE_REGULATION_OF_SYNAPTIC_TRANSMISSION	81	-0.47113	0.038247	18	63
GO_REGULATION_OF_CALCIUM_ION_TRANSPORT	153	-0.47123	0.0083072	49	104
INGRAM_SHH_TARGETS_UP	96	-0.47157	0.015054	33	63
KAN_RESPONSE_TO_ARSENIC_TRIOXIDE	104	-0.4717	0.011364	33	71
GO_REGULATED_EXOCYTOSIS	165	-0.47231	0.0060834	49	116
REACTOME_GPCR_LIGAND_BINDING	197	-0.47236	0.0040346	54	143
GO_POSITIVE_REGULATION_OF_LEUKOCYTE_PROLIFERATION	106	-0.47264	0.019805	33	73
BERTUCCI_MEDULLARY_VS_DUCTAL_BREAST_CANCER_DN	129	-0.47273	0.010289	28	101
MIKKELSEN_ES_ICP_WITH_H3K4ME3_AND_H3K27ME3	82	-0.47323	0.02081	19	63
GO_SARCOLEMMA	99	-0.47379	0.018405	35	64
YAO_TEMPORAL_RESPONSE_TO_PROGESTERONE_CLUSTER_16	65	-0.47421	0.026076	20	45
KEGG_VIRAL_MYOCARDITIS	54	-0.47457	0.045467	19	35
KEGG_CHEMOKINE_SIGNALING_PATHWAY	147	-0.47524	0.0087748	53	94
GO_INTEGRIN_BINDING	89	-0.47583	0.023323	22	67
KEGG_LEISHMANIA_INFECTION	54	-0.47595	0.044346	13	41
LENAOUR_DENDRITIC_CELL_MATURATION_DN	110	-0.47628	0.010904	40	70
GO_REGULATION_OF_LEUKOCYTE_APOPTOTIC_PROCESS	63	-0.47667	0.048564	22	41
KEGG_CYTOKINE_CYTOKINE_RECEPTOR_INTERACTION	171	-0.4767	0.0042344	46	125
GO_COGNITION	179	-0.47712	0.0019238	52	127
HOSHIDA_LIVER_CANCER_SURVIVAL_UP	64	-0.4784	0.032353	25	39
GO_MEMORY	71	-0.47849	0.035461	21	50
GO_REGULATION_OF_CALCIUM_ION_IMPORT	74	-0.47862	0.028532	24	50
DELASERNA_MYOD_TARGETS_DN	49	-0.48031	0.049823	17	32
GO_REGULATION_OF_LIPASE_ACTIVITY	68	-0.48041	0.042608	24	44
GO_ADAPTIVE_IMMUNE_RESPONSE	181	-0.48106	0.0012807	50	131
GRAESSMANN_RESPONSE_TO_MC_AND_SERUM_DEPRIVATION_UP	152	-0.48106	0.0049543	54	98
GO_POSITIVE_REGULATION_OF_RESPONSE_TO_EXTERNAL_STIMULUS	227	-0.48143	0.0014448	78	149
RODWELL_AGING_KIDNEY_NO_BLOOD_UP	163	-0.48235	0.004263	50	113
GO_NEGATIVE_REGULATION_OF_TRANSMEMBRANE_RECEPTOR_PROTEIN_SERINE_THREONINE_KINASE_SIGNALING_PATHWAY	81	-0.48274	0.028279	22	59
GO_POSITIVE_REGULATION_OF_CYTOKINE_SECRETION	70	-0.48282	0.028119	21	49
BROCKE_APOPTOSIS_REVERSED_BY_IL6	117	-0.48316	0.010387	32	85
GO_RESPONSE_TO_INTERLEUKIN_1	86	-0.48395	0.018474	35	51
ROZANOV_MMP14_TARGETS_UP	212	-0.48499	0.0033743	69	143
GO_PEPTIDE_RECEPTOR_ACTIVITY	65	-0.48512	0.030957	13	52
GO_INFLAMMATORY_RESPONSE	322	-0.48526	0	97	225
MIYAGAWA_TARGETS_OF_EWSR1_ETS_FUSIONS_DN	166	-0.48722	0.0035163	39	127
GO_POSITIVE_REGULATION_OF_OSSIFICATION	73	-0.48748	0.019788	20	53
GO_REGULATION_OF_VASCULATURE_DEVELOPMENT	184	-0.48752	0.0016977	56	128
GO_REGULATION_OF_SEQUESTERING_OF_CALCIUM_ION	82	-0.48757	0.014285	29	53
GO_REGULATION_OF_WOUND_HEALING	103	-0.4877	0.007933	32	71
GO_POSITIVE_REGULATION_OF_EPITHELIAL_CELL_PROLIFERATION	124	-0.48915	0.0079962	39	85
GO_LEARNING	94	-0.49018	0.0085415	25	69
DURAND_STROMA_S_UP	231	-0.49026	0.0040664	68	163
GO_REGULATION_OF_CYTOKINE_SECRETION	107	-0.49037	0.0078622	30	77
LINDSTEDT_DENDRITIC_CELL_MATURATION_A	57	-0.49095	0.032001	17	40
GO_SULFUR_COMPOUND_BINDING	180	-0.49119	0.0017381	66	114
KAAB_HEART_ATRIUM_VS_VENTRICLE_UP	208	-0.49121	0.0036882	66	142
GRUETZMANN_PANCREATIC_CANCER_DN	174	-0.49149	0.0035796	58	116
HOEBEKE_LYMPHOID_STEM_CELL_UP	73	-0.49205	0.015585	22	51
RODWELL_AGING_KIDNEY_UP	360	-0.49223	0	117	243
ALTEMEIER_RESPONSE_TO_LPS_WITH_MECHANICAL_VENTILATION	110	-0.49228	0.0062057	26	84
GO_POSITIVE_REGULATION_OF_T_CELL_PROLIFERATION	73	-0.49238	0.014422	23	50
GO_LOCOMOTORY_BEHAVIOR	123	-0.49241	0.0062317	37	86
GO_REGULATION_OF_B_CELL_ACTIVATION	83	-0.4925	0.014455	21	62
RAGHAVACHARI_PLATELET_SPECIFIC_GENES	54	-0.49259	0.03015	21	33
REACTOME_CLASS_A1_RHODOPSIN_LIKE_RECEPTORS	137	-0.49388	0.003963	39	98
KEEN_RESPONSE_TO_ROSIGLITAZONE_DN	92	-0.49435	0.011004	30	62
KONDO_PROSTATE_CANCER_HCP_WITH_H3K27ME3	57	-0.49471	0.030104	14	43
GO_POSITIVE_REGULATION_OF_ENDOTHELIAL_CELL_PROLIFERATION	58	-0.49501	0.041728	20	38
LEE_METASTASIS_AND_ALTERNATIVE_SPLICING_UP	66	-0.49524	0.023255	19	47
LIU_PROSTATE_CANCER_DN	372	-0.49525	0	97	275
GO_POSITIVE_REGULATION_OF_PEPTIDYL_SERINE_PHOSPHORYLATION	61	-0.49546	0.040856	22	39
NABA_SECRETED_FACTORS	177	-0.49548	0.0032039	42	135
BURTON_ADIPOGENESIS_8	75	-0.49569	0.0131	25	50
ZHAN_MULTIPLE_MYELOMA_CD1_VS_CD2_UP	49	-0.49569	0.036119	16	33
YAO_HOXA10_TARGETS_VIA_PROGESTERONE_UP	64	-0.496	0.022104	19	45
HESS_TARGETS_OF_HOXA9_AND_MEIS1_DN	67	-0.49649	0.02141	17	50
WEST_ADRENOCORTICAL_TUMOR_DN	432	-0.49671	0	129	303
GO_PROTEIN_SECRETION	88	-0.49694	0.0088148	28	60
GO_REGULATION_OF_CALCIUM_MEDIATED_SIGNALING	59	-0.49713	0.029475	21	38
HALLMARK_IL6_JAK_STAT3_SIGNALING	79	-0.49715	0.00094131	20	59
GO_NEGATIVE_REGULATION_OF_CELL_ACTIVATION	122	-0.49743	0.001868	32	90
HOWLIN_PUBERTAL_MAMMARY_GLAND	56	-0.49752	0.03099	15	41
VANASSE_BCL2_TARGETS_DN	57	-0.49985	0.025464	18	39
KEGG_NOD_LIKE_RECEPTOR_SIGNALING_PATHWAY	49	-0.50023	0.030838	18	31
GO_REGULATION_OF_ENDOTHELIAL_CELL_PROLIFERATION	83	-0.50065	0.0084021	24	59
PID_TCR_PATHWAY	61	-0.50068	0.014769	16	45
RIGGI_EWING_SARCOMA_PROGENITOR_DN	144	-0.50116	0.0029643	46	98
GO_POSITIVE_REGULATION_OF_LIPASE_ACTIVITY	54	-0.50133	0.039539	20	34
GO_REGULATION_OF_LEUKOCYTE_MIGRATION	120	-0.50139	0.0018154	40	80
PID_CD8_TCR_PATHWAY	50	-0.50162	0.03032	15	35
SANA_TNF_SIGNALING_UP	70	-0.50165	0.012787	26	44
PID_FCER1_PATHWAY	56	-0.50168	0.028233	15	41
ODONNELL_TARGETS_OF_MYC_AND_TFRC_UP	69	-0.50191	0.014705	21	48
HALLMARK_INFLAMMATORY_RESPONSE	178	-0.50197	0	56	122
GO_REGULATION_OF_COAGULATION	72	-0.50227	0.013956	22	50
IZADPANAH_STEM_CELL_ADIPOSE_VS_BONE_DN	86	-0.50261	0.011055	24	62
SCHAEFFER_PROSTATE_DEVELOPMENT_6HR_UP	129	-0.50272	0.0031535	44	85
KEGG_SYSTEMIC_LUPUS_ERYTHEMATOSUS	54	-0.50273	0.022832	21	33
KANG_IMMORTALIZED_BY_TERT_DN	78	-0.50375	0.012756	26	52
LIAN_LIPA_TARGETS_6M	59	-0.50417	0.016387	10	49
GO_REGULATION_OF_CYTOSOLIC_CALCIUM_ION_CONCENTRATION	136	-0.50525	0.001825	42	94
PID_CD8_TCR_DOWNSTREAM_PATHWAY	50	-0.50551	0.028264	16	34
SCHAEFFER_PROSTATE_DEVELOPMENT_48HR_DN	325	-0.50614	0	79	246
PID_AP1_PATHWAY	60	-0.50631	0.015686	21	39
BURTON_ADIPOGENESIS_PEAK_AT_0HR	54	-0.50672	0.021416	11	43
DEMAGALHAES_AGING_UP	45	-0.50684	0.042104	18	27
CHIARADONNA_NEOPLASTIC_TRANSFORMATION_CDC25_UP	103	-0.50706	0.0049215	33	70
MCLACHLAN_DENTAL_CARIES_DN	70	-0.50708	0.011594	19	51
GO_REGULATION_OF_TYROSINE_PHOSPHORYLATION_OF_STAT_PROTEIN	47	-0.50742	0.041264	13	34
GO_REGULATION_OF_SYNAPSE_ASSEMBLY	54	-0.50786	0.032803	12	42
KEGG_FOCAL_ADHESION	173	-0.50802	0.0013283	47	126
LANDIS_BREAST_CANCER_PROGRESSION_DN	62	-0.50863	0.01772	21	41
REACTOME_G_ALPHA_S_SIGNALLING_EVENTS	72	-0.50869	0.011889	17	55
GO_POSITIVE_REGULATION_OF_NUCLEOTIDE_METABOLIC_PROCESS	82	-0.50884	0.0080052	24	58
PID_PTP1B_PATHWAY	46	-0.50888	0.034922	17	29
BORCZUK_MALIGNANT_MESOTHELIOMA_DN	71	-0.50985	0.012805	22	49
GO_REGULATION_OF_CALCIUM_ION_TRANSPORT_INTO_CYTOSOL	69	-0.50987	0.013877	23	46
GO_POSITIVE_REGULATION_OF_VASCULATURE_DEVELOPMENT	103	-0.5107	0.0019829	28	75
GARGALOVIC_RESPONSE_TO_OXIDIZED_PHOSPHOLIPIDS_GREY_DN	48	-0.5108	0.032431	14	34
MARKEY_RB1_CHRONIC_LOF_DN	84	-0.511	0.0078785	27	57
GO_CYTOKINE_RECEPTOR_ACTIVITY	66	-0.51198	0.018306	15	51
GO_EXTRACELLULAR_STRUCTURE_ORGANIZATION	249	-0.51203	0	67	182
SCHAEFFER_SOX9_TARGETS_IN_PROSTATE_DEVELOPMENT_DN	40	-0.51236	0.04453	13	27
GO_ADULT_BEHAVIOR	94	-0.51271	0.0064684	29	65
CHANG_IMMORTALIZED_BY_HPV31_UP	60	-0.51348	0.012958	19	41
GO_SYNAPSE_ASSEMBLY	55	-0.51357	0.028875	13	42
GO_REGULATION_OF_PHOSPHOLIPASE_ACTIVITY	54	-0.5137	0.028421	15	39
GO_POSITIVE_REGULATION_OF_PHOSPHOLIPASE_ACTIVITY	45	-0.51422	0.047955	14	31
GO_EXTERNAL_SIDE_OF_PLASMA_MEMBRANE	170	-0.51443	0	36	134
BOQUEST_STEM_CELL_CULTURED_VS_FRESH_UP	369	-0.51453	0	110	259
GO_POSITIVE_REGULATION_OF_STAT_CASCADE	48	-0.51497	0.035257	13	35
GO_NEGATIVE_REGULATION_OF_WOUND_HEALING	49	-0.51532	0.038596	12	37
NADLER_OBESITY_UP	54	-0.51583	0.016462	18	36
VART_KSHV_INFECTION_ANGIOGENIC_MARKERS_UP	143	-0.5162	0.003776	33	110
GO_MULTICELLULAR_ORGANISMAL_MACROMOLECULE_METABOLIC_PROCESS	60	-0.51716	0.015051	15	45
LU_IL4_SIGNALING	77	-0.51746	0.0087992	23	54
AMIT_EGF_RESPONSE_60_HELA	37	-0.51752	0.046401	13	24
GO_CENTRAL_NERVOUS_SYSTEM_NEURON_DEVELOPMENT	47	-0.51756	0.029493	16	31
GO_NEURON_MIGRATION	79	-0.51794	0.0056778	19	60
PID_SHP2_PATHWAY	52	-0.51805	0.023166	14	38
PID_AVB3_INTEGRIN_PATHWAY	69	-0.51838	0.012185	20	49
REACTOME_G_ALPHA_Z_SIGNALLING_EVENTS	36	-0.51914	0.044369	8	28
IGLESIAS_E2F_TARGETS_UP	135	-0.51946	0.0037316	42	93
GO_EXTRACELLULAR_MATRIX_STRUCTURAL_CONSTITUENT	54	-0.51956	0.024926	12	42
MORI_LARGE_PRE_BII_LYMPHOCYTE_DN	49	-0.51968	0.01909	13	36
WANG_SMARCE1_TARGETS_UP	237	-0.51971	0	64	173
GO_RESPONSE_TO_HEAT	68	-0.51973	0.0084617	25	43
CAIRO_LIVER_DEVELOPMENT_UP	128	-0.52055	0.0036043	34	94
JAATINEN_HEMATOPOIETIC_STEM_CELL_DN	167	-0.52078	0.0014869	36	131
SMID_BREAST_CANCER_LUMINAL_B_DN	457	-0.52104	0	119	338
GERHOLD_ADIPOGENESIS_DN	58	-0.52104	0.012866	20	38
GO_CELL_CHEMOTAXIS	127	-0.52137	0	40	87
GO_REGULATION_OF_NEUROTRANSMITTER_SECRETION	39	-0.52145	0.045083	12	27
GO_SYNAPSE_ORGANIZATION	117	-0.52148	0.0012748	28	89
WIEDERSCHAIN_TARGETS_OF_BMI1_AND_PCGF2	51	-0.52165	0.02323	13	38
GOTZMANN_EPITHELIAL_TO_MESENCHYMAL_TRANSITION_UP	63	-0.52191	0.01217	16	47
GO_SENSORY_PERCEPTION_OF_PAIN	55	-0.52301	0.019754	16	39
GO_POSITIVE_REGULATION_OF_INFLAMMATORY_RESPONSE	83	-0.52349	0.0061567	27	56
GO_SKELETAL_MUSCLE_CELL_DIFFERENTIATION	37	-0.52427	0.049895	11	26
LIAN_LIPA_TARGETS_3M	47	-0.52535	0.022154	6	41
VANHARANTA_UTERINE_FIBROID_UP	39	-0.52577	0.037246	14	25
KAYO_CALORIE_RESTRICTION_MUSCLE_UP	79	-0.52589	0.0080091	21	58
SWEET_LUNG_CANCER_KRAS_DN	352	-0.52645	0	94	258
GO_MULTICELLULAR_ORGANISM_METABOLIC_PROCESS	72	-0.52751	0.0076042	21	51
REACTOME_PEPTIDE_LIGAND_BINDING_RECEPTORS	85	-0.52752	0.0040033	24	61
CHEBOTAEV_GR_TARGETS_DN	94	-0.52818	0.0033111	25	69
REACTOME_G_ALPHA_I_SIGNALLING_EVENTS	106	-0.53026	0.0033388	25	81
GO_POSITIVE_REGULATION_OF_CALCIUM_ION_IMPORT	38	-0.53029	0.048497	10	28
GU_PDEF_TARGETS_UP	68	-0.53061	0.0077532	19	49
TURASHVILI_BREAST_DUCTAL_CARCINOMA_VS_LOBULAR_NORMAL_DN	51	-0.53074	0.018455	10	41
GO_NEGATIVE_REGULATION_OF_CHEMOTAXIS	42	-0.53099	0.02866	8	34
ROSS_ACUTE_MYELOID_LEUKEMIA_CBF	68	-0.53107	0.0065275	23	45
GO_NEGATIVE_REGULATION_OF_LEUKOCYTE_APOPTOTIC_PROCESS	36	-0.53125	0.048851	11	25
LIU_VAV3_PROSTATE_CARCINOGENESIS_UP	76	-0.5313	0.0045314	19	57
HELLEBREKERS_SILENCED_DURING_TUMOR_ANGIOGENESIS	65	-0.53219	0.0063146	19	46
GO_POSITIVE_REGULATION_OF_CALCIUM_ION_TRANSPORT_INTO_CYTOSOL	37	-0.53226	0.04194	12	25
GO_REGULATION_OF_CYCLIC_NUCLEOTIDE_METABOLIC_PROCESS	94	-0.5324	0.001587	28	66
GO_POSITIVE_REGULATION_OF_RESPONSE_TO_WOUNDING	117	-0.53313	0	38	79
TAKEDA_TARGETS_OF_NUP98_HOXA9_FUSION_6HR_DN	34	-0.53342	0.036182	10	24
WILCOX_RESPONSE_TO_PROGESTERONE_DN	49	-0.53388	0.013603	9	40
MOLENAAR_TARGETS_OF_CCND1_AND_CDK4_UP	44	-0.53435	0.015153	15	29
GO_CELLULAR_RESPONSE_TO_INTERLEUKIN_1	63	-0.53485	0.0080502	23	40
GO_POSITIVE_REGULATION_OF_AXONOGENESIS	59	-0.53491	0.0076919	15	44
ONDER_CDH1_SIGNALING_VIA_CTNNB1	67	-0.53554	0.010718	18	49
WESTON_VEGFA_TARGETS_6HR	52	-0.53618	0.014606	17	35
TOMLINS_PROSTATE_CANCER_DN	37	-0.53622	0.031045	8	29
MCDOWELL_ACUTE_LUNG_INJURY_UP	43	-0.53673	0.021998	11	32
KEGG_INTESTINAL_IMMUNE_NETWORK_FOR_IGA_PRODUCTION	36	-0.53682	0.030152	6	30
LEE_DIFFERENTIATING_T_LYMPHOCYTE	152	-0.5369	0	41	111
KLEIN_PRIMARY_EFFUSION_LYMPHOMA_DN	52	-0.5372	0.014718	14	38
GO_MYELOID_LEUKOCYTE_MIGRATION	71	-0.53738	0.005955	22	49
REACTOME_LIPID_DIGESTION_MOBILIZATION_AND_TRANSPORT	37	-0.53856	0.030105	12	25
GO_CYCLIC_NUCLEOTIDE_METABOLIC_PROCESS	42	-0.53872	0.023211	9	33
GO_POSITIVE_REGULATION_OF_LEUKOCYTE_MIGRATION	88	-0.53895	0.0017805	31	57
CHARAFE_BREAST_CANCER_LUMINAL_VS_MESENCHYMAL_DN	363	-0.53896	0	87	276
GO_EXTRACELLULAR_MATRIX	307	-0.53917	0	72	235
GO_REGULATION_OF_INTERLEUKIN_12_PRODUCTION	44	-0.54022	0.02852	16	28
GO_NEGATIVE_REGULATION_OF_VASCULATURE_DEVELOPMENT	63	-0.54025	0.0082514	16	47
PANGAS_TUMOR_SUPPRESSION_BY_SMAD1_AND_SMAD5_UP	101	-0.54031	0.0032366	24	77
GENTILE_UV_LOW_DOSE_DN	56	-0.5409	0.011883	20	36
NAKAYAMA_SOFT_TISSUE_TUMORS_PCA1_DN	61	-0.54147	0.0047637	22	39
GO_PROTEINACEOUS_EXTRACELLULAR_MATRIX	260	-0.5416	0	58	202
GO_RESPONSE_TO_PROGESTERONE	40	-0.54171	0.028902	14	26
GO_GLYCOSAMINOGLYCAN_BINDING	148	-0.54199	0	37	111
GO_CYTOKINE_PRODUCTION	95	-0.54208	0.0011406	29	66
ZHU_CMV_ALL_DN	113	-0.54288	0.0013647	33	80
GO_GLOMERULUS_DEVELOPMENT	46	-0.54297	0.01344	8	38
PID_IL12_2PATHWAY	48	-0.54325	0.015304	16	32
BOHN_PRIMARY_IMMUNODEFICIENCY_SYNDROM_DN	37	-0.54379	0.026131	13	24
GO_PRESYNAPTIC_MEMBRANE	34	-0.54422	0.042615	7	27
GO_REGULATION_OF_CHEMOTAXIS	141	-0.5445	0	36	105
GO_REGULATION_OF_TUMOR_NECROSIS_FACTOR_SUPERFAMILY_CYTOKINE_PRODUCTION	78	-0.54457	0.0013273	22	56
BURTON_ADIPOGENESIS_1	30	-0.54476	0.044869	10	20
KEGG_TYPE_I_DIABETES_MELLITUS	33	-0.54508	0.038732	9	24
GO_BASEMENT_MEMBRANE	78	-0.54548	0.0014314	19	59
BASSO_HAIRY_CELL_LEUKEMIA_UP	75	-0.54562	0.0032569	19	56
KEGG_COMPLEMENT_AND_COAGULATION_CASCADES	54	-0.54567	0.010505	12	42
REACTOME_NCAM_SIGNALING_FOR_NEURITE_OUT_GROWTH	56	-0.54582	0.010954	17	39
MORI_MATURE_B_LYMPHOCYTE_UP	76	-0.54595	0.0032043	20	56
LINDGREN_BLADDER_CANCER_CLUSTER_2A_DN	109	-0.54665	0.0013462	28	81
HADDAD_T_LYMPHOCYTE_AND_NK_PROGENITOR_DN	49	-0.54702	0.012201	12	37
CHIARADONNA_NEOPLASTIC_TRANSFORMATION_KRAS_CDC25_DN	44	-0.54719	0.011501	10	34
LI_WILMS_TUMOR_VS_FETAL_KIDNEY_2_DN	49	-0.54783	0.012239	12	37
GO_LEUKOCYTE_CHEMOTAXIS	86	-0.54881	0.001204	26	60
BOYLAN_MULTIPLE_MYELOMA_PCA1_UP	76	-0.549	0.0034854	17	59
GO_POSITIVE_REGULATION_OF_PHOSPHOLIPID_METABOLIC_PROCESS	35	-0.54907	0.036239	14	21
GO_GRANULOCYTE_MIGRATION	49	-0.54947	0.0094702	17	32
GO_REGULATION_OF_CAMP_METABOLIC_PROCESS	80	-0.54961	0.0013036	24	56
GO_DEFENSE_RESPONSE_TO_GRAM_POSITIVE_BACTERIUM	46	-0.54977	0.0092666	19	27
CORRE_MULTIPLE_MYELOMA_DN	54	-0.55019	0.0086834	19	35
CHEN_LVAD_SUPPORT_OF_FAILING_HEART_UP	87	-0.55124	0.0030208	18	69
BURTON_ADIPOGENESIS_PEAK_AT_2HR	47	-0.55302	0.01141	14	33
GO_CHEMOKINE_RECEPTOR_BINDING	38	-0.55356	0.027925	14	24
MARTORIATI_MDM4_TARGETS_NEUROEPITHELIUM_DN	110	-0.55358	0	25	85
REACTOME_INTEGRIN_CELL_SURFACE_INTERACTIONS	74	-0.55358	0.0032838	15	59
MORI_IMMATURE_B_LYMPHOCYTE_UP	43	-0.55372	0.014921	13	30
MODY_HIPPOCAMPUS_NEONATAL	30	-0.55429	0.03693	11	19
GAUSSMANN_MLL_AF4_FUSION_TARGETS_E_UP	71	-0.55432	0.0041701	19	52
LEE_NEURAL_CREST_STEM_CELL_UP	120	-0.55453	0	28	92
GO_MEMBRANE_DEPOLARIZATION	45	-0.55469	0.010479	12	33
GO_POSITIVE_REGULATION_OF_PHOSPHATIDYLINOSITOL_3_KINASE_SIGNALING	51	-0.5552	0.0076571	11	40
GO_POSITIVE_REGULATION_OF_CHEMOKINE_PRODUCTION	41	-0.55575	0.025306	10	31
GO_POSITIVE_REGULATION_OF_TUMOR_NECROSIS_FACTOR_SUPERFAMILY_CYTOKINE_PRODUCTION	45	-0.55606	0.010547	17	28
MARCHINI_TRABECTEDIN_RESISTANCE_DN	38	-0.55623	0.017666	11	27
GO_PROTEIN_TRIMERIZATION	32	-0.55643	0.040952	12	20
LEE_LIVER_CANCER_E2F1_DN	50	-0.55676	0.010595	24	26
POMEROY_MEDULLOBLASTOMA_DESMOPLASIC_VS_CLASSIC_DN	49	-0.55684	0.010664	18	31
RORIE_TARGETS_OF_EWSR1_FLI1_FUSION_DN	25	-0.55707	0.049539	4	21
GO_POSITIVE_REGULATION_OF_AXON_EXTENSION	32	-0.55786	0.039584	5	27
KUROZUMI_RESPONSE_TO_ONCOCYTIC_VIRUS	36	-0.55799	0.018033	7	29
REACTOME_RESPONSE_TO_ELEVATED_PLATELET_CYTOSOLIC_CA2_	65	-0.55903	0.0029923	18	47
GO_T_CELL_PROLIFERATION	30	-0.55912	0.042274	8	22
GO_HEPARIN_BINDING	116	-0.55928	0	28	88
SCHRAETS_MLL_TARGETS_DN	28	-0.55977	0.044771	10	18
HALLMARK_PANCREAS_BETA_CELLS	32	-0.55981	0.0019872	7	25
GO_NEGATIVE_REGULATION_OF_TUMOR_NECROSIS_FACTOR_SUPERFAMILY_CYTOKINE_PRODUCTION	33	-0.55991	0.036351	5	28
GO_REGULATION_OF_LIPID_KINASE_ACTIVITY	42	-0.56078	0.0089683	17	25
GO_BLOOD_MICROPARTICLE	65	-0.56129	0.0015208	22	43
BEGUM_TARGETS_OF_PAX3_FOXO1_FUSION_UP	51	-0.56213	0.010146	12	39
ASTON_MAJOR_DEPRESSIVE_DISORDER_UP	37	-0.56302	0.017651	9	28
YU_MYC_TARGETS_DN	45	-0.56319	0.011785	12	33
ROSS_AML_WITH_CBFB_MYH11_FUSION	44	-0.56365	0.010124	13	31
GO_OLFACTORY_LOBE_DEVELOPMENT	28	-0.56432	0.042559	11	17
GAURNIER_PSMD4_TARGETS	60	-0.56443	0.0031787	16	44
GO_CEREBRAL_CORTEX_CELL_MIGRATION	32	-0.56588	0.031075	8	24
BIOCARTA_HDAC_PATHWAY	25	-0.5663	0.043389	7	18
WIERENGA_STAT5A_TARGETS_GROUP2	46	-0.56649	0.010193	12	34
MATTIOLI_MULTIPLE_MYELOMA_WITH_14Q32_TRANSLOCATIONS	31	-0.56849	0.025588	12	19
GO_GROWTH_FACTOR_BINDING	111	-0.56851	0	25	86
GO_POSITIVE_REGULATION_OF_CYCLIC_NUCLEOTIDE_METABOLIC_PROCESS	65	-0.56891	0.0012384	16	49
DELYS_THYROID_CANCER_DN	196	-0.5692	0	52	144
GO_REGULATION_OF_EPITHELIAL_CELL_APOPTOTIC_PROCESS	48	-0.56927	0.0056154	15	33
GO_REGULATION_OF_SMOOTH_MUSCLE_CELL_MIGRATION	47	-0.57002	0.0059419	11	36
GO_CELL_RECOGNITION	78	-0.57068	0	22	56
REACTOME_EXTRACELLULAR_MATRIX_ORGANIZATION	70	-0.57099	0.0038215	13	57
ONO_FOXP3_TARGETS_DN	34	-0.57101	0.014804	8	26
VANDESLUIS_COMMD1_TARGETS_GROUP_3_DN	24	-0.57126	0.039442	6	18
GO_CYTOKINE_BINDING	68	-0.57144	0.0018718	11	57
GO_POSITIVE_REGULATION_OF_CAMP_METABOLIC_PROCESS	56	-0.5716	0.0017656	15	41
HALLMARK_ALLOGRAFT_REJECTION	172	-0.57168	0	43	129
BOSCO_TH1_CYTOTOXIC_MODULE	82	-0.57322	0.0014231	14	68
VALK_AML_CLUSTER_13	21	-0.57357	0.049838	6	15
MIKKELSEN_ES_HCP_WITH_H3_UNMETHYLATED	26	-0.57411	0.028514	5	21
KEGG_PRION_DISEASES	28	-0.57443	0.03184	7	21
CROONQUIST_NRAS_SIGNALING_UP	31	-0.57452	0.022588	10	21
SWEET_KRAS_TARGETS_UP	71	-0.5749	0.0034476	15	56
ZHENG_GLIOBLASTOMA_PLASTICITY_DN	49	-0.57524	0.0048256	10	39
KEGG_ECM_RECEPTOR_INTERACTION	71	-0.57533	0.0034855	14	57
GO_POSITIVE_REGULATION_OF_INTERLEUKIN_2_PRODUCTION	27	-0.57534	0.048372	7	20
SHIPP_DLBCL_VS_FOLLICULAR_LYMPHOMA_DN	36	-0.57558	0.012314	7	29
AZARE_NEOPLASTIC_TRANSFORMATION_BY_STAT3_UP	101	-0.57572	0	28	73
TONKS_TARGETS_OF_RUNX1_RUNX1T1_FUSION_MONOCYTE_DN	46	-0.57662	0.0088212	7	39
RICKMAN_HEAD_AND_NECK_CANCER_B	30	-0.57682	0.021811	5	25
GO_POSITIVE_REGULATION_OF_WOUND_HEALING	35	-0.57768	0.012326	11	24
GO_MYD88_DEPENDENT_TOLL_LIKE_RECEPTOR_SIGNALING_PATHWAY	29	-0.57815	0.028575	11	18
ZHENG_IL22_SIGNALING_UP	40	-0.57822	0.011943	10	30
ZHENG_FOXP3_TARGETS_UP	23	-0.5789	0.04363	6	17
GAVIN_PDE3B_TARGETS	21	-0.58028	0.044434	6	15
CHARAFE_BREAST_CANCER_BASAL_VS_MESENCHYMAL_DN	39	-0.5806	0.012238	9	30
CHIARETTI_T_ALL_REFRACTORY_TO_THERAPY	25	-0.58083	0.030395	8	17
GO_HORMONE_ACTIVITY	50	-0.58104	0.0018955	12	38
GO_PROTEIN_ACTIVATION_CASCADE	46	-0.58149	0.0058786	8	38
INGRAM_SHH_TARGETS_DN	48	-0.58212	0.0062416	15	33
GO_NEGATIVE_REGULATION_OF_MUSCLE_CELL_APOPTOTIC_PROCESS	27	-0.5826	0.041127	12	15
GROSS_ELK3_TARGETS_DN	27	-0.58281	0.023318	8	19
GO_POSITIVE_REGULATION_OF_SMOOTH_MUSCLE_CELL_MIGRATION	28	-0.58282	0.028902	6	22
GO_EXTRACELLULAR_MATRIX_COMPONENT	106	-0.58283	0	23	83
GO_VASCULOGENESIS	50	-0.58313	0.0021846	16	34
GRADE_COLON_CANCER_DN	21	-0.58455	0.041597	7	14
GO_POSITIVE_REGULATION_OF_SYNAPSE_ASSEMBLY	39	-0.58529	0.0077563	4	35
GO_NEURONAL_POSTSYNAPTIC_DENSITY	43	-0.58596	0.0081645	11	32
HALLMARK_HEDGEHOG_SIGNALING	33	-0.58613	0.0011296	10	23
ROY_WOUND_BLOOD_VESSEL_UP	44	-0.58627	0.0039914	7	37
GO_REGULATION_OF_NEUTROPHIL_MIGRATION	28	-0.5879	0.025823	9	19
KLEIN_TARGETS_OF_BCR_ABL1_FUSION	36	-0.58941	0.010099	12	24
GO_PLATELET_DEGRANULATION	84	-0.58972	0	19	65
NAKAYAMA_SOFT_TISSUE_TUMORS_PCA2_DN	66	-0.5901	0.0036458	20	46
AMIT_SERUM_RESPONSE_40_MCF10A	28	-0.59027	0.022895	8	20
DAVIES_MULTIPLE_MYELOMA_VS_MGUS_DN	21	-0.59068	0.036927	3	18
CUI_TCF21_TARGETS_UP	32	-0.59188	0.014754	6	26
JECHLINGER_EPITHELIAL_TO_MESENCHYMAL_TRANSITION_UP	65	-0.59229	0.0015326	9	56
SHIN_B_CELL_LYMPHOMA_CLUSTER_3	23	-0.59239	0.031717	7	16
GO_RESPONSE_TO_VITAMIN_D	29	-0.59377	0.014341	8	21
ONO_AML1_TARGETS_UP	23	-0.59391	0.03059	4	19
GO_EMBRYO_IMPLANTATION	28	-0.59436	0.020561	9	19
GO_CARBOXYPEPTIDASE_ACTIVITY	25	-0.5944	0.042077	7	18
GO_FOREBRAIN_CELL_MIGRATION	45	-0.59494	0.0017186	10	35
GO_NEGATIVE_REGULATION_OF_ENDOTHELIAL_CELL_PROLIFERATION	27	-0.59507	0.029593	6	21
GO_AXON_EXTENSION	30	-0.5952	0.014037	7	23
GO_NEGATIVE_REGULATION_OF_BMP_SIGNALING_PATHWAY	32	-0.59556	0.009533	7	25
KEGG_HEMATOPOIETIC_CELL_LINEAGE	66	-0.59588	0.0038681	9	57
GO_NEGATIVE_REGULATION_OF_B_CELL_ACTIVATION	30	-0.5959	0.014369	6	24
MA_PITUITARY_FETAL_VS_ADULT_UP	23	-0.59616	0.030027	8	15
PLASARI_TGFB1_SIGNALING_VIA_NFIC_1HR_UP	27	-0.59668	0.017528	6	21
COLIN_PILOCYTIC_ASTROCYTOMA_VS_GLIOBLASTOMA_UP	32	-0.59692	0.013052	10	22
HERNANDEZ_MITOTIC_ARREST_BY_DOCETAXEL_1_UP	27	-0.59696	0.017526	9	18
PID_INTEGRIN2_PATHWAY	26	-0.59729	0.017558	3	23
COLIN_PILOCYTIC_ASTROCYTOMA_VS_GLIOBLASTOMA_DN	26	-0.59757	0.017596	12	14
KEGG_PRIMARY_IMMUNODEFICIENCY	31	-0.59766	0.013555	8	23
GO_REGULATION_OF_LEUKOCYTE_CHEMOTAXIS	74	-0.59796	0	23	51
VECCHI_GASTRIC_CANCER_EARLY_DN	254	-0.59829	0	46	208
GO_ACUTE_PHASE_RESPONSE	29	-0.59873	0.011175	6	23
GO_CELLULAR_RESPONSE_TO_VASCULAR_ENDOTHELIAL_GROWTH_FACTOR_STIMULUS	30	-0.5989	0.011036	8	22
CROMER_TUMORIGENESIS_UP	53	-0.59923	0.0035242	14	39
KANG_GLIS3_TARGETS	31	-0.59939	0.013156	6	25
GO_REGULATION_OF_NEUROTRANSMITTER_RECEPTOR_ACTIVITY	22	-0.59963	0.042497	3	19
DORSEY_GAB2_TARGETS	26	-0.59975	0.016439	6	20
LINDVALL_IMMORTALIZED_BY_TERT_DN	63	-0.60059	0.0028777	19	44
PAL_PRMT5_TARGETS_DN	22	-0.60096	0.026144	5	17
WESTON_VEGFA_TARGETS_12HR	30	-0.60123	0.012566	10	20
SASAI_RESISTANCE_TO_NEOPLASTIC_TRANSFROMATION	44	-0.60144	0.003679	8	36
SERVITJA_ISLET_HNF1A_TARGETS_UP	140	-0.60148	0	28	112
GO_NEURON_RECOGNITION	30	-0.60175	0.010616	5	25
GO_POSITIVE_REGULATION_OF_LEUKOCYTE_CHEMOTAXIS	64	-0.60177	0	21	43
RICKMAN_HEAD_AND_NECK_CANCER_F	35	-0.60288	0.0087524	7	28
GO_NEGATIVE_REGULATION_OF_ENDOTHELIAL_CELL_MIGRATION	31	-0.6035	0.0085221	8	23
GO_REGULATION_OF_INTERLEUKIN_2_PRODUCTION	36	-0.60463	0.0058736	7	29
GO_POSITIVE_REGULATION_OF_CHEMOTAXIS	95	-0.60512	0	26	69
GO_INSULIN_LIKE_GROWTH_FACTOR_BINDING	24	-0.60589	0.029359	5	19
DIAZ_CHRONIC_MEYLOGENOUS_LEUKEMIA_DN	97	-0.6059	0	35	62
KHETCHOUMIAN_TRIM24_TARGETS_UP	44	-0.6063	0.0031718	10	34
CHEN_LVAD_SUPPORT_OF_FAILING_HEART_DN	39	-0.60668	0.0056243	10	29
GAUSSMANN_MLL_AF4_FUSION_TARGETS_B_UP	19	-0.60706	0.041268	3	16
GO_REGULATION_OF_ENDOTHELIAL_CELL_APOPTOTIC_PROCESS	34	-0.60731	0.0078346	6	28
REACTOME_CGMP_EFFECTS	18	-0.60753	0.048824	3	15
GO_REGULATION_OF_PHOSPHATIDYLINOSITOL_3_KINASE_ACTIVITY	34	-0.60764	0.0079146	13	21
SMID_BREAST_CANCER_LUMINAL_A_UP	75	-0.60782	0	17	58
FLECHNER_BIOPSY_KIDNEY_TRANSPLANT_REJECTED_VS_OK_UP	78	-0.60793	0	19	59
BROWNE_HCMV_INFECTION_2HR_UP	32	-0.60804	0.012084	8	24
DACOSTA_ERCC3_ALLELE_XPCS_VS_TTD_UP	26	-0.60849	0.01326	11	15
GO_REGULATION_OF_BEHAVIOR	36	-0.60872	0.0063875	7	29
LEIN_LOCALIZED_TO_PROXIMAL_DENDRITES	29	-0.60943	0.011836	9	20
GO_REGULATION_OF_SYNAPTIC_TRANSMISSION_GLUTAMATERGIC	35	-0.60948	0.0057416	8	27
GO_DEFENSE_RESPONSE_TO_GRAM_NEGATIVE_BACTERIUM	27	-0.60977	0.02019	12	15
NABA_PROTEOGLYCANS	22	-0.60978	0.022113	4	18
PID_UPA_UPAR_PATHWAY	36	-0.61034	0.0051666	8	28
GO_POSITIVE_REGULATION_OF_VASOCONSTRICTION	27	-0.61109	0.019596	4	23
GO_CELLULAR_RESPONSE_TO_VITAMIN	24	-0.6112	0.028402	5	19
BONOME_OVARIAN_CANCER_POOR_SURVIVAL_UP	24	-0.61151	0.015664	7	17
GO_REGULATION_OF_POSTSYNAPTIC_MEMBRANE_POTENTIAL	40	-0.61154	0.0018413	6	34
SABATES_COLORECTAL_ADENOMA_DN	204	-0.61156	0	37	167
PLASARI_TGFB1_TARGETS_1HR_UP	30	-0.61169	0.012043	5	25
WILENSKY_RESPONSE_TO_DARAPLADIB	26	-0.61188	0.01266	5	21
MORI_PLASMA_CELL_DN	26	-0.61196	0.012708	8	18
PAPASPYRIDONOS_UNSTABLE_ATEROSCLEROTIC_PLAQUE_DN	36	-0.61285	0.0046158	5	31
PETROVA_PROX1_TARGETS_DN	59	-0.61331	0	11	48
OSADA_ASCL1_TARGETS_DN	23	-0.61348	0.021478	3	20
NIELSEN_SYNOVIAL_SARCOMA_DN	18	-0.61393	0.044591	4	14
LEE_LIVER_CANCER_MYC_DN	48	-0.6143	0.0030794	14	34
GO_CYTOKINE_SECRETION	30	-0.61532	0.0086057	6	24
GO_CAMP_METABOLIC_PROCESS	28	-0.61582	0.0086082	6	22
REACTOME_COLLAGEN_FORMATION	50	-0.61588	0.0039158	7	43
FARMER_BREAST_CANCER_CLUSTER_1	36	-0.61592	0.0048891	8	28
GO_VESICLE_LUMEN	76	-0.61655	0	16	60
BOYAULT_LIVER_CANCER_SUBCLASS_G5_DN	20	-0.6168	0.03492	4	16
MOROSETTI_FACIOSCAPULOHUMERAL_MUSCULAR_DISTROPHY_UP	18	-0.6168	0.043522	3	15
GO_MEMBRANE_DEPOLARIZATION_DURING_ACTION_POTENTIAL	29	-0.61703	0.0074996	5	24
GO_COLLAGEN_BINDING	52	-0.61738	0	9	43
PID_GLYPICAN_1PATHWAY	25	-0.61741	0.014477	7	18
GO_COMPLEMENT_ACTIVATION	30	-0.6177	0.0075627	6	24
BIOCARTA_NKT_PATHWAY	18	-0.61952	0.040812	1	17
NABA_COLLAGENS	36	-0.6199	0.0039076	5	31
GO_RENAL_SYSTEM_VASCULATURE_DEVELOPMENT	19	-0.62009	0.049284	2	17
LEIN_NEURON_MARKERS	57	-0.62065	0.001465	9	48
NAKAMURA_ADIPOGENESIS_LATE_DN	36	-0.62075	0.0040201	6	30
GO_CELLULAR_RESPONSE_TO_DEXAMETHASONE_STIMULUS	19	-0.62094	0.048487	7	12
DACOSTA_ERCC3_ALLELE_XPCS_VS_TTD_DN	30	-0.62106	0.010478	5	25
PID_IL23_PATHWAY	26	-0.62137	0.012186	6	20
REACTOME_CD28_DEPENDENT_PI3K_AKT_SIGNALING	19	-0.62234	0.029951	5	14
GO_RESPONSE_TO_ISOQUINOLINE_ALKALOID	24	-0.62283	0.0197	6	18
ZIRN_TRETINOIN_RESPONSE_UP	18	-0.62306	0.038207	5	13
REACTOME_METABOLISM_OF_STEROID_HORMONES_AND_VITAMINS_A_AND_D	19	-0.62332	0.029075	8	11
NAKAMURA_ADIPOGENESIS_EARLY_DN	38	-0.62355	0.0039725	7	31
GESERICK_TERT_TARGETS_DN	20	-0.62473	0.030181	5	15
GO_NEGATIVE_REGULATION_OF_OXIDOREDUCTASE_ACTIVITY	19	-0.62512	0.042143	7	12
GO_APOPTOTIC_CELL_CLEARANCE	21	-0.62558	0.04227	8	13
GO_MACROPHAGE_ACTIVATION	23	-0.62678	0.019887	6	17
COWLING_MYCN_TARGETS	34	-0.62682	0.0040492	8	26
LU_TUMOR_ANGIOGENESIS_UP	23	-0.62716	0.015005	6	17
ZHENG_RESPONSE_TO_ARSENITE_UP	16	-0.62723	0.046957	5	11
ZHU_CMV_24_HR_DN	79	-0.62735	0	19	60
NABA_CORE_MATRISOME	196	-0.62756	0	27	169
GO_LYMPHOCYTE_MIGRATION	33	-0.62758	0.0063087	6	27
KORKOLA_EMBRYONIC_CARCINOMA_VS_SEMINOMA_DN	17	-0.62785	0.040411	2	15
GO_NEGATIVE_REGULATION_OF_INTERFERON_GAMMA_PRODUCTION	23	-0.62845	0.019493	3	20
LIM_MAMMARY_STEM_CELL_UP	391	-0.62897	0	52	339
PID_IL12_STAT4_PATHWAY	29	-0.62983	0.0065646	5	24
GO_RESPONSE_TO_PROSTAGLANDIN_E	22	-0.63018	0.01969	8	14
PETRETTO_CARDIAC_HYPERTROPHY	31	-0.63204	0.0079651	5	26
SU_PANCREAS	38	-0.63349	0.0036453	12	26
REACTOME_IMMUNOREGULATORY_INTERACTIONS_BETWEEN_A_LYMPHOID_AND_A_NON_LYMPHOID_CELL	47	-0.63351	0.0041192	10	37
GO_REGULATION_OF_INTERLEUKIN_2_BIOSYNTHETIC_PROCESS	16	-0.63396	0.042229	2	14
MCLACHLAN_DENTAL_CARIES_UP	204	-0.63417	0	33	171
WALLACE_PROSTATE_CANCER_RACE_UP	234	-0.63423	0	45	189
BIOCARTA_CTCF_PATHWAY	22	-0.63473	0.013147	4	18
WATTEL_AUTONOMOUS_THYROID_ADENOMA_DN	44	-0.63474	0.0014438	12	32
MATZUK_CENTRAL_FOR_FEMALE_FERTILITY	17	-0.63631	0.031988	4	13
HOELZEL_NF1_TARGETS_DN	80	-0.63655	0	12	68
GO_POSITIVE_REGULATION_OF_COAGULATION	18	-0.63675	0.042342	6	12
REACTOME_MYOGENESIS	19	-0.63684	0.022175	6	13
PID_IL27_PATHWAY	19	-0.63695	0.022237	3	16
PID_INTEGRIN1_PATHWAY	64	-0.63708	0	12	52
GO_FIBRONECTIN_BINDING	22	-0.63725	0.013798	5	17
LOPES_METHYLATED_IN_COLON_CANCER_UP	21	-0.63759	0.013651	5	16
NIELSEN_MALIGNAT_FIBROUS_HISTIOCYTOMA_DN	15	-0.63768	0.046921	4	11
RAMALHO_STEMNESS_DN	57	-0.63806	0	14	43
TURASHVILI_BREAST_LOBULAR_CARCINOMA_VS_LOBULAR_NORMAL_DN	63	-0.63846	0	13	50
GAUSSMANN_MLL_AF4_FUSION_TARGETS_E_DN	16	-0.63849	0.040525	5	11
GO_NEGATIVE_REGULATION_OF_LEUKOCYTE_MIGRATION	25	-0.63874	0.0096609	5	20
ONDER_CDH1_TARGETS_2_UP	205	-0.63896	0	36	169
GO_SUBSTRATE_DEPENDENT_CELL_MIGRATION	26	-0.63903	0.0087728	8	18
NABA_ECM_GLYCOPROTEINS	138	-0.6391	0	18	120
FRIDMAN_IMMORTALIZATION_DN	30	-0.63937	0.0056912	11	19
LINDSTEDT_DENDRITIC_CELL_MATURATION_D	59	-0.64041	0	8	51
GO_ESTROUS_CYCLE	16	-0.64055	0.038399	3	13
BIOCARTA_INFLAM_PATHWAY	16	-0.64094	0.038874	1	15
REACTOME_NITRIC_OXIDE_STIMULATES_GUANYLATE_CYCLASE	22	-0.64228	0.011455	3	19
GO_CYCLIC_NUCLEOTIDE_PHOSPHODIESTERASE_ACTIVITY	21	-0.64248	0.029015	4	17
TAKEDA_TARGETS_OF_NUP98_HOXA9_FUSION_3D_DN	21	-0.64264	0.012267	3	18
NABA_BASEMENT_MEMBRANES	34	-0.64391	0.0030498	5	29
NAKAMURA_ADIPOGENESIS_EARLY_UP	54	-0.64395	0	13	41
GO_CYTOLYSIS	18	-0.64428	0.03648	5	13
GO_POSITIVE_REGULATION_OF_NEUTROPHIL_MIGRATION	24	-0.64541	0.008676	8	16
GO_SECRETORY_GRANULE_LUMEN	60	-0.64566	0	10	50
UZONYI_RESPONSE_TO_LEUKOTRIENE_AND_THROMBIN	33	-0.64604	0.0041392	5	28
KEGG_AUTOIMMUNE_THYROID_DISEASE	27	-0.64673	0.0062779	5	22
ZHU_SKIL_TARGETS_UP	20	-0.64723	0.0184	5	15
SIMBULAN_PARP1_TARGETS_UP	31	-0.64736	0.004292	9	22
GO_CCR_CHEMOKINE_RECEPTOR_BINDING	21	-0.64758	0.028647	6	15
ONDER_CDH1_TARGETS_3_UP	17	-0.64764	0.025849	5	12
GO_CHEMOKINE_ACTIVITY	30	-0.6478	0.0017902	9	21
NADERI_BREAST_CANCER_PROGNOSIS_DN	17	-0.64794	0.025753	4	13
REACTOME_GENERATION_OF_SECOND_MESSENGER_MOLECULES	22	-0.6483	0.012148	4	18
GO_HETEROPHILIC_CELL_CELL_ADHESION_VIA_PLASMA_MEMBRANE_CELL_ADHESION_MOLECULES	25	-0.6496	0.0087448	3	22
KARAKAS_TGFB1_SIGNALING	17	-0.64973	0.024941	6	11
FERRANDO_LYL1_NEIGHBORS	15	-0.65106	0.03966	3	12
GO_LYMPHOCYTE_CHEMOTAXIS	25	-0.65176	0.0086763	6	19
SMID_BREAST_CANCER_NORMAL_LIKE_UP	386	-0.65232	0	50	336
REACTOME_NCAM1_INTERACTIONS	33	-0.65249	0.003339	5	28
GO_CORECEPTOR_ACTIVITY	31	-0.65267	0.0013774	3	28
LU_TUMOR_ENDOTHELIAL_MARKERS_UP	18	-0.65516	0.020872	3	15
THEODOROU_MAMMARY_TUMORIGENESIS	18	-0.65532	0.020934	2	16
BIOCARTA_CSK_PATHWAY	19	-0.65554	0.015254	4	15
SCHOEN_NFKB_SIGNALING	31	-0.65588	0.0039123	3	28
GO_CHEMOKINE_MEDIATED_SIGNALING_PATHWAY	43	-0.65654	0	9	34
GENTLES_LEUKEMIC_STEM_CELL_UP	22	-0.65693	0.010487	5	17
GO_CELLULAR_DEFENSE_RESPONSE	37	-0.65698	0	9	28
LINDGREN_BLADDER_CANCER_HIGH_RECURRENCE	42	-0.65724	0.0039648	5	37
HAN_JNK_SINGALING_UP	30	-0.65813	0.0040663	6	24
WAMUNYOKOLI_OVARIAN_CANCER_LMP_DN	156	-0.65853	0	14	142
HERNANDEZ_ABERRANT_MITOSIS_BY_DOCETACEL_4NM_UP	19	-0.65891	0.014806	4	15
TERAO_AOX4_TARGETS_SKIN_DN	14	-0.65892	0.044318	3	11
GO_MAST_CELL_ACTIVATION	16	-0.65901	0.028761	2	14
SHIN_B_CELL_LYMPHOMA_CLUSTER_9	15	-0.65909	0.032023	3	12
KEGG_ALLOGRAFT_REJECTION	26	-0.65946	0.0043214	5	21
GO_METALLOCARBOXYPEPTIDASE_ACTIVITY	15	-0.66005	0.044579	4	11
GO_PLATELET_ALPHA_GRANULE	57	-0.66185	0	11	46
GO_REGULATION_OF_PLATELET_ACTIVATION	26	-0.66227	0.0058023	6	20
HASLINGER_B_CLL_WITH_MUTATED_VH_GENES	15	-0.66366	0.029994	4	11
PID_INTEGRIN3_PATHWAY	41	-0.66421	0.00066199	7	34
GO_POSITIVE_REGULATION_OF_LIPID_KINASE_ACTIVITY	29	-0.66424	0.0016591	10	19
HOEGERKORP_CD44_TARGETS_DIRECT_UP	20	-0.66441	0.012912	7	13
URS_ADIPOCYTE_DIFFERENTIATION_DN	27	-0.66461	0.0040788	6	21
GO_NEGATIVE_REGULATION_OF_SMOOTH_MUSCLE_CELL_MIGRATION	16	-0.66508	0.022484	3	13
GO_COLLAGEN_TRIMER	64	-0.6657	0	5	59
JEON_SMAD6_TARGETS_UP	19	-0.66591	0.012626	4	15
KIM_GLIS2_TARGETS_UP	78	-0.66742	0	14	64
PICCALUGA_ANGIOIMMUNOBLASTIC_LYMPHOMA_UP	180	-0.66967	0	33	147
WORSCHECH_TUMOR_EVASION_AND_TOLEROGENICITY_UP	22	-0.67022	0.0080536	5	17
ABRAHAM_ALPC_VS_MULTIPLE_MYELOMA_UP	26	-0.67066	0.0032304	5	21
IIZUKA_LIVER_CANCER_PROGRESSION_L1_G1_UP	21	-0.67092	0.0087288	5	16
GO_REGULATION_OF_GRANULOCYTE_CHEMOTAXIS	32	-0.67134	0	7	25
HAN_JNK_SINGALING_DN	33	-0.67189	0.0035638	8	25
KEGG_GRAFT_VERSUS_HOST_DISEASE	27	-0.67262	0.0033673	5	22
GO_B_CELL_RECEPTOR_SIGNALING_PATHWAY	30	-0.67308	0.0013982	8	22
REACTOME_CHEMOKINE_RECEPTORS_BIND_CHEMOKINES	32	-0.6733	0.003304	6	26
ONO_AML1_TARGETS_DN	29	-0.6735	0.0034106	4	25
LA_MEN1_TARGETS	21	-0.6735	0.0082692	5	16
PLASARI_TGFB1_SIGNALING_VIA_NFIC_10HR_DN	26	-0.67402	0.0034551	7	19
WEST_ADRENOCORTICAL_TUMOR_MARKERS_DN	17	-0.67523	0.015104	2	15
CROONQUIST_STROMAL_STIMULATION_UP	49	-0.67543	0	8	41
GO_NEGATIVE_REGULATION_OF_EPITHELIAL_CELL_APOPTOTIC_PROCESS	28	-0.67666	0.0013135	6	22
GO_PLATELET_ALPHA_GRANULE_LUMEN	41	-0.6788	0	6	35
ABE_VEGFA_TARGETS_30MIN	25	-0.67885	0.0038829	8	17
PIEPOLI_LGI1_TARGETS_UP	13	-0.67933	0.040295	3	10
REACTOME_CHONDROITIN_SULFATE_BIOSYNTHESIS	12	-0.6799	0.044163	1	11
REACTOME_INITIAL_TRIGGERING_OF_COMPLEMENT	11	-0.68303	0.047232	2	9
GO_ASTROCYTE_DEVELOPMENT	16	-0.68316	0.0095965	4	12
HALLMARK_EPITHELIAL_MESENCHYMAL_TRANSITION	186	-0.68322	0	24	162
WIKMAN_ASBESTOS_LUNG_CANCER_DN	22	-0.68323	0.0048572	6	16
GO_RETINA_VASCULATURE_DEVELOPMENT_IN_CAMERA_TYPE_EYE	16	-0.6844	0.0092032	1	15
LIM_MAMMARY_LUMINAL_MATURE_DN	84	-0.68575	0	15	69
GREENBAUM_E2A_TARGETS_DN	16	-0.686	0.015636	4	12
GO_NEGATIVE_REGULATION_OF_PLATELET_ACTIVATION	14	-0.68694	0.042405	1	13
MCBRYAN_TERMINAL_END_BUD_UP	11	-0.68748	0.044337	3	8
NIELSEN_LEIOMYOSARCOMA_CNN1_UP	19	-0.68775	0.010633	2	17
GO_DETECTION_OF_BIOTIC_STIMULUS	15	-0.68818	0.0285	3	12
REACTOME_INWARDLY_RECTIFYING_K_CHANNELS	20	-0.68824	0.010538	5	15
GO_G_PROTEIN_COUPLED_PURINERGIC_RECEPTOR_SIGNALING_PATHWAY	17	-0.6884	0.020397	2	15
GO_EXPLORATION_BEHAVIOR	17	-0.6885	0.020349	4	13
LINDGREN_BLADDER_CANCER_CLUSTER_2B	324	-0.68856	0	40	284
GO_PROTEIN_LOCALIZATION_TO_CELL_SURFACE	18	-0.68992	0.0087088	6	12
BERENJENO_TRANSFORMED_BY_RHOA_REVERSIBLY_DN	25	-0.69006	0.0036121	5	20
VILIMAS_NOTCH1_TARGETS_UP	44	-0.69015	0	4	40
LY_AGING_MIDDLE_UP	12	-0.69066	0.03661	3	9
SCHAEFFER_PROSTATE_DEVELOPMENT_12HR_DN	40	-0.69095	0	6	34
AZARE_STAT3_TARGETS	18	-0.69155	0.012254	4	14
GO_REGULATION_OF_ALPHA_AMINO_3_HYDROXY_5_METHYL_4_ISOXAZOLE_PROPIONATE_SELECTIVE_GLUTAMATE_RECEPTOR_ACTIVITY	13	-0.69197	0.049142	1	12
GO_MEMBRANE_DEPOLARIZATION_DURING_CARDIAC_MUSCLE_CELL_ACTION_POTENTIAL	14	-0.69287	0.039946	1	13
SUZUKI_RESPONSE_TO_TSA_AND_DECITABINE_1A	17	-0.69369	0.011689	5	12
MASRI_RESISTANCE_TO_TAMOXIFEN_AND_AROMATASE_INHIBITORS_DN	17	-0.69395	0.011737	2	15
GO_REGULATION_OF_ANTIGEN_PROCESSING_AND_PRESENTATION	20	-0.6949	0.0043074	3	17
VETTER_TARGETS_OF_PRKCA_AND_ETS1_UP	14	-0.6961	0.023293	6	8
GO_PURINERGIC_RECEPTOR_SIGNALING_PATHWAY	21	-0.69624	0.0082296	3	18
BIOCARTA_CTLA4_PATHWAY	17	-0.69652	0.012135	2	15
BIOCARTA_TOB1_PATHWAY	16	-0.6973	0.013253	4	12
NAKAYAMA_SOFT_TISSUE_TUMORS_PCA1_UP	65	-0.69778	0	9	56
TORCHIA_TARGETS_OF_EWSR1_FLI1_FUSION_TOP20_DN	13	-0.69862	0.026465	2	11
GO_REGULATION_OF_NEUTROPHIL_CHEMOTAXIS	23	-0.6988	0.0014039	6	17
PLASARI_NFIC_TARGETS_BASAL_DN	18	-0.69909	0.010437	4	14
HAHTOLA_MYCOSIS_FUNGOIDES_DN	11	-0.70009	0.03716	4	7
BOQUEST_STEM_CELL_UP	228	-0.70046	0	34	194
GO_NEGATIVE_REGULATION_OF_INTERLEUKIN_12_PRODUCTION	13	-0.70081	0.040721	1	12
GO_CHEMOKINE_BINDING	14	-0.70168	0.032679	2	12
GO_COLLAGEN_FIBRIL_ORGANIZATION	33	-0.70269	0	7	26
TSENG_ADIPOGENIC_POTENTIAL_DN	40	-0.70306	0	11	29
GO_LIPID_DIGESTION	14	-0.70632	0.029831	6	8
LIEN_BREAST_CARCINOMA_METAPLASTIC	31	-0.70801	0.0015094	1	30
KANG_GIST_WITH_PDGFRA_UP	44	-0.70812	0	7	37
GO_POSITIVE_REGULATION_OF_BEHAVIOR	13	-0.70981	0.035126	1	12
WANG_IMMORTALIZED_BY_HOXA9_AND_MEIS1_DN	20	-0.71011	0.0051979	2	18
GO_PROTEOGLYCAN_BINDING	23	-0.71182	0.0011715	4	19
TSUNODA_CISPLATIN_RESISTANCE_UP	14	-0.71184	0.01758	3	11
KORKOLA_TERATOMA_UP	13	-0.71303	0.02165	1	12
TURASHVILI_BREAST_LOBULAR_CARCINOMA_VS_DUCTAL_NORMAL_UP	59	-0.71345	0	4	55
BIOCARTA_GRANULOCYTES_PATHWAY	11	-0.71419	0.028441	1	10
GO_REGULATION_OF_MONONUCLEAR_CELL_MIGRATION	14	-0.71462	0.02863	1	13
HALLMARK_ANGIOGENESIS	32	-0.71508	0	4	28
GO_POSITIVE_REGULATION_OF_MONOCYTE_CHEMOTAXIS	11	-0.71531	0.046905	3	8
GO_REGULATION_OF_CIRCADIAN_SLEEP_WAKE_CYCLE	13	-0.71566	0.029129	2	11
WAMUNYOKOLI_OVARIAN_CANCER_GRADES_1_2_DN	53	-0.72036	0	5	48
GO_REGULATION_OF_TUMOR_NECROSIS_FACTOR_BIOSYNTHETIC_PROCESS	13	-0.72045	0.02878	2	11
LIU_VAV3_PROSTATE_CARCINOGENESIS_DN	11	-0.72163	0.024377	0	11
SARTIPY_BLUNTED_BY_INSULIN_RESISTANCE_UP	16	-0.72193	0.010581	2	14
GO_POSITIVE_REGULATION_OF_SYNAPTIC_TRANSMISSION_GLUTAMATERGIC	15	-0.72234	0.0084758	2	13
GO_LEUKOCYTE_MIGRATION_INVOLVED_IN_INFLAMMATORY_RESPONSE	10	-0.72287	0.049176	2	8
TSAI_RESPONSE_TO_RADIATION_THERAPY	32	-0.72405	0	9	23
MATZUK_EARLY_ANTRAL_FOLLICLE	10	-0.7248	0.038822	3	7
AMUNDSON_GAMMA_RADIATION_RESISTANCE	15	-0.72494	0.011783	2	13
KEGG_ASTHMA	18	-0.72593	0.0047945	0	18
GO_POSITIVE_REGULATION_OF_EXTRINSIC_APOPTOTIC_SIGNALING_PATHWAY_VIA_DEATH_DOMAIN_RECEPTORS	15	-0.72659	0.0088859	3	12
GO_POSITIVE_REGULATION_OF_METANEPHROS_DEVELOPMENT	11	-0.72665	0.038533	0	11
WINTER_HYPOXIA_DN	39	-0.72711	0	5	34
GO_NEURON_CELL_CELL_ADHESION	13	-0.72811	0.024809	0	13
PARK_TRETINOIN_RESPONSE	11	-0.72894	0.0223	1	10
GO_MHC_CLASS_II_PROTEIN_COMPLEX	10	-0.72951	0.042599	0	10
CHANG_POU5F1_TARGETS_UP	13	-0.73227	0.014655	5	8
BERTUCCI_INVASIVE_CARCINOMA_DUCTAL_VS_LOBULAR_DN	38	-0.7327	0	8	30
TAGHAVI_NEOPLASTIC_TRANSFORMATION	10	-0.73381	0.031918	6	4
KUROZUMI_RESPONSE_TO_ONCOCYTIC_VIRUS_AND_CYCLIC_RGD	14	-0.734	0.011711	1	13
DEBOSSCHER_NFKB_TARGETS_REPRESSED_BY_GLUCOCORTICOIDS	14	-0.73412	0.011804	3	11
GO_PURINERGIC_NUCLEOTIDE_RECEPTOR_SIGNALING_PATHWAY	16	-0.7375	0.0020459	2	14
GO_NEGATIVE_REGULATION_OF_INTERLEUKIN_2_PRODUCTION	10	-0.73755	0.03838	0	10
GO_REGULATION_OF_T_HELPER_1_TYPE_IMMUNE_RESPONSE	15	-0.73818	0.0075304	1	14
GO_G_PROTEIN_COUPLED_PURINERGIC_NUCLEOTIDE_RECEPTOR_SIGNALING_PATHWAY	12	-0.73914	0.028372	1	11
REACTOME_CRMPS_IN_SEMA3A_SIGNALING	13	-0.7393	0.013107	4	9
SCHUETZ_BREAST_CANCER_DUCTAL_INVASIVE_UP	302	-0.73953	0	24	278
BIOCARTA_ERYTH_PATHWAY	10	-0.74068	0.028368	1	9
HAHTOLA_SEZARY_SYNDROM_DN	27	-0.74116	0	3	24
LE_NEURONAL_DIFFERENTIATION_UP	13	-0.74156	0.012613	1	12
GO_LOCOMOTORY_EXPLORATION_BEHAVIOR	10	-0.74178	0.036412	2	8
GO_TRANSFORMING_GROWTH_FACTOR_BETA_BINDING	15	-0.74246	0.0080795	2	13
BIOCARTA_NO2IL12_PATHWAY	12	-0.74335	0.014528	2	10
GO_NEGATIVE_REGULATION_OF_ENDOTHELIAL_CELL_APOPTOTIC_PROCESS	23	-0.74343	0	3	20
GO_POSITIVE_REGULATION_OF_NON_CANONICAL_WNT_SIGNALING_PATHWAY	11	-0.74348	0.028769	2	9
ROZANOV_MMP14_TARGETS_SUBSET	31	-0.74369	0	4	27
CASTELLANO_NRAS_TARGETS_DN	14	-0.74409	0.012132	4	10
GOUYER_TATI_TARGETS_DN	15	-0.74569	0.0088465	1	14
GO_REGULATION_OF_MONOCYTE_CHEMOTAXIS	15	-0.7457	0.0058068	4	11
CLASPER_LYMPHATIC_VESSELS_DURING_METASTASIS_DN	32	-0.74644	0	3	29
GO_TRIGLYCERIDE_LIPASE_ACTIVITY	13	-0.74692	0.011105	3	10
VECCHI_GASTRIC_CANCER_ADVANCED_VS_EARLY_UP	143	-0.7476	0	12	131
STEGER_ADIPOGENESIS_DN	24	-0.74854	0	2	22
NIELSEN_SCHWANNOMA_DN	13	-0.74875	0.011548	0	13
VERRECCHIA_RESPONSE_TO_TGFB1_C3	13	-0.74945	0.011641	1	12
WONG_ENDMETRIUM_CANCER_DN	62	-0.74967	0	2	60
BIOCARTA_IL17_PATHWAY	11	-0.75045	0.015355	2	9
GO_REGULATION_OF_INFLAMMATORY_RESPONSE_TO_ANTIGENIC_STIMULUS	13	-0.75174	0.0097262	1	12
BIOCARTA_DC_PATHWAY	13	-0.75189	0.011982	0	13
GO_REGULATION_OF_NON_CANONICAL_WNT_SIGNALING_PATHWAY	18	-0.75193	0.00146	2	16
GO_METALLOENDOPEPTIDASE_INHIBITOR_ACTIVITY	10	-0.75518	0.028285	2	8
FOURNIER_ACINAR_DEVELOPMENT_LATE_UP	10	-0.75857	0.02204	0	10
LUI_THYROID_CANCER_CLUSTER_4	12	-0.7592	0.011932	1	11
REACTOME_PD1_SIGNALING	14	-0.76042	0.0092785	2	12
GO_ROUNDABOUT_SIGNALING_PATHWAY	10	-0.7616	0.024577	2	8
GO_HEPARAN_SULFATE_PROTEOGLYCAN_BINDING	14	-0.76164	0.0077243	2	12
GO_REGULATION_OF_MACROPHAGE_CHEMOTAXIS	14	-0.76397	0.0081534	2	12
BIOCARTA_MONOCYTE_PATHWAY	11	-0.76465	0.012217	0	11
NIELSEN_MALIGNAT_FIBROUS_HISTIOCYTOMA_UP	17	-0.7647	0.0031096	3	14
IIZUKA_LIVER_CANCER_EARLY_RECURRENCE	10	-0.76853	0.017871	0	10
DASU_IL6_SIGNALING_SCAR_DN	13	-0.76867	0.010557	1	12
JI_CARCINOGENESIS_BY_KRAS_AND_STK11_DN	17	-0.76922	0.0032699	1	16
SASAKI_TARGETS_OF_TP73_AND_TP63	10	-0.77447	0.016078	0	10
GO_BANDED_COLLAGEN_FIBRIL	10	-0.77666	0.014119	2	8
GO_NEURON_PROJECTION_EXTENSION_INVOLVED_IN_NEURON_PROJECTION_GUIDANCE	10	-0.77706	0.014201	0	10
GO_INTERSTITIAL_MATRIX	11	-0.77719	0.0083434	1	10
BIOCARTA_COMP_PATHWAY	14	-0.779	0.0045873	1	13
CHEN_ETV5_TARGETS_SERTOLI	18	-0.77919	0.004015	2	16
BIOCARTA_BLYMPHOCYTE_PATHWAY	10	-0.78287	0.014427	0	10
BIOCARTA_LAIR_PATHWAY	15	-0.78512	0.0035476	1	14
GO_PROTEIN_HETEROTRIMERIZATION	12	-0.78593	0.0077583	2	10
ANASTASSIOU_MULTICANCER_INVASIVENESS_SIGNATURE	58	-0.79023	0	1	57
GO_REGULATION_OF_WNT_SIGNALING_PATHWAY_PLANAR_CELL_POLARITY_PATHWAY	12	-0.79128	0.0079736	1	11
BIOCARTA_LYM_PATHWAY	10	-0.79241	0.012123	0	10
BIOCARTA_CTL_PATHWAY	13	-0.79267	0.0046739	2	11
THUM_MIR21_TARGETS_HEART_DISEASE_UP	14	-0.79626	0.0039422	0	14
GO_COMPLEX_OF_COLLAGEN_TRIMERS	21	-0.79796	0	2	19
VILIMAS_NOTCH1_TARGETS_DN	13	-0.7998	0.0043512	0	13
REACTOME_PHOSPHORYLATION_OF_CD3_AND_TCR_ZETA_CHAINS	12	-0.80081	0.0047034	2	10
BIOCARTA_TCRA_PATHWAY	10	-0.80313	0.012095	1	9
INAMURA_LUNG_CANCER_SCC_DN	11	-0.80376	0.0066021	1	10
NIELSEN_GIST_AND_SYNOVIAL_SARCOMA_DN	19	-0.82477	0	0	19
BOQUEST_STEM_CELL_CULTURED_VS_FRESH_DN	27	-0.83379	0	2	25
LU_TUMOR_VASCULATURE_DN	12	-0.83695	0.0031404	2	10
BIOCARTA_PLATELETAPP_PATHWAY	11	-0.83713	0.003396	1	10
GO_IMMUNOLOGICAL_SYNAPSE_FORMATION	11	-0.84257	0.0013519	2	9
BIOCARTA_CLASSIC_PATHWAY	10	-0.84293	0.0045592	0	10
REACTOME_TRANSLOCATION_OF_ZAP_70_TO_IMMUNOLOGICAL_SYNAPSE	10	-0.84319	0.0046447	1	9
GO_POSITIVE_REGULATION_OF_MACROPHAGE_CHEMOTAXIS	10	-0.85282	0.0012586	0	10
FARMER_BREAST_CANCER_CLUSTER_4	19	-0.86025	0	0	19
BIOCARTA_TCYTOTOXIC_PATHWAY	12	-0.87487	0.0013836	0	12
BIOCARTA_THELPER_PATHWAY	12	-0.87487	0.0013836	0	12
GO_PLATELET_DERIVED_GROWTH_FACTOR_BINDING	10	-0.87592	0.0013545	0	10

## Sheet: L2
Name	Genes (tot)	Stat (dist.dir)	p adj (dist.dir)	Genes (up)	Genes (down)
INAMURA_LUNG_CANCER_SCC_UP	11	0.96702	0	9	2
MONTERO_THYROID_CANCER_POOR_SURVIVAL_UP	12	0.93374	0	12	0
GO_KERATIN_FILAMENT	12	0.9201	0	11	1
LOPEZ_MESOTELIOMA_SURVIVAL_TIME_UP	11	0.91986	0	11	0
GO_HEMIDESMOSOME_ASSEMBLY	11	0.91785	0	11	0
FARMER_BREAST_CANCER_CLUSTER_2	28	0.90579	0	28	0
LY_AGING_MIDDLE_DN	16	0.89917	0	15	1
ZHAN_MULTIPLE_MYELOMA_PR_UP	33	0.89084	0	32	1
WACKER_HYPOXIA_TARGETS_OF_VHL	13	0.88622	0	13	0
REICHERT_MITOSIS_LIN9_TARGETS	23	0.88315	0	22	1
GO_CONDENSED_NUCLEAR_CHROMOSOME_CENTROMERIC_REGION	10	0.88213	0	9	1
SMID_BREAST_CANCER_LUMINAL_A_DN	12	0.87756	0	12	0
LI_WILMS_TUMOR_ANAPLASTIC_UP	14	0.87665	0	13	1
FARMER_BREAST_CANCER_CLUSTER_3	13	0.87484	0	10	3
REACTOME_RNA_POL_I_PROMOTER_OPENING	14	0.87341	0	11	3
AMUNDSON_GAMMA_RADIATION_RESPONSE	35	0.87117	0	30	5
REACTOME_DEPOSITION_OF_NEW_CENPA_CONTAINING_NUCLEOSOMES_AT_THE_CENTROMERE	21	0.86291	0	18	3
KOBAYASHI_EGFR_SIGNALING_6HR_DN	18	0.8568	0	16	2
KANG_DOXORUBICIN_RESISTANCE_UP	44	0.85618	0	43	1
FINETTI_BREAST_CANCER_KINOME_RED	15	0.85614	0	15	0
GHO_ATF5_TARGETS_DN	15	0.8521	0	11	4
REACTOME_KINESINS	19	0.84868	0	14	5
GO_REGULATION_OF_ATTACHMENT_OF_SPINDLE_MICROTUBULES_TO_KINETOCHORE	10	0.84497	0.004153	7	3
HINATA_NFKB_TARGETS_KERATINOCYTE_DN	18	0.84485	0	14	4
LU_TUMOR_ENDOTHELIAL_MARKERS_UP	18	0.84084	0	13	5
EGUCHI_CELL_CYCLE_RB1_TARGETS	21	0.84008	0	21	0
GO_CENTROMERE_COMPLEX_ASSEMBLY	18	0.83819	0	14	4
GO_KERATINIZATION	16	0.8358	0	14	2
REACTOME_CYCLIN_A_B1_ASSOCIATED_EVENTS_DURING_G2_M_TRANSITION	13	0.83369	0.0014003	12	1
GO_CORNIFIED_ENVELOPE	13	0.82891	0	13	0
ROSTY_CERVICAL_CANCER_PROLIFERATION_CLUSTER	116	0.82818	0	113	3
SCIAN_CELL_CYCLE_TARGETS_OF_TP53_AND_TP73_DN	22	0.82628	0	20	2
CROONQUIST_NRAS_SIGNALING_DN	65	0.81978	0	61	4
GO_PRONUCLEUS	11	0.81853	0.0041098	9	2
TANG_SENESCENCE_TP53_TARGETS_DN	46	0.81817	0	37	9
SMID_BREAST_CANCER_RELAPSE_IN_LUNG_UP	18	0.81221	0	16	2
GO_REGULATION_OF_EXIT_FROM_MITOSIS	13	0.81159	0.003056	9	4
HONRADO_BREAST_CANCER_BRCA1_VS_BRCA2	18	0.81131	0	14	4
WHITFIELD_CELL_CYCLE_LITERATURE	42	0.81108	0	41	1
PID_INTEGRIN4_PATHWAY	11	0.80962	0.0054822	10	1
FOURNIER_ACINAR_DEVELOPMENT_LATE_DN	18	0.80887	0	16	2
SOTIRIOU_BREAST_CANCER_GRADE_1_VS_3_UP	115	0.80841	0	113	2
OXFORD_RALA_OR_RALB_TARGETS_UP	38	0.80824	0	37	1
CAIRO_PML_TARGETS_BOUND_BY_MYC_DN	11	0.80801	0.0054555	7	4
WANG_RESPONSE_TO_PACLITAXEL_VIA_MAPK8_UP	12	0.80503	0.00188	9	3
YU_MYC_TARGETS_UP	35	0.80388	0	31	4
KIM_HYPOXIA	23	0.80185	0	21	2
GREENBAUM_E2A_TARGETS_UP	32	0.80175	0	24	8
BROWNE_HCMV_INFECTION_2HR_DN	43	0.80147	0	36	7
MURAKAMI_UV_RESPONSE_1HR_UP	11	0.80093	0.0058982	7	4
ZHANG_INTERFERON_RESPONSE	19	0.79899	0	18	1
MOLENAAR_TARGETS_OF_CCND1_AND_CDK4_DN	37	0.7971	0	30	7
LEE_EARLY_T_LYMPHOCYTE_UP	75	0.79685	0	62	13
NADERI_BREAST_CANCER_PROGNOSIS_UP	31	0.79652	0	27	4
KARAKAS_TGFB1_SIGNALING	17	0.79651	0	15	2
KANG_FLUOROURACIL_RESISTANCE_DN	16	0.79233	0.0010849	13	3
GO_REGULATION_OF_WATER_LOSS_VIA_SKIN	10	0.79197	0.013726	8	2
WU_APOPTOSIS_BY_CDKN1A_VIA_TP53	45	0.79191	0	41	4
GO_SINGLE_STRANDED_DNA_DEPENDENT_ATPASE_ACTIVITY	10	0.79043	0.01368	10	0
WHITEFORD_PEDIATRIC_CANCER_MARKERS	95	0.78917	0	87	8
KOBAYASHI_EGFR_SIGNALING_24HR_DN	207	0.78673	0	192	15
HUPER_BREAST_BASAL_VS_LUMINAL_UP	45	0.78654	0	38	7
WANG_METASTASIS_OF_BREAST_CANCER_ESR1_UP	18	0.78616	0	17	1
BOWIE_RESPONSE_TO_EXTRACELLULAR_MATRIX	15	0.78293	0.0019387	14	1
GO_CYTOKINETIC_PROCESS	12	0.78172	0.016603	8	4
GU_PDEF_TARGETS_DN	24	0.77968	0	21	3
SEMENZA_HIF1_TARGETS	31	0.77847	0	26	5
LU_TUMOR_VASCULATURE_UP	25	0.77742	0	18	7
XU_HGF_TARGETS_INDUCED_BY_AKT1_6HR	15	0.77727	0.002597	13	2
GO_SPINDLE_MIDZONE	22	0.77575	0	16	6
REACTOME_PYRIMIDINE_METABOLISM	16	0.77399	0.0017324	13	3
GO_NEGATIVE_REGULATION_OF_DNA_REPAIR	10	0.7738	0.016958	7	3
REACTOME_GAP_JUNCTION_ASSEMBLY	11	0.77369	0.011056	8	3
GO_CONNEXON_COMPLEX	11	0.77369	0.012685	8	3
REACTOME_POL_SWITCHING	12	0.77253	0.0055127	12	0
REACTOME_PACKAGING_OF_TELOMERE_ENDS	16	0.77225	0.0017149	12	4
REACTOME_APOPTOTIC_CLEAVAGE_OF_CELL_ADHESION_PROTEINS	10	0.77164	0.016943	9	1
GO_MAP_KINASE_PHOSPHATASE_ACTIVITY	11	0.77114	0.013985	6	5
HATADA_METHYLATED_IN_LUNG_CANCER_DN	13	0.77095	0.0050925	9	4
GO_POSITIVE_REGULATION_OF_CYTOKINESIS	20	0.77087	0	12	8
ODONNELL_TARGETS_OF_MYC_AND_TFRC_DN	36	0.77074	0	35	1
REACTOME_MEIOTIC_RECOMBINATION	29	0.77047	0	22	7
ISHIDA_E2F_TARGETS	43	0.76901	0	38	5
BOWIE_RESPONSE_TO_TAMOXIFEN	16	0.76854	0.0016642	14	2
CROONQUIST_IL6_DEPRIVATION_DN	86	0.76816	0	80	6
KONG_E2F3_TARGETS	73	0.76776	0	67	6
NAKAYAMA_SOFT_TISSUE_TUMORS_PCA2_UP	72	0.76659	0	56	16
LEE_LIVER_CANCER_HEPATOBLAST	15	0.76638	0.0040157	9	6
AZARE_NEOPLASTIC_TRANSFORMATION_BY_STAT3_DN	14	0.76554	0.0050657	10	4
BIOCARTA_MCM_PATHWAY	12	0.76374	0.005377	10	2
AIGNER_ZEB1_TARGETS	27	0.76242	0	22	5
REACTOME_DNA_STRAND_ELONGATION	24	0.76149	0	22	2
CAFFAREL_RESPONSE_TO_THC_24HR_3_DN	10	0.76132	0.020082	7	3
GO_DESMOSOME	20	0.75968	0	17	3
REACTOME_EXTENSION_OF_TELOMERES	21	0.75902	0	19	2
GO_TROPHOBLAST_GIANT_CELL_DIFFERENTIATION	11	0.75747	0.015601	9	2
CHANG_CYCLING_GENES	113	0.75735	0	100	13
MOSERLE_IFNA_RESPONSE	27	0.75707	0	25	2
REACTOME_ACTIVATION_OF_THE_PRE_REPLICATIVE_COMPLEX	21	0.75561	0.000612	19	2
BURTON_ADIPOGENESIS_PEAK_AT_24HR	33	0.7548	0	29	4
REACTOME_REPAIR_SYNTHESIS_FOR_GAP_FILLING_BY_DNA_POL_IN_TC_NER	14	0.75394	0.0054957	12	2
GO_PARASYMPATHETIC_NERVOUS_SYSTEM_DEVELOPMENT	11	0.75386	0.016573	9	2
FARDIN_HYPOXIA_11	26	0.75226	0	23	3
GO_DNA_REPLICATION_INITIATION	18	0.7519	0.0032471	17	1
REACTOME_TELOMERE_MAINTENANCE	37	0.75188	0	31	6
PID_PLK1_PATHWAY	36	0.7511	0	30	6
WINTER_HYPOXIA_UP	73	0.74814	0	70	3
SARRIO_EPITHELIAL_MESENCHYMAL_TRANSITION_UP	138	0.7476	0	120	18
REACTOME_LAGGING_STRAND_SYNTHESIS	17	0.74688	0.0018022	15	2
REN_BOUND_BY_E2F	53	0.74606	0	49	4
RHODES_UNDIFFERENTIATED_CANCER	59	0.7445	0	55	4
REACTOME_G2_M_CHECKPOINTS	32	0.74433	0	29	3
FURUKAWA_DUSP6_TARGETS_PCI35_DN	58	0.74433	0	44	14
CHIN_BREAST_CANCER_COPY_NUMBER_UP	21	0.74338	0.0010973	19	2
KALMA_E2F1_TARGETS	11	0.74326	0.017509	9	2
GO_CHROMOSOME_CONDENSATION	16	0.74321	0.0048102	11	5
GO_DNA_PACKAGING_COMPLEX	25	0.74294	0	22	3
ODONNELL_TFRC_TARGETS_DN	90	0.74278	0	74	16
LOPEZ_MESOTHELIOMA_SURVIVAL_WORST_VS_BEST_UP	11	0.74226	0.017447	10	1
KRIEG_HYPOXIA_VIA_KDM3A	45	0.74191	0	37	8
GO_SEMAPHORIN_PLEXIN_SIGNALING_PATHWAY_INVOLVED_IN_NEURON_PROJECTION_GUIDANCE	12	0.74118	0.043684	9	3
GO_MITOTIC_CYTOKINESIS	27	0.74084	0	18	9
REACTOME_ACTIVATION_OF_ATR_IN_RESPONSE_TO_REPLICATION_STRESS	27	0.74053	0	25	2
HOFMANN_MYELODYSPLASTIC_SYNDROM_LOW_RISK_DN	24	0.7404	0	22	2
GO_GERM_CELL_NUCLEUS	11	0.73967	0.022415	6	5
LOPEZ_MESOTHELIOMA_SURVIVAL_OVERALL_DN	13	0.73962	0.007975	12	1
SA_REG_CASCADE_OF_CYCLIN_EXPR	11	0.73872	0.018638	10	1
ONDER_CDH1_TARGETS_3_DN	45	0.73842	0	37	8
GO_MITOTIC_G2_M_TRANSITION_CHECKPOINT	10	0.73818	0.044857	8	2
GRANDVAUX_IRF3_TARGETS_UP	14	0.73808	0.0069519	12	2
GO_DNA_HELICASE_COMPLEX	10	0.7359	0.046214	10	0
GO_TELOMERE_MAINTENANCE_VIA_RECOMBINATION	27	0.73579	0	22	5
WANG_BARRETTS_ESOPHAGUS_AND_ESOPHAGUS_CANCER_DN	29	0.73533	0	24	5
ONGUSAHA_BRCA1_TARGETS_DN	10	0.73503	0.031442	8	2
VANTVEER_BREAST_CANCER_METASTASIS_DN	92	0.73462	0	76	16
REACTOME_G1_S_SPECIFIC_TRANSCRIPTION	13	0.73337	0.009878	13	0
GO_EPIBOLY	18	0.73281	0.0049074	12	6
ZHOU_CELL_CYCLE_GENES_IN_IR_RESPONSE_24HR	100	0.73235	0	88	12
CHIANG_LIVER_CANCER_SUBCLASS_PROLIFERATION_UP	135	0.73156	0	111	24
NOJIMA_SFRP2_TARGETS_DN	23	0.73144	0.0010609	22	1
GO_SPONGIOTROPHOBLAST_LAYER_DEVELOPMENT	11	0.73098	0.028068	8	3
CHUANG_OXIDATIVE_STRESS_RESPONSE_DN	10	0.72998	0.033494	8	2
LY_AGING_OLD_DN	52	0.7293	0	44	8
GAVIN_FOXP3_TARGETS_CLUSTER_P6	76	0.72851	0	51	25
GO_MITOTIC_SISTER_CHROMATID_SEGREGATION	63	0.72847	0	51	12
GO_CELL_SUBSTRATE_JUNCTION_ASSEMBLY	35	0.72841	0	22	13
GO_GAP_JUNCTION	17	0.72798	0.0052935	13	4
ZHOU_CELL_CYCLE_GENES_IN_IR_RESPONSE_6HR	66	0.72694	0	57	9
SU_PLACENTA	19	0.72636	0.0030119	16	3
GO_STRAND_DISPLACEMENT	19	0.72539	0.0047631	16	3
WHITESIDE_CISPLATIN_RESISTANCE_UP	11	0.72518	0.024499	8	3
GO_SPINDLE_CHECKPOINT	21	0.72435	0.0029187	17	4
SCHAVOLT_TARGETS_OF_TP53_AND_TP63	14	0.72415	0.0094655	10	4
SESTO_RESPONSE_TO_UV_C3	18	0.72344	0.0026202	13	5
GO_METAPHASE_PLATE_CONGRESSION	35	0.72306	0	29	6
GRAHAM_NORMAL_QUIESCENT_VS_NORMAL_DIVIDING_DN	74	0.72211	0	65	9
PID_FOXM1_PATHWAY	38	0.72195	0	30	8
FRASOR_RESPONSE_TO_SERM_OR_FULVESTRANT_DN	48	0.72168	0	43	5
LEONARD_HYPOXIA	38	0.72041	0	29	9
REACTOME_RNA_POL_I_TRANSCRIPTION	35	0.71949	0	27	8
REACTOME_PROCESSIVE_SYNTHESIS_ON_THE_LAGGING_STRAND	13	0.71857	0.012659	11	2
TSAI_DNAJB4_TARGETS_UP	12	0.71843	0.01353	9	3
GO_MITOTIC_RECOMBINATION	32	0.71815	0	26	6
GRANDVAUX_IFN_RESPONSE_NOT_VIA_IRF3	12	0.71803	0.013995	12	0
TOMIDA_METASTASIS_DN	14	0.71796	0.011455	12	2
GO_NUCLEOSIDE_SALVAGE	13	0.7179	0.025264	9	4
BASAKI_YBX1_TARGETS_UP	229	0.71786	0	195	34
BOSCO_EPITHELIAL_DIFFERENTIATION_MODULE	44	0.71742	0	34	10
KEGG_HOMOLOGOUS_RECOMBINATION	23	0.71671	0.0017383	19	4
KAMMINGA_EZH2_TARGETS	38	0.71619	0	31	7
SIMBULAN_PARP1_TARGETS_DN	17	0.71619	0.0051975	16	1
EINAV_INTERFERON_SIGNATURE_IN_CANCER	24	0.71505	0.0010688	20	4
GO_MITOTIC_SPINDLE_ASSEMBLY	30	0.715	0	24	6
SAGIV_CD24_TARGETS_DN	41	0.71425	0	29	12
DELPUECH_FOXO3_TARGETS_DN	38	0.71362	0	29	9
LIN_SILENCED_BY_TUMOR_MICROENVIRONMENT	87	0.71354	0	65	22
WINNEPENNINCKX_MELANOMA_METASTASIS_UP	122	0.71092	0	112	10
SESTO_RESPONSE_TO_UV_C4	15	0.71086	0.011311	13	2
GO_MITOTIC_SPINDLE_ORGANIZATION	49	0.71084	0	39	10
LE_NEURONAL_DIFFERENTIATION_DN	19	0.71062	0.0051062	14	5
MORI_IMMATURE_B_LYMPHOCYTE_DN	78	0.70977	0	63	15
MORI_LARGE_PRE_BII_LYMPHOCYTE_UP	75	0.70898	0	62	13
SHEDDEN_LUNG_CANCER_POOR_SURVIVAL_A6	352	0.70893	0	309	43
HU_GENOTOXIC_DAMAGE_4HR	30	0.70857	0	24	6
DORN_ADENOVIRUS_INFECTION_48HR_DN	33	0.7081	0	25	8
GO_SISTER_CHROMATID_COHESION	72	0.70739	0	57	15
RICKMAN_HEAD_AND_NECK_CANCER_C	63	0.70694	0	43	20
XU_HGF_TARGETS_INDUCED_BY_AKT1_48HR_UP	12	0.70692	0.017112	11	1
MATHEW_FANCONI_ANEMIA_GENES	10	0.70649	0.049737	8	2
MENSE_HYPOXIA_UP	76	0.70641	0	58	18
KAUFFMANN_MELANOMA_RELAPSE_UP	52	0.70574	0	46	6
DORN_ADENOVIRUS_INFECTION_32HR_DN	31	0.7055	0	23	8
BIOCARTA_UCALPAIN_PATHWAY	13	0.70509	0.016597	12	1
UROSEVIC_RESPONSE_TO_IMIQUIMOD	21	0.70418	0.0025818	19	2
WANG_METHYLATED_IN_BREAST_CANCER	32	0.70327	0	25	7
BENPORATH_PROLIFERATION	118	0.70305	0	102	16
KEGG_DNA_REPLICATION	31	0.70271	0	28	3
MARKS_HDAC_TARGETS_DN	13	0.70243	0.017426	10	3
PID_ATR_PATHWAY	35	0.70216	0	32	3
BURTON_ADIPOGENESIS_3	88	0.70208	0	75	13
SCIBETTA_KDM5B_TARGETS_UP	14	0.70097	0.015029	11	3
SONG_TARGETS_OF_IE86_CMV_PROTEIN	55	0.70071	0	48	7
DORN_ADENOVIRUS_INFECTION_12HR_UP	25	0.70045	0.0017625	16	9
REACTOME_APC_CDC20_MEDIATED_DEGRADATION_OF_NEK2A	20	0.69929	0.0050127	14	6
GO_DNA_REPLICATION_INDEPENDENT_NUCLEOSOME_ORGANIZATION	23	0.69924	0.0029858	15	8
BENNETT_SYSTEMIC_LUPUS_ERYTHEMATOSUS	27	0.6985	0.001781	26	1
HOFFMANN_LARGE_TO_SMALL_PRE_BII_LYMPHOCYTE_UP	132	0.69848	0	112	20
REACTOME_G0_AND_EARLY_G1	18	0.69818	0.0050797	15	3
GO_SPINDLE_MICROTUBULE	44	0.69797	0	29	15
XU_HGF_SIGNALING_NOT_VIA_AKT1_6HR	22	0.69787	0.0038043	18	4
GO_CONDENSED_CHROMOSOME_CENTROMERIC_REGION	62	0.69773	0	47	15
CROMER_METASTASIS_DN	65	0.69681	0	52	13
SHIPP_DLBCL_VS_FOLLICULAR_LYMPHOMA_UP	38	0.69662	0	34	4
SMID_BREAST_CANCER_RELAPSE_IN_PLEURA_DN	22	0.69609	0.0040495	15	7
OXFORD_RALA_OR_RALB_TARGETS_DN	20	0.69551	0.0051054	14	6
SIMBULAN_UV_RESPONSE_NORMAL_DN	29	0.69428	0.0011454	22	7
RUIZ_TNC_TARGETS_DN	112	0.69346	0	85	27
CHARAFE_BREAST_CANCER_BASAL_VS_MESENCHYMAL_UP	97	0.69264	0	72	25
GO_NEGATIVE_REGULATION_OF_CHROMOSOME_SEGREGATION	21	0.69184	0.0084041	15	6
REACTOME_APC_C_CDC20_MEDIATED_DEGRADATION_OF_CYCLIN_B	17	0.69048	0.0068598	11	6
REACTOME_RESOLUTION_OF_AP_SITES_VIA_THE_MULTIPLE_NUCLEOTIDE_PATCH_REPLACEMENT_PATHWAY	16	0.68964	0.011335	13	3
REACTOME_MITOTIC_PROMETAPHASE	63	0.68961	0	50	13
VANDESLUIS_COMMD1_TARGETS_GROUP_2_UP	12	0.68946	0.023908	11	1
CHEN_ETV5_TARGETS_TESTIS	15	0.68882	0.016442	10	5
GO_CYTOSKELETON_DEPENDENT_CYTOKINESIS	34	0.68853	0	23	11
HALLMARK_E2F_TARGETS	162	0.6878	0	140	22
BARRIER_CANCER_RELAPSE_TUMOR_SAMPLE_UP	13	0.68641	0.024027	8	5
AMIT_SERUM_RESPONSE_480_MCF10A	29	0.68552	0.0010493	20	9
VIETOR_IFRD1_TARGETS	15	0.68522	0.017346	10	5
KEGG_MISMATCH_REPAIR	21	0.68513	0.0051841	16	5
LIM_MAMMARY_LUMINAL_PROGENITOR_DN	12	0.68486	0.026247	8	4
DORN_ADENOVIRUS_INFECTION_24HR_DN	36	0.68475	0	26	10
GO_SPERM_EGG_RECOGNITION	16	0.68436	0.018632	13	3
SIMBULAN_UV_RESPONSE_IMMORTALIZED_DN	30	0.68409	0.0013953	21	9
GO_FIBRINOLYSIS	16	0.68344	0.019663	10	6
GO_BASAL_LAMINA	20	0.68329	0.0052926	13	7
AMIT_SERUM_RESPONSE_240_MCF10A	52	0.68239	0	41	11
DOANE_BREAST_CANCER_ESR1_DN	40	0.68181	0	30	10
AMIT_EGF_RESPONSE_120_MCF10A	39	0.68172	0	31	8
GO_HISTONE_EXCHANGE	21	0.6814	0.012963	17	4
LY_AGING_PREMATURE_DN	28	0.68097	0.0016697	23	5
LIANG_SILENCED_BY_METHYLATION_2	46	0.68081	0	36	10
NGO_MALIGNANT_GLIOMA_1P_LOH	13	0.68073	0.026503	12	1
VECCHI_GASTRIC_CANCER_EARLY_UP	316	0.6806	0	268	48
PID_DELTA_NP63_PATHWAY	41	0.68038	0	31	10
REACTOME_CHROMOSOME_MAINTENANCE	62	0.68035	0	48	14
VERRECCHIA_RESPONSE_TO_TGFB1_C5	19	0.67997	0.0072482	17	2
MAINA_VHL_TARGETS_DN	15	0.67971	0.01863	10	5
GO_KERATINOCYTE_DIFFERENTIATION	53	0.6797	0	41	12
GO_SISTER_CHROMATID_SEGREGATION	118	0.67945	0	94	24
MISSIAGLIA_REGULATED_BY_METHYLATION_DN	98	0.67936	0	77	21
REACTOME_P38MAPK_EVENTS	13	0.67901	0.027022	12	1
GO_NEGATIVE_REGULATION_OF_PROTEIN_TYROSINE_KINASE_ACTIVITY	17	0.67896	0.016957	11	6
GO_DNA_BINDING_BENDING	17	0.67869	0.016859	11	6
CROMER_TUMORIGENESIS_UP	53	0.67868	0	41	12
HARRIS_HYPOXIA	72	0.67734	0	54	18
MORI_PRE_BI_LYMPHOCYTE_UP	68	0.6762	0	51	17
CHIARADONNA_NEOPLASTIC_TRANSFORMATION_KRAS_CDC25_UP	50	0.67614	0	35	15
CREIGHTON_AKT1_SIGNALING_VIA_MTOR_DN	20	0.67589	0.0064712	19	1
GRAHAM_CML_DIVIDING_VS_NORMAL_QUIESCENT_UP	151	0.67587	0	117	34
VISALA_RESPONSE_TO_HEAT_SHOCK_AND_AGING_DN	12	0.67574	0.030923	10	2
BILD_HRAS_ONCOGENIC_SIGNATURE	210	0.67493	0	154	56
REACTOME_E2F_MEDIATED_REGULATION_OF_DNA_REPLICATION	22	0.67422	0.0054291	19	3
AMIT_EGF_RESPONSE_480_MCF10A	37	0.67394	0	27	10
LE_EGR2_TARGETS_UP	90	0.6736	0	65	25
HUPER_BREAST_BASAL_VS_LUMINAL_DN	57	0.67337	0	44	13
GO_EMBRYONIC_PLACENTA_MORPHOGENESIS	19	0.67291	0.016375	12	7
WIEDERSCHAIN_TARGETS_OF_BMI1_AND_PCGF2	51	0.6721	0	39	12
ELVIDGE_HIF1A_TARGETS_DN	74	0.67167	0	55	19
HONMA_DOCETAXEL_RESISTANCE	28	0.67131	0.0019089	25	3
WEST_ADRENOCORTICAL_TUMOR_MARKERS_UP	20	0.6713	0.0072801	17	3
HOLLEMAN_VINCRISTINE_RESISTANCE_B_ALL_DN	12	0.67117	0.032535	9	3
SARTIPY_NORMAL_AT_INSULIN_RESISTANCE_UP	25	0.67106	0.003815	17	8
HASLINGER_B_CLL_WITH_6Q21_DELETION	12	0.66976	0.033055	9	3
GO_MORPHOGENESIS_OF_AN_EPITHELIAL_SHEET	35	0.66934	0	22	13
SHEPARD_BMYB_TARGETS	51	0.66916	0	37	14
FOURNIER_ACINAR_DEVELOPMENT_LATE_2	232	0.66885	0	204	28
VERNELL_RETINOBLASTOMA_PATHWAY_DN	17	0.6685	0.011982	9	8
ZHANG_TLX_TARGETS_DN	66	0.66795	0	56	10
RICKMAN_TUMOR_DIFFERENTIATED_WELL_VS_MODERATELY_DN	80	0.66792	0	64	16
REACTOME_GAP_JUNCTION_TRAFFICKING	20	0.66768	0.0076839	15	5
REACTOME_INHIBITION_OF_THE_PROTEOLYTIC_ACTIVITY_OF_APC_C_REQUIRED_FOR_THE_ONSET_OF_ANAPHASE_BY_MITOTIC_SPINDLE_CHECKPOINT_COMPONENTS	17	0.66696	0.01218	13	4
PID_INTEGRIN_A9B1_PATHWAY	21	0.66689	0.006106	15	6
GENTILE_UV_LOW_DOSE_UP	21	0.66677	0.0060779	17	4
BOYAULT_LIVER_CANCER_SUBCLASS_G23_UP	42	0.66646	0	36	6
GO_CRANIAL_NERVE_MORPHOGENESIS	17	0.66645	0.025879	12	5
DAZARD_UV_RESPONSE_CLUSTER_G2	26	0.66636	0.0019267	14	12
GO_PROTEASOME_ACCESSORY_COMPLEX	22	0.66622	0.0083384	21	1
PID_SYNDECAN_2_PATHWAY	28	0.66584	0.0025742	20	8
ZAMORA_NOS2_TARGETS_UP	56	0.66583	0	44	12
GO_PEPTIDE_CROSS_LINKING	20	0.6649	0.012595	15	5
REACTOME_S_PHASE	88	0.6642	0	77	11
RHODES_CANCER_META_SIGNATURE	56	0.66393	0	51	5
SU_TESTIS	51	0.66334	0	40	11
PID_AURORA_B_PATHWAY	33	0.6628	0.0011015	23	10
GO_L_ASCORBIC_ACID_BINDING	15	0.66279	0.032345	12	3
MURAKAMI_UV_RESPONSE_6HR_UP	28	0.66192	0.0038699	24	4
REACTOME_DNA_REPLICATION	147	0.66191	0	124	23
GO_G2_DNA_DAMAGE_CHECKPOINT	23	0.66186	0.0086698	18	5
YANG_BREAST_CANCER_ESR1_BULK_DN	17	0.66186	0.013556	14	3
BIOCARTA_ATRBRCA_PATHWAY	19	0.66166	0.011645	16	3
GO_CENTRIOLE_ASSEMBLY	15	0.66098	0.03303	14	1
NIELSEN_GIST_VS_SYNOVIAL_SARCOMA_UP	16	0.6603	0.018222	12	4
HUANG_FOXA2_TARGETS_DN	35	0.66002	0.0010379	25	10
GARGALOVIC_RESPONSE_TO_OXIDIZED_PHOSPHOLIPIDS_TURQUOISE_DN	45	0.66	0	36	9
PRAMOONJAGO_SOX4_TARGETS_UP	44	0.65994	0	37	7
ONDER_CDH1_TARGETS_2_DN	389	0.65991	0	285	104
REACTOME_MITOTIC_M_M_G1_PHASES	132	0.65842	0	111	21
HUANG_DASATINIB_RESISTANCE_UP	72	0.65827	0	55	17
LAMB_CCND1_TARGETS	15	0.65769	0.029926	14	1
GO_NEUROPILIN_BINDING	15	0.65767	0.039163	10	5
GUENTHER_GROWTH_SPHERICAL_VS_ADHERENT_DN	25	0.6571	0.0051314	19	6
GENTILE_UV_RESPONSE_CLUSTER_D1	14	0.65675	0.033445	10	4
KANG_CISPLATIN_RESISTANCE_UP	15	0.65655	0.030555	13	2
KRIGE_AMINO_ACID_DEPRIVATION	26	0.65609	0.0038588	18	8
YIH_RESPONSE_TO_ARSENITE_C1	22	0.65572	0.0074336	15	7
GO_CELL_DIFFERENTIATION_INVOLVED_IN_EMBRYONIC_PLACENTA_DEVELOPMENT	23	0.65557	0.013155	18	5
MUELLER_METHYLATED_IN_GLIOBLASTOMA	28	0.65552	0.0045866	19	9
GO_REGULATION_OF_TRANSCRIPTION_INVOLVED_IN_G1_S_TRANSITION_OF_MITOTIC_CELL_CYCLE	20	0.655	0.01422	16	4
RICKMAN_METASTASIS_DN	205	0.65489	0	162	43
CHEN_LUNG_CANCER_SURVIVAL	22	0.65479	0.0076674	16	6
KOKKINAKIS_METHIONINE_DEPRIVATION_96HR_DN	68	0.65428	0	46	22
REACTOME_SYNTHESIS_OF_DNA	73	0.65391	0	65	8
GO_REGULATION_OF_CYTOKINESIS	43	0.65331	0	29	14
SUH_COEXPRESSED_WITH_ID1_AND_ID2_UP	16	0.65321	0.021288	11	5
NAKAMURA_CANCER_MICROENVIRONMENT_DN	37	0.65239	0.00060951	33	4
QI_HYPOXIA_TARGETS_OF_HIF1A_AND_FOXA2	27	0.65208	0.0055265	19	8
ELVIDGE_HIF1A_AND_HIF2A_TARGETS_DN	84	0.65189	0	63	21
GROSS_HYPOXIA_VIA_ELK3_ONLY_UP	32	0.65114	0.0010768	21	11
GO_SPINDLE_ASSEMBLY	47	0.65091	0	36	11
PID_A6B1_A6B4_INTEGRIN_PATHWAY	46	0.65052	0	34	12
GO_DNA_STRAND_ELONGATION_INVOLVED_IN_DNA_REPLICATION	19	0.65031	0.031877	17	2
HALLMARK_G2M_CHECKPOINT	167	0.64993	0	135	32
GO_REGULATION_OF_DOUBLE_STRAND_BREAK_REPAIR	25	0.64954	0.0084708	17	8
PUJANA_BREAST_CANCER_WITH_BRCA1_MUTATED_UP	47	0.64913	0	38	9
TRAYNOR_RETT_SYNDROM_DN	12	0.64865	0.049409	7	5
MATTHEWS_AP1_TARGETS	16	0.64864	0.023947	12	4
REACTOME_SOS_MEDIATED_SIGNALLING	13	0.64845	0.047955	11	2
CHEMNITZ_RESPONSE_TO_PROSTAGLANDIN_E2_UP	103	0.64834	0	79	24
GO_BINDING_OF_SPERM_TO_ZONA_PELLUCIDA	15	0.64821	0.047035	12	3
REACTOME_FANCONI_ANEMIA_PATHWAY	16	0.64723	0.024579	11	5
REACTOME_CELL_CYCLE_CHECKPOINTS	97	0.64687	0	83	14
GO_REGULATION_OF_CHROMOSOME_SEGREGATION	65	0.64634	0	44	21
GO_GLUCOSE_CATABOLIC_PROCESS	24	0.64619	0.014009	20	4
GO_NEGATIVE_REGULATION_OF_CELL_DIVISION	47	0.64608	0	35	12
ELVIDGE_HYPOXIA_BY_DMOG_UP	110	0.64586	0	80	30
REACTOME_PHOSPHORYLATION_OF_THE_APC_C	15	0.64571	0.036983	11	4
NIELSEN_LEIOMYOSARCOMA_UP	16	0.64542	0.025257	11	5
WANG_ADIPOGENIC_GENES_REPRESSED_BY_SIRT1	21	0.64538	0.011434	13	8
AMIT_EGF_RESPONSE_480_HELA	133	0.64522	0	108	25
RICKMAN_TUMOR_DIFFERENTIATED_WELL_VS_POORLY_DN	283	0.64511	0	219	64
MEINHOLD_OVARIAN_CANCER_LOW_GRADE_DN	19	0.64473	0.016597	14	5
MURAKAMI_UV_RESPONSE_6HR_DN	18	0.64426	0.014789	13	5
REACTOME_G1_S_TRANSITION	90	0.64415	0	77	13
GO_CYCLIN_DEPENDENT_PROTEIN_KINASE_ACTIVITY	18	0.64407	0.045061	15	3
BERENJENO_TRANSFORMED_BY_RHOA_FOREVER_DN	27	0.64379	0.0053642	21	6
REACTOME_GLYCOLYSIS	23	0.64315	0.0093098	18	5
PEDERSEN_TARGETS_OF_611CTF_ISOFORM_OF_ERBB2	66	0.64201	0	53	13
REACTOME_M_G1_TRANSITION	65	0.642	0	58	7
REACTOME_BASE_EXCISION_REPAIR	18	0.64152	0.016133	15	3
WU_CELL_MIGRATION	160	0.64124	0	110	50
PEDERSEN_METASTASIS_BY_ERBB2_ISOFORM_1	38	0.64066	0.0017686	29	9
PID_INTEGRIN3_PATHWAY	41	0.6406	0.001089	29	12
REACTOME_ASSEMBLY_OF_THE_PRE_REPLICATIVE_COMPLEX	53	0.6395	0	48	5
PID_AURORA_A_PATHWAY	29	0.63874	0.0051199	22	7
AKL_HTLV1_INFECTION_UP	20	0.63839	0.016142	15	5
NAKAMURA_METASTASIS_MODEL_DN	35	0.63802	0.0017909	27	8
GO_ENDODERM_FORMATION	41	0.63774	0	30	11
VERRECCHIA_RESPONSE_TO_TGFB1_C1	16	0.63663	0.030372	12	4
BIOCARTA_G2_PATHWAY	23	0.63654	0.011491	17	6
GO_NUCLEOTIDE_EXCISION_REPAIR_DNA_GAP_FILLING	24	0.63643	0.015346	16	8
GO_CHROMOSOME_LOCALIZATION	47	0.63605	0	36	11
REACTOME_SCFSKP2_MEDIATED_DEGRADATION_OF_P27_P21	48	0.63589	0	43	5
GO_ORGANELLAR_LARGE_RIBOSOMAL_SUBUNIT	28	0.6357	0.012277	26	2
JEON_SMAD6_TARGETS_DN	17	0.63548	0.023199	13	4
GO_INTERMEDIATE_FILAMENT	50	0.63457	0	31	19
MURAKAMI_UV_RESPONSE_24HR	16	0.63433	0.03149	11	5
REACTOME_ORC1_REMOVAL_FROM_CHROMATIN	54	0.63419	0	48	6
DAZARD_UV_RESPONSE_CLUSTER_G28	16	0.63387	0.031394	8	8
GARGALOVIC_RESPONSE_TO_OXIDIZED_PHOSPHOLIPIDS_RED_UP	16	0.63314	0.031707	12	4
PID_HIF2PATHWAY	27	0.6326	0.006875	15	12
REACTOME_MEIOTIC_SYNAPSIS	31	0.63225	0.0042754	22	9
GO_INTERCELLULAR_BRIDGE	28	0.63176	0.012869	18	10
GO_TELOMERE_ORGANIZATION	57	0.63055	0	40	17
GO_EPIDERMIS_DEVELOPMENT	160	0.63011	0	107	53
XU_HGF_TARGETS_INDUCED_BY_AKT1_48HR_DN	21	0.62978	0.014817	15	6
DOANE_BREAST_CANCER_CLASSES_DN	28	0.62859	0.0063328	19	9
GO_ANAPHASE_PROMOTING_COMPLEX_DEPENDENT_CATABOLIC_PROCESS	67	0.62857	0	58	9
PID_FANCONI_PATHWAY	37	0.62816	0.0017443	30	7
PID_ATM_PATHWAY	29	0.62814	0.0055227	24	5
GO_HISTONE_PHOSPHORYLATION	21	0.62736	0.04529	15	6
JAEGER_METASTASIS_DN	210	0.62734	0	135	75
REACTOME_CDK_MEDIATED_PHOSPHORYLATION_AND_REMOVAL_OF_CDC6	42	0.62545	0.0017748	38	4
REACTOME_CYCLIN_E_ASSOCIATED_EVENTS_DURING_G1_S_TRANSITION_	57	0.62542	0	48	9
DASU_IL6_SIGNALING_SCAR_UP	26	0.62526	0.0060919	16	10
PID_FRA_PATHWAY	34	0.62512	0.0040269	21	13
GO_MITOTIC_SPINDLE	39	0.62484	0	29	10
YUAN_ZNF143_PARTNERS	18	0.62467	0.021951	15	3
AMIT_EGF_RESPONSE_40_MCF10A	18	0.62463	0.021914	9	9
GO_RECOMBINATIONAL_REPAIR	40	0.62435	0	29	11
GILDEA_METASTASIS	25	0.62429	0.0098986	14	11
REACTOME_MEIOSIS	49	0.62417	0.00060217	33	16
GO_KINETOCHORE	81	0.62409	0	61	20
GO_NEGATIVE_REGULATION_OF_MITOTIC_NUCLEAR_DIVISION	28	0.62401	0.01359	20	8
MAHADEVAN_RESPONSE_TO_MP470_UP	18	0.624	0.0221	13	5
BIOCARTA_PROTEASOME_PATHWAY	26	0.62283	0.0065153	25	1
BURTON_ADIPOGENESIS_PEAK_AT_16HR	36	0.62261	0.0018857	30	6
LE_SKI_TARGETS_UP	17	0.62215	0.031144	9	8
STANELLE_E2F1_TARGETS	25	0.62198	0.010888	17	8
REACTOME_DESTABILIZATION_OF_MRNA_BY_AUF1_HNRNP_D0	43	0.62077	0.00111	39	4
GO_DNA_DEPENDENT_DNA_REPLICATION	67	0.62033	0	52	15
HORIUCHI_WTAP_TARGETS_DN	246	0.6198	0	167	79
GO_REGULATION_OF_CELL_AGING	28	0.61967	0.015443	17	11
ELVIDGE_HYPOXIA_UP	140	0.61855	0	100	40
PID_TAP63_PATHWAY	50	0.61842	0.0018	34	16
NAKAMURA_METASTASIS_MODEL_UP	33	0.6181	0.0045992	20	13
LIEN_BREAST_CARCINOMA_METAPLASTIC_VS_DUCTAL_UP	65	0.61787	0	45	20
WHITE_NEUROBLASTOMA_WITH_1P36.3_DELETION	16	0.61785	0.041967	11	5
REACTOME_REGULATION_OF_MITOTIC_CELL_CYCLE	68	0.61744	0	58	10
DAUER_STAT3_TARGETS_UP	43	0.6174	0.001057	30	13
STONER_ESOPHAGEAL_CARCINOGENESIS_UP	26	0.61734	0.0072166	20	6
GO_ENDODERMAL_CELL_DIFFERENTIATION	33	0.61688	0.0053391	24	9
FERRARI_RESPONSE_TO_FENRETINIDE_UP	20	0.61688	0.024494	12	8
KORKOLA_EMBRYONAL_CARCINOMA_UP	30	0.61581	0.0065006	21	9
GO_NUCLEAR_CHROMOSOME_SEGREGATION	138	0.61557	0	102	36
JIANG_HYPOXIA_VIA_VHL	27	0.61502	0.011738	21	6
GROSS_HIF1A_TARGETS_DN	18	0.6149	0.02698	13	5
REACTOME_P53_INDEPENDENT_G1_S_DNA_DAMAGE_CHECKPOINT	44	0.61449	0.0017265	39	5
ZHAN_MULTIPLE_MYELOMA_SUBGROUPS	29	0.61442	0.0069674	27	2
GO_ATP_GENERATION_FROM_ADP	31	0.61442	0.014084	25	6
OLSSON_E2F3_TARGETS_DN	37	0.61429	0.0019327	28	9
GO_DNA_STRAND_ELONGATION	22	0.61408	0.035049	20	2
REACTOME_MITOTIC_G1_G1_S_PHASES	111	0.61396	0	92	19
GO_REGULATION_OF_DNA_DAMAGE_RESPONSE_SIGNAL_TRANSDUCTION_BY_P53_CLASS_MEDIATOR	25	0.61372	0.019386	16	9
REACTOME_CDT1_ASSOCIATION_WITH_THE_CDC6_ORC_ORIGIN_COMPLEX	44	0.61365	0.001692	39	5
KEGG_PROTEASOME	37	0.61348	0.0018972	35	2
REACTOME_CELL_CYCLE	293	0.61308	0	227	66
BERENJENO_TRANSFORMED_BY_RHOA_UP	429	0.61294	0	345	84
REACTOME_SCF_BETA_TRCP_MEDIATED_DEGRADATION_OF_EMI1	44	0.61255	0.0016864	39	5
FERREIRA_EWINGS_SARCOMA_UNSTABLE_VS_STABLE_UP	117	0.61221	0	82	35
ZHANG_TLX_TARGETS_60HR_DN	213	0.61207	0	169	44
THILLAINADESAN_ZNF217_TARGETS_UP	33	0.61203	0.0049996	26	7
DUTERTRE_ESTRADIOL_RESPONSE_24HR_UP	260	0.61185	0	206	54
GO_REGULATION_OF_CENTROSOME_CYCLE	32	0.61115	0.0076806	27	5
CROONQUIST_NRAS_VS_STROMAL_STIMULATION_DN	85	0.61023	0	56	29
GO_EPIDERMAL_CELL_DIFFERENTIATION	81	0.60997	0	59	22
BIOCARTA_CELLCYCLE_PATHWAY	21	0.60996	0.022063	15	6
HINATA_NFKB_TARGETS_KERATINOCYTE_UP	86	0.60942	0	55	31
REACTOME_CELL_CYCLE_MITOTIC	250	0.60903	0	198	52
GO_REGULATION_OF_PROTEIN_EXPORT_FROM_NUCLEUS	31	0.60809	0.013672	24	7
REACTOME_APC_C_CDH1_MEDIATED_DEGRADATION_OF_CDC20_AND_OTHER_APC_C_CDH1_TARGETED_PROTEINS_IN_LATE_MITOSIS_EARLY_G1	58	0.60776	0.00061704	50	8
AMIT_EGF_RESPONSE_240_MCF10A	17	0.60737	0.040131	13	4
REACTOME_GLOBAL_GENOMIC_NER_GG_NER	31	0.60671	0.0062894	23	8
HOFMANN_MYELODYSPLASTIC_SYNDROM_RISK_UP	19	0.60648	0.035234	13	6
GOBERT_OLIGODENDROCYTE_DIFFERENTIATION_UP	419	0.60628	0	316	103
HU_ANGIOGENESIS_UP	18	0.60617	0.031966	12	6
REACTOME_APC_C_CDC20_MEDIATED_DEGRADATION_OF_MITOTIC_PROTEINS	58	0.60535	0.00060705	50	8
GO_REGULATION_OF_CELLULAR_SENESCENCE	23	0.60366	0.044655	13	10
PID_P73PATHWAY	65	0.60342	0	42	23
GO_POSITIVE_REGULATION_OF_TELOMERASE_ACTIVITY	23	0.60337	0.044455	18	5
GO_MITOTIC_NUCLEAR_DIVISION	255	0.60226	0	182	73
GO_DNA_SYNTHESIS_INVOLVED_IN_DNA_REPAIR	57	0.60214	0	41	16
STREICHER_LSM1_TARGETS_DN	17	0.60097	0.046477	14	3
GO_CONDENSED_CHROMOSOME	121	0.60083	0	86	35
OKAWA_NEUROBLASTOMA_1P36_31_DELETION	17	0.60045	0.046772	12	5
VANTVEER_BREAST_CANCER_ESR1_DN	188	0.60035	0	127	61
REACTOME_SIGNALLING_TO_RAS	24	0.60032	0.017489	20	4
FUJII_YBX1_TARGETS_DN	173	0.60007	0	130	43
GO_SKIN_DEVELOPMENT	135	0.59997	0	89	46
GO_NEGATIVE_REGULATION_OF_NUCLEAR_DIVISION	35	0.5996	0.0080001	25	10
GO_LAMININ_BINDING	27	0.59925	0.032188	19	8
LI_PROSTATE_CANCER_EPIGENETIC	28	0.59909	0.013582	17	11
GO_DNA_DAMAGE_RESPONSE_DETECTION_OF_DNA_DAMAGE	35	0.59851	0.0078711	27	8
VERRECCHIA_DELAYED_RESPONSE_TO_TGFB1	37	0.59801	0.0045618	30	7
REACTOME_P53_DEPENDENT_G1_DNA_DAMAGE_RESPONSE	49	0.59728	0.001855	41	8
GO_CELLULAR_SENESCENCE	25	0.59712	0.037495	16	9
BOYAULT_LIVER_CANCER_SUBCLASS_G3_UP	140	0.59649	0	115	25
GO_CYCLIN_DEPENDENT_PROTEIN_SERINE_THREONINE_KINASE_REGULATOR_ACTIVITY	25	0.59635	0.038332	18	7
COLDREN_GEFITINIB_RESISTANCE_DN	178	0.59611	0	119	59
MUELLER_COMMON_TARGETS_OF_AML_FUSIONS_DN	24	0.59604	0.018586	19	5
GO_CHROMOSOME_CENTROMERIC_REGION	118	0.59602	0	90	28
GO_SKELETAL_MUSCLE_CONTRACTION	25	0.59602	0.038716	12	13
AMIT_EGF_RESPONSE_240_HELA	49	0.59578	0.0018195	39	10
BEGUM_TARGETS_OF_PAX3_FOXO1_FUSION_DN	43	0.59495	0.0019448	29	14
ISSAEVA_MLL2_TARGETS	47	0.59492	0.0018743	35	12
WONG_PROTEASOME_GENE_MODULE	45	0.5948	0.0017033	36	9
LI_WILMS_TUMOR_VS_FETAL_KIDNEY_1_DN	135	0.59479	0	108	27
XU_AKT1_TARGETS_6HR	21	0.59445	0.031534	15	6
LIN_APC_TARGETS	59	0.59335	0.0011143	45	14
REACTOME_INTERFERON_ALPHA_BETA_SIGNALING	46	0.59335	0.0019207	35	11
ZHU_SKIL_TARGETS_UP	20	0.59329	0.039781	13	7
GO_CELL_CYCLE_G1_S_PHASE_TRANSITION	90	0.59327	0	72	18
REACTOME_TRANSCRIPTION_COUPLED_NER_TC_NER	41	0.59293	0.005039	33	8
STEIN_ESRRA_TARGETS_RESPONSIVE_TO_ESTROGEN_DN	35	0.59233	0.0069209	29	6
DAZARD_UV_RESPONSE_CLUSTER_G24	24	0.59221	0.020529	15	9
GO_MOLTING_CYCLE	57	0.5919	0	32	25
GO_CHROMOSOME_SEGREGATION	172	0.59174	0	124	48
GO_REPLICATION_FORK	53	0.59167	0.0042884	39	14
GO_REGULATION_OF_SISTER_CHROMATID_SEGREGATION	52	0.5916	0.0031679	35	17
NIELSEN_LIPOSARCOMA_DN	19	0.59114	0.048416	13	6
VERNELL_RETINOBLASTOMA_PATHWAY_UP	61	0.59089	0.0011319	52	9
MARSON_BOUND_BY_E2F4_UNSTIMULATED	487	0.58998	0	376	111
MISSIAGLIA_REGULATED_BY_METHYLATION_UP	100	0.58932	0	68	32
REACTOME_AUTODEGRADATION_OF_THE_E3_UBIQUITIN_LIGASE_COP1	43	0.58919	0.0026124	36	7
KEGG_CELL_CYCLE	107	0.58907	0	79	28
WONG_ENDMETRIUM_CANCER_UP	19	0.58898	0.049913	12	7
GO_MIDBODY	103	0.58839	0	69	34
MISHRA_CARCINOMA_ASSOCIATED_FIBROBLAST_DN	22	0.58815	0.034607	12	10
PUJANA_BRCA_CENTERED_NETWORK	100	0.58748	0	78	22
CAFFAREL_RESPONSE_TO_THC_DN	22	0.58729	0.035084	18	4
PID_INTEGRIN1_PATHWAY	64	0.58708	0.0010728	47	17
ROZANOV_MMP14_TARGETS_SUBSET	31	0.58702	0.011514	22	9
PID_BARD1_PATHWAY	28	0.58669	0.017416	25	3
LANDIS_BREAST_CANCER_PROGRESSION_UP	40	0.58612	0.0051576	27	13
GO_DNA_BIOSYNTHETIC_PROCESS	90	0.5853	0	65	25
ZHANG_TLX_TARGETS_36HR_DN	141	0.58526	0	105	36
GO_RESPONSE_TO_TYPE_I_INTERFERON	49	0.58506	0.0028863	37	12
GO_ATP_DEPENDENT_CHROMATIN_REMODELING	40	0.58497	0.0054344	28	12
MARKEY_RB1_ACUTE_LOF_UP	194	0.58483	0	146	48
RADAEVA_RESPONSE_TO_IFNA1_UP	48	0.58452	0.0019031	35	13
PHONG_TNF_TARGETS_UP	56	0.58301	0.0013854	36	20
GO_CELL_CYCLE_CHECKPOINT	151	0.58293	0	111	40
GO_ATP_DEPENDENT_DNA_HELICASE_ACTIVITY	32	0.58234	0.016674	26	6
REACTOME_REGULATION_OF_APOPTOSIS	50	0.582	0.0049017	43	7
PID_INTEGRIN_CS_PATHWAY	23	0.58126	0.03473	14	9
REACTOME_METABOLISM_OF_NUCLEOTIDES	55	0.58102	0.001843	40	15
GO_REGULATION_OF_TELOMERASE_ACTIVITY	34	0.5809	0.016142	24	10
REACTOME_VIF_MEDIATED_DEGRADATION_OF_APOBEC3G	43	0.58086	0.0040382	38	5
HUMMERICH_SKIN_CANCER_PROGRESSION_UP	75	0.58028	0	50	25
GO_DNA_HELICASE_ACTIVITY	44	0.57983	0.0073595	36	8
GO_POSITIVE_REGULATION_OF_MITOTIC_NUCLEAR_DIVISION	37	0.57969	0.01525	24	13
REACTOME_AUTODEGRADATION_OF_CDH1_BY_CDH1_APC_C	52	0.57935	0.0026047	44	8
CHARAFE_BREAST_CANCER_LUMINAL_VS_BASAL_DN	365	0.57858	0	255	110
WONG_EMBRYONIC_STEM_CELL_CORE	277	0.57849	0	215	62
REACTOME_REGULATION_OF_ORNITHINE_DECARBOXYLASE_ODC	43	0.57821	0.0045616	40	3
LI_LUNG_CANCER	39	0.57812	0.0058295	30	9
WELCSH_BRCA1_TARGETS_DN	112	0.57766	0	89	23
GO_DNA_DEPENDENT_ATPASE_ACTIVITY	68	0.57752	0	52	16
REACTOME_CROSS_PRESENTATION_OF_SOLUBLE_EXOGENOUS_ANTIGENS_ENDOSOMES	41	0.57751	0.0058705	37	4
GO_NEGATIVE_REGULATION_OF_CELLULAR_PROTEIN_CATABOLIC_PROCESS	48	0.57712	0.0045405	33	15
GENTILE_RESPONSE_CLUSTER_D3	51	0.57624	0.0042519	39	12
REACTOME_ER_PHAGOSOME_PATHWAY	54	0.5751	0.0023146	48	6
ONDER_CDH1_TARGETS_1_DN	136	0.57508	0	99	37
PROVENZANI_METASTASIS_DN	117	0.57459	0	88	29
ZUCCHI_METASTASIS_DN	35	0.57449	0.011785	23	12
NAGASHIMA_NRG1_SIGNALING_UP	150	0.57443	0	101	49
DORN_ADENOVIRUS_INFECTION_12HR_DN	28	0.57443	0.023835	19	9
REACTOME_MRNA_CAPPING	26	0.57365	0.021251	23	3
RIZ_ERYTHROID_DIFFERENTIATION	67	0.57362	0.0017936	49	18
JOHANSSON_GLIOMAGENESIS_BY_PDGFB_UP	49	0.57299	0.0050791	32	17
MENSSEN_MYC_TARGETS	42	0.57284	0.0058159	36	6
GO_CYTOKINESIS	70	0.57228	0	44	26
PID_WNT_SIGNALING_PATHWAY	22	0.57178	0.048843	14	8
GO_KINESIN_COMPLEX	44	0.57162	0.0099157	26	18
GO_TRANSLESION_SYNTHESIS	34	0.57155	0.019351	22	12
MOREAUX_B_LYMPHOCYTE_MATURATION_BY_TACI_DN	49	0.57133	0.0049607	38	11
CREIGHTON_AKT1_SIGNALING_VIA_MTOR_UP	29	0.57085	0.020029	24	5
GO_MITOTIC_CELL_CYCLE_CHECKPOINT	113	0.57015	0	79	34
GO_DNA_PACKAGING	88	0.56981	0	60	28
GALINDO_IMMUNE_RESPONSE_TO_ENTEROTOXIN	70	0.56967	0.0010417	43	27
GO_SPINDLE_POLE	87	0.56942	0	63	24
WINTER_HYPOXIA_METAGENE	200	0.56866	0	139	61
GO_DOUBLE_STRAND_BREAK_REPAIR	97	0.56779	0	73	24
GO_EXTRACELLULAR_MATRIX_BINDING	43	0.56779	0.012184	28	15
GO_POSITIVE_REGULATION_OF_RESPONSE_TO_DNA_DAMAGE_STIMULUS	48	0.56778	0.0074863	32	16
REACTOME_ACTIVATION_OF_NF_KAPPAB_IN_B_CELLS	55	0.56665	0.0038259	44	11
GEORGES_CELL_CYCLE_MIR192_TARGETS	56	0.5666	0.0018253	39	17
HENDRICKS_SMARCA4_TARGETS_UP	47	0.56603	0.00539	31	16
SMID_BREAST_CANCER_RELAPSE_IN_BRAIN_UP	33	0.56558	0.013502	20	13
WHITFIELD_CELL_CYCLE_S	109	0.56487	0	77	32
CAFFAREL_RESPONSE_TO_THC_24HR_5_DN	44	0.56378	0.0064859	29	15
GO_CENTROSOME_CYCLE	40	0.5628	0.013772	29	11
KIM_WT1_TARGETS_UP	177	0.56277	0	118	59
JAEGER_METASTASIS_UP	35	0.56243	0.015001	22	13
PUJANA_XPRSS_INT_NETWORK	140	0.56221	0	107	33
GO_ADP_METABOLIC_PROCESS	38	0.56213	0.025346	29	9
DAZARD_RESPONSE_TO_UV_SCC_DN	101	0.56181	0	72	29
GO_FORMATION_OF_PRIMARY_GERM_LAYER	87	0.56152	0	54	33
GO_ORGANELLE_FISSION	320	0.56148	0	219	101
ENK_UV_RESPONSE_EPIDERMIS_UP	240	0.56047	0	186	54
BIDUS_METASTASIS_UP	157	0.56013	0	112	45
REACTOME_MITOTIC_G2_G2_M_PHASES	67	0.56009	0.001849	51	16
GO_BASE_EXCISION_REPAIR	36	0.55998	0.027542	24	12
HALLMARK_HYPOXIA	174	0.55943	0	117	57
SATO_SILENCED_BY_METHYLATION_IN_PANCREATIC_CANCER_2	37	0.55858	0.011381	23	14
LEE_LIVER_CANCER_SURVIVAL_DN	139	0.5575	0	107	32
BROWNE_HCMV_INFECTION_8HR_DN	36	0.55695	0.013394	26	10
KIM_RESPONSE_TO_TSA_AND_DECITABINE_UP	102	0.55672	0	62	40
REACTOME_NEP_NS2_INTERACTS_WITH_THE_CELLULAR_EXPORT_MACHINERY	26	0.55621	0.031755	18	8
REACTOME_PURINE_METABOLISM	28	0.5556	0.035821	19	9
SESTO_RESPONSE_TO_UV_C6	34	0.55558	0.018036	20	14
GRAHAM_CML_QUIESCENT_VS_NORMAL_QUIESCENT_UP	68	0.55405	0.0018137	42	26
STAMBOLSKY_TARGETS_OF_MUTATED_TP53_DN	36	0.55377	0.014581	28	8
PUJANA_BREAST_CANCER_LIT_INT_NETWORK	91	0.55293	0.0011187	63	28
KUNINGER_IGF1_VS_PDGFB_TARGETS_DN	37	0.55277	0.011958	23	14
MANALO_HYPOXIA_DN	219	0.55265	0	178	41
PID_HIF1_TFPATHWAY	58	0.55239	0.0050926	33	25
KEGG_P53_SIGNALING_PATHWAY	60	0.55202	0.0052109	37	23
PHONG_TNF_RESPONSE_VIA_P38_PARTIAL	145	0.55159	0	101	44
BROWNE_INTERFERON_RESPONSIVE_GENES	61	0.55077	0.0040045	48	13
GROSS_ELK3_TARGETS_DN	27	0.55049	0.046299	16	11
KEGG_BASE_EXCISION_REPAIR	32	0.55019	0.016041	26	6
GO_DNA_GEOMETRIC_CHANGE	70	0.54924	0.0048584	51	19
GO_POSTREPLICATION_REPAIR	43	0.54812	0.016473	30	13
DELPUECH_FOXO3_TARGETS_UP	62	0.54808	0.0045492	42	20
GO_ENDODERM_DEVELOPMENT	56	0.54798	0.0051973	37	19
KOHOUTEK_CCNT1_TARGETS	42	0.54715	0.012204	25	17
DELYS_THYROID_CANCER_UP	392	0.54709	0	264	128
GO_REGULATION_OF_NUCLEAR_DIVISION	122	0.54665	0	81	41
GO_REGULATION_OF_MICROTUBULE_POLYMERIZATION_OR_DEPOLYMERIZATION	120	0.54643	0	86	34
REACTOME_NUCLEOTIDE_EXCISION_REPAIR	46	0.54595	0.0088948	36	10
GO_CHROMOSOMAL_REGION	203	0.54562	0	148	55
NUNODA_RESPONSE_TO_DASATINIB_IMATINIB_UP	28	0.54539	0.044233	19	9
SESTO_RESPONSE_TO_UV_C8	66	0.54524	0.0038368	40	26
PENG_LEUCINE_DEPRIVATION_DN	158	0.5452	0	129	29
SEITZ_NEOPLASTIC_TRANSFORMATION_BY_8P_DELETION_DN	26	0.54513	0.040188	18	8
SHEPARD_CRUSH_AND_BURN_MUTANT_DN	131	0.54444	0	87	44
ABRAMSON_INTERACT_WITH_AIRE	37	0.54414	0.014895	28	9
PID_P53_DOWNSTREAM_PATHWAY	115	0.54401	0	73	42
RODRIGUES_THYROID_CARCINOMA_POORLY_DIFFERENTIATED_UP	478	0.54389	0	381	97
GO_MESODERM_MORPHOGENESIS	50	0.54357	0.0138	28	22
GO_NUCLEOTIDE_PHOSPHORYLATION	44	0.54348	0.019137	35	9
KENNY_CTNNB1_TARGETS_UP	41	0.54308	0.014973	26	15
GO_REGULATION_OF_PROTEIN_UBIQUITINATION_INVOLVED_IN_UBIQUITIN_DEPENDENT_PROTEIN_CATABOLIC_PROCESS	87	0.54296	0	71	16
GO_REGULATION_OF_TELOMERE_MAINTENANCE_VIA_TELOMERE_LENGTHENING	41	0.54254	0.022296	28	13
GO_PROTEIN_DNA_COMPLEX	77	0.54242	0.0031297	56	21
JI_RESPONSE_TO_FSH_DN	50	0.54148	0.011809	29	21
MARCHINI_TRABECTEDIN_RESISTANCE_DN	38	0.54068	0.020152	28	10
BIOCARTA_G1_PATHWAY	26	0.54058	0.044725	19	7
HALLMARK_GLYCOLYSIS	175	0.54028	0	127	48
CHANG_CORE_SERUM_RESPONSE_UP	157	0.53927	0	131	26
REACTOME_FORMATION_OF_THE_HIV1_EARLY_ELONGATION_COMPLEX	26	0.53858	0.047166	22	4
REACTOME_FORMATION_OF_RNA_POL_II_ELONGATION_COMPLEX_	33	0.53788	0.026163	29	4
DER_IFN_GAMMA_RESPONSE_UP	61	0.53749	0.0055501	43	18
GO_PROTEASOME_COMPLEX	62	0.53721	0.012613	53	9
KEGG_NUCLEOTIDE_EXCISION_REPAIR	42	0.53697	0.016112	32	10
GO_REGULATION_OF_CELL_CYCLE_G2_M_PHASE_TRANSITION	41	0.53681	0.028001	27	14
DAZARD_UV_RESPONSE_CLUSTER_G1	57	0.53676	0.0058843	37	20
GO_CELL_JUNCTION_ASSEMBLY	112	0.5367	0	68	44
GO_MITOTIC_DNA_INTEGRITY_CHECKPOINT	81	0.53624	0.0041972	54	27
REACTOME_SIGNALLING_TO_ERKS	32	0.53611	0.022126	23	9
GO_DNA_INTEGRITY_CHECKPOINT	113	0.53501	0	80	33
GO_CELL_DIVISION_SITE	44	0.53487	0.027327	30	14
KEGG_SMALL_CELL_LUNG_CANCER	80	0.53439	0.003769	48	32
ZWANG_CLASS_3_TRANSIENTLY_INDUCED_BY_EGF	172	0.53369	0	117	55
HALLMARK_INTERFERON_ALPHA_RESPONSE	85	0.5335	0	64	21
GRUETZMANN_PANCREATIC_CANCER_UP	310	0.53337	0	238	72
CAIRO_HEPATOBLASTOMA_CLASSES_UP	463	0.53323	0	363	100
LEI_MYB_TARGETS	272	0.53308	0	188	84
SESTO_RESPONSE_TO_UV_C5	44	0.53301	0.016094	33	11
REACTOME_REGULATION_OF_MRNA_STABILITY_BY_PROTEINS_THAT_BIND_AU_RICH_ELEMENTS	72	0.53243	0.0050258	61	11
AMIT_EGF_RESPONSE_120_HELA	58	0.53194	0.0069363	39	19
OUELLET_CULTURED_OVARIAN_CANCER_INVASIVE_VS_LMP_UP	59	0.53155	0.005789	40	19
BHATTACHARYA_EMBRYONIC_STEM_CELL	68	0.53143	0.0049865	49	19
GO_CONDENSED_NUCLEAR_CHROMOSOME	48	0.53132	0.01928	34	14
GO_MULTICELLULAR_ORGANISMAL_MACROMOLECULE_METABOLIC_PROCESS	60	0.531	0.011823	40	20
JACKSON_DNMT1_TARGETS_UP	70	0.52984	0.0050523	44	26
BURTON_ADIPOGENESIS_1	30	0.5298	0.049451	17	13
GO_INTERMEDIATE_FILAMENT_CYTOSKELETON	84	0.5296	0.0049575	52	32
HALLMARK_MITOTIC_SPINDLE	180	0.52892	0	118	62
MCDOWELL_ACUTE_LUNG_INJURY_UP	43	0.5277	0.013968	23	20
ZHANG_RESPONSE_TO_IKK_INHIBITOR_AND_TNF_UP	184	0.52733	0	131	53
MUELLER_PLURINET	237	0.52721	0	176	61
CHIARADONNA_NEOPLASTIC_TRANSFORMATION_KRAS_UP	108	0.52713	0.0010808	76	32
REACTOME_MRNA_SPLICING_MINOR_PATHWAY	32	0.52708	0.02757	27	5
HERNANDEZ_MITOTIC_ARREST_BY_DOCETAXEL_1_DN	33	0.5266	0.03272	24	9
GO_CELL_DIVISION	330	0.52658	0	232	98
KEGG_BLADDER_CANCER	39	0.52644	0.022984	27	12
HALLMARK_MYC_TARGETS_V1	167	0.52598	0	134	33
WANG_RESPONSE_TO_GSK3_INHIBITOR_SB216763_DN	265	0.52554	0	185	80
KIM_WT1_TARGETS_8HR_UP	143	0.52524	0.0011364	87	56
WHITFIELD_CELL_CYCLE_G2	133	0.52519	0.0011409	92	41
GO_POSITIVE_REGULATION_OF_LIGASE_ACTIVITY	93	0.52511	0.0029519	71	22
LEE_LIVER_CANCER_MYC_TGFA_UP	53	0.52423	0.010037	33	20
PID_MYC_ACTIV_PATHWAY	65	0.52419	0.0059544	46	19
PARENT_MTOR_SIGNALING_DN	35	0.52398	0.037026	18	17
GO_NIK_NF_KAPPAB_SIGNALING	71	0.52377	0.0072976	57	14
BLUM_RESPONSE_TO_SALIRASIB_DN	293	0.52369	0	207	86
SESTO_RESPONSE_TO_UV_C1	59	0.52306	0.0072241	45	14
WANG_HCP_PROSTATE_CANCER	88	0.523	0.0042636	54	34
PID_UPA_UPAR_PATHWAY	36	0.52267	0.030926	24	12
GU_PDEF_TARGETS_UP	68	0.52247	0.0054423	41	27
GENTILE_UV_RESPONSE_CLUSTER_D7	33	0.52245	0.036981	20	13
SESTO_RESPONSE_TO_UV_C2	45	0.52226	0.01342	29	16
MITSIADES_RESPONSE_TO_APLIDIN_DN	199	0.52201	0	136	63
PELLICCIOTTA_HDAC_IN_ANTIGEN_PRESENTATION_DN	43	0.52177	0.016412	36	7
TOOKER_GEMCITABINE_RESISTANCE_DN	105	0.52135	0.0013903	80	25
NAKAMURA_TUMOR_ZONE_PERIPHERAL_VS_CENTRAL_UP	216	0.5212	0	160	56
GO_DNA_RECOMBINATION	137	0.52094	0	103	34
ZHONG_SECRETOME_OF_LUNG_CANCER_AND_ENDOTHELIUM	55	0.52093	0.011715	40	15
VANTVEER_BREAST_CANCER_POOR_PROGNOSIS	36	0.51991	0.032014	21	15
HECKER_IFNB1_TARGETS	74	0.51945	0.0045741	53	21
SLEBOS_HEAD_AND_NECK_CANCER_WITH_HPV_UP	61	0.51942	0.0074497	50	11
RODRIGUES_THYROID_CARCINOMA_DN	60	0.51919	0.011478	37	23
GO_NEGATIVE_REGULATION_OF_PROTEIN_MODIFICATION_BY_SMALL_PROTEIN_CONJUGATION_OR_REMOVAL	112	0.51863	0.00065491	86	26
GO_CELL_CYCLE_PHASE_TRANSITION	207	0.51862	0	150	57
GO_MEIOTIC_CELL_CYCLE_PROCESS	79	0.51843	0.0051504	53	26
WHITFIELD_CELL_CYCLE_G2_M	168	0.51739	0.0006046	117	51
GO_SIGNAL_TRANSDUCTION_IN_RESPONSE_TO_DNA_DAMAGE	81	0.51706	0.0079351	57	24
PID_EPHB_FWD_PATHWAY	39	0.51612	0.030419	24	15
AMIT_SERUM_RESPONSE_120_MCF10A	54	0.51606	0.013134	38	16
WEST_ADRENOCORTICAL_TUMOR_UP	243	0.51604	0	182	61
GO_CHROMATIN_ASSEMBLY_OR_DISASSEMBLY	87	0.51533	0.0052449	60	27
BENPORATH_CYCLING_GENES	500	0.51532	0	351	149
GO_REGULATION_OF_DNA_REPAIR	53	0.51491	0.045089	37	16
OUELLET_OVARIAN_CANCER_INVASIVE_VS_LMP_UP	105	0.5143	0.0017564	85	20
GO_PROTEIN_SUMOYLATION	95	0.514	0.0045833	65	30
GRADE_METASTASIS_DN	35	0.51356	0.046624	29	6
SESTO_RESPONSE_TO_UV_C7	62	0.513	0.010384	41	21
PEART_HDAC_PROLIFERATION_CLUSTER_DN	69	0.51252	0.007992	47	22
GO_SPINDLE	202	0.51183	0	133	69
NATSUME_RESPONSE_TO_INTERFERON_BETA_DN	45	0.51164	0.017457	35	10
GRADE_COLON_AND_RECTAL_CANCER_UP	222	0.51155	0	170	52
KEGG_ECM_RECEPTOR_INTERACTION	71	0.51069	0.0069831	49	22
BILD_MYC_ONCOGENIC_SIGNATURE	148	0.51014	0.0011275	106	42
GO_REGULATION_OF_MICROTUBULE_BASED_PROCESS	171	0.51009	0	115	56
KAUFFMANN_DNA_REPAIR_GENES	193	0.50994	0	140	53
SMID_BREAST_CANCER_RELAPSE_IN_BONE_DN	247	0.50993	0	154	93
REACTOME_DNA_REPAIR	95	0.50978	0.0037581	73	22
GOLDRATH_ANTIGEN_RESPONSE	280	0.50925	0	183	97
GO_G1_DNA_DAMAGE_CHECKPOINT	63	0.50922	0.02513	41	22
REACTOME_RNA_POL_I_RNA_POL_III_AND_MITOCHONDRIAL_TRANSCRIPTION	65	0.50893	0.0093293	47	18
GO_CELL_JUNCTION_ORGANIZATION	150	0.50863	0	93	57
GO_SINGLE_STRANDED_DNA_BINDING	63	0.50795	0.026397	40	23
SANA_RESPONSE_TO_IFNG_DN	75	0.50768	0.0051708	53	22
GO_CENTRIOLE	64	0.5074	0.016648	38	26
WAKASUGI_HAVE_ZNF143_BINDING_SITES	51	0.50738	0.02176	38	13
GO_NEGATIVE_REGULATION_OF_PROTEIN_COMPLEX_DISASSEMBLY	122	0.50683	0.0030924	82	40
DITTMER_PTHLH_TARGETS_UP	96	0.50639	0.0038477	64	32
QI_HYPOXIA	118	0.50638	0.0018371	75	43
GO_ORGANELLAR_RIBOSOME	64	0.50601	0.017055	53	11
GO_DNA_CONFORMATION_CHANGE	156	0.50569	0	109	47
GO_NEGATIVE_REGULATION_OF_CELL_CYCLE_PHASE_TRANSITION	116	0.50565	0.004627	78	38
ZWANG_EGF_PERSISTENTLY_DN	43	0.50508	0.024454	28	15
FRASOR_TAMOXIFEN_RESPONSE_UP	37	0.50507	0.038099	23	14
TSUNODA_CISPLATIN_RESISTANCE_DN	42	0.50494	0.033667	22	20
SWEET_KRAS_TARGETS_DN	51	0.5046	0.023987	31	20
SHAFFER_IRF4_TARGETS_IN_ACTIVATED_B_LYMPHOCYTE	60	0.50417	0.016071	36	24
GO_EMBRYONIC_PLACENTA_DEVELOPMENT	70	0.50333	0.01946	42	28
BURTON_ADIPOGENESIS_PEAK_AT_2HR	47	0.50325	0.028058	26	21
GROSS_HYPOXIA_VIA_ELK3_AND_HIF1A_UP	120	0.50289	0.0018914	73	47
HIRSCH_CELLULAR_TRANSFORMATION_SIGNATURE_UP	204	0.50268	0	142	62
CHANG_IMMORTALIZED_BY_HPV31_DN	57	0.50225	0.016082	37	20
JIANG_TIP30_TARGETS_UP	39	0.50225	0.040558	27	12
JECHLINGER_EPITHELIAL_TO_MESENCHYMAL_TRANSITION_UP	65	0.50178	0.011691	41	24
GRAESSMANN_RESPONSE_TO_MC_AND_SERUM_DEPRIVATION_DN	65	0.50166	0.011668	41	24
REACTOME_ANTIVIRAL_MECHANISM_BY_IFN_STIMULATED_GENES	60	0.50024	0.01745	42	18
REACTOME_COLLAGEN_FORMATION	50	0.49961	0.031803	31	19
ZHENG_GLIOBLASTOMA_PLASTICITY_UP	202	0.4995	0.0010932	126	76
ZWANG_EGF_INTERVAL_DN	160	0.49937	0.001123	106	54
GO_MEIOTIC_CELL_CYCLE	100	0.49937	0.0053863	68	32
PECE_MAMMARY_STEM_CELL_UP	107	0.49921	0.0048886	69	38
GO_MICROTUBULE_MOTOR_ACTIVITY	56	0.49907	0.029867	32	24
JIANG_HYPOXIA_CANCER	62	0.49906	0.014771	46	16
TURASHVILI_BREAST_DUCTAL_CARCINOMA_VS_LOBULAR_NORMAL_UP	56	0.49904	0.014827	40	16
SENGUPTA_NASOPHARYNGEAL_CARCINOMA_UP	227	0.49869	0	147	80
REACTOME_RNA_POL_II_PRE_TRANSCRIPTION_EVENTS	47	0.49836	0.031347	41	6
SMIRNOV_RESPONSE_TO_IR_6HR_DN	98	0.49812	0.0049736	58	40
GO_NEGATIVE_REGULATION_OF_MITOTIC_CELL_CYCLE	159	0.49695	0.0030205	103	56
PUJANA_BRCA2_PCC_NETWORK	347	0.49677	0	249	98
WIERENGA_STAT5A_TARGETS_GROUP1	94	0.49661	0.005416	57	37
WHITFIELD_CELL_CYCLE_G1_S	101	0.49635	0.005499	69	32
HEDENFALK_BREAST_CANCER_HEREDITARY_VS_SPORADIC	41	0.49611	0.046569	26	15
COULOUARN_TEMPORAL_TGFB1_SIGNATURE_UP	86	0.49528	0.0074176	51	35
ZHOU_TNF_SIGNALING_30MIN	44	0.49519	0.038757	31	13
GO_RETROGRADE_VESICLE_MEDIATED_TRANSPORT_GOLGI_TO_ER	60	0.49489	0.032505	41	19
BROWNE_HCMV_INFECTION_4HR_UP	48	0.49466	0.027126	29	19
GHANDHI_DIRECT_IRRADIATION_UP	82	0.49456	0.0063472	50	32
HAHTOLA_MYCOSIS_FUNGOIDES_CD4_UP	57	0.49447	0.018881	31	26
DARWICHE_PAPILLOMA_RISK_HIGH_UP	99	0.49434	0.005403	62	37
ZHU_CMV_8_HR_UP	41	0.49393	0.048909	26	15
GO_REGULATION_OF_CELL_CYCLE_PHASE_TRANSITION	257	0.49355	0	178	79
GO_REGULATION_OF_SIGNAL_TRANSDUCTION_BY_P53_CLASS_MEDIATOR	137	0.49283	0.003207	93	44
SCIBETTA_KDM5B_TARGETS_DN	65	0.49281	0.014799	44	21
ZWANG_CLASS_1_TRANSIENTLY_INDUCED_BY_EGF	357	0.49271	0	231	126
DER_IFN_BETA_RESPONSE_UP	89	0.49266	0.0059121	58	31
GO_NUCLEAR_PORE	62	0.49252	0.045654	44	18
NIKOLSKY_BREAST_CANCER_20Q12_Q13_AMPLICON	89	0.49211	0.0058431	67	22
REACTOME_GLUCOSE_METABOLISM	55	0.49152	0.024531	34	21
HALLMARK_MYC_TARGETS_V2	47	0.49141	0.0041689	39	8
GO_REGULATION_OF_LIGASE_ACTIVITY	110	0.49134	0.0076171	82	28
LI_AMPLIFIED_IN_LUNG_CANCER	159	0.49055	0.0017503	116	43
LINDGREN_BLADDER_CANCER_CLUSTER_3_UP	256	0.49028	0	173	83
AMIT_SERUM_RESPONSE_60_MCF10A	51	0.48925	0.033815	27	24
DARWICHE_PAPILLOMA_RISK_LOW_UP	109	0.4892	0.0054853	69	40
HALLMARK_P53_PATHWAY	174	0.48905	0	104	70
YAO_TEMPORAL_RESPONSE_TO_PROGESTERONE_CLUSTER_10	50	0.48856	0.040844	38	12
RASHI_RESPONSE_TO_IONIZING_RADIATION_2	106	0.48801	0.0055092	69	37
TONKS_TARGETS_OF_RUNX1_RUNX1T1_FUSION_MONOCYTE_UP	159	0.48776	0.0017091	112	47
GROSS_HYPOXIA_VIA_ELK3_DN	134	0.48741	0.0039873	76	58
NIKOLSKY_BREAST_CANCER_8Q23_Q24_AMPLICON	104	0.48622	0.0059402	86	18
BILD_SRC_ONCOGENIC_SIGNATURE	52	0.48567	0.032355	31	21
NGUYEN_NOTCH1_TARGETS_DN	75	0.48515	0.0083062	48	27
DACOSTA_UV_RESPONSE_VIA_ERCC3_TTD_UP	54	0.48503	0.029879	40	14
SENESE_HDAC2_TARGETS_UP	94	0.48475	0.007201	62	32
VERRECCHIA_EARLY_RESPONSE_TO_TGFB1	53	0.4841	0.028014	35	18
GO_NEGATIVE_REGULATION_OF_CELL_CYCLE_PROCESS	167	0.48405	0.00064662	114	53
SENESE_HDAC1_AND_HDAC2_TARGETS_UP	182	0.48403	0.0016976	113	69
DASU_IL6_SIGNALING_UP	52	0.48342	0.033965	35	17
GO_NEURAL_TUBE_FORMATION	74	0.48334	0.02561	48	26
KIM_WT1_TARGETS_12HR_DN	167	0.48331	0.0019148	116	51
REACTOME_LATE_PHASE_OF_HIV_LIFE_CYCLE	87	0.48325	0.0072641	68	19
GO_REGULATION_OF_RESPONSE_TO_DNA_DAMAGE_STIMULUS	108	0.48313	0.013914	72	36
GO_TRANSLATIONAL_TERMINATION	86	0.48284	0.019217	67	19
BORCZUK_MALIGNANT_MESOTHELIOMA_UP	251	0.48236	0.00061451	178	73
GO_CELL_CYCLE_G2_M_PHASE_TRANSITION	111	0.48205	0.013059	77	34
GO_REGULATION_OF_CYCLIN_DEPENDENT_PROTEIN_KINASE_ACTIVITY	82	0.48195	0.019244	52	30
GO_REGULATION_OF_CELL_DIVISION	196	0.481	0.00066342	123	73
GO_RESPONSE_TO_IONIZING_RADIATION	111	0.48081	0.012777	80	31
PID_E2F_PATHWAY	66	0.4802	0.020117	46	20
KARLSSON_TGFB1_TARGETS_UP	94	0.47997	0.0088572	70	24
GAL_LEUKEMIC_STEM_CELL_DN	179	0.47993	0.0023286	99	80
GO_POSITIVE_REGULATION_OF_CELL_CYCLE_ARREST	72	0.47957	0.025744	48	24
GO_DNA_REPLICATION	152	0.47939	0.0046715	114	38
DAUER_STAT3_TARGETS_DN	46	0.47866	0.048442	34	12
MARTORIATI_MDM4_TARGETS_NEUROEPITHELIUM_UP	129	0.47859	0.0051445	77	52
PLASARI_TGFB1_TARGETS_10HR_UP	167	0.47841	0.0033732	99	68
GO_SIGNAL_TRANSDUCTION_BY_P53_CLASS_MEDIATOR	101	0.47839	0.013912	64	37
BOSCO_INTERFERON_INDUCED_ANTIVIRAL_MODULE	64	0.47792	0.026079	46	18
HALLMARK_TNFA_SIGNALING_VIA_NFKB	178	0.47643	0	113	65
KIM_WT1_TARGETS_DN	354	0.47643	0	216	138
MIYAGAWA_TARGETS_OF_EWSR1_ETS_FUSIONS_DN	166	0.47575	0.0025336	91	75
GO_MORPHOGENESIS_OF_EMBRYONIC_EPITHELIUM	98	0.47572	0.013889	63	35
TARTE_PLASMA_CELL_VS_PLASMABLAST_DN	253	0.47476	0.0010531	194	59
GO_CHROMOSOME_TELOMERIC_REGION	89	0.47468	0.020657	62	27
MARTORIATI_MDM4_TARGETS_FETAL_LIVER_UP	159	0.47459	0.0030031	104	55
JIANG_VHL_TARGETS	107	0.47439	0.0074016	79	28
GO_DNA_REPAIR	332	0.47415	0	244	88
REACTOME_CELL_JUNCTION_ORGANIZATION	53	0.4738	0.037089	36	17
GO_TRANSLATIONAL_ELONGATION	97	0.47379	0.016277	75	22
HALLMARK_MTORC1_SIGNALING	177	0.47338	0	130	47
GO_NEGATIVE_REGULATION_OF_CHROMOSOME_ORGANIZATION	75	0.47244	0.046388	45	30
REACTOME_SIGNALING_BY_WNT	57	0.47243	0.033766	46	11
MEISSNER_BRAIN_HCP_WITH_H3K27ME3	134	0.47217	0.0054688	79	55
DER_IFN_ALPHA_RESPONSE_UP	65	0.4718	0.026205	44	21
GO_REGULATION_OF_PROTEIN_COMPLEX_DISASSEMBLY	153	0.47172	0.0047168	106	47
GO_METALLOENDOPEPTIDASE_ACTIVITY	83	0.47056	0.037995	48	35
SHEPARD_BMYB_MORPHOLINO_DN	143	0.47034	0.0059262	89	54
WILCOX_RESPONSE_TO_PROGESTERONE_UP	110	0.47028	0.0072324	58	52
FURUKAWA_DUSP6_TARGETS_PCI35_UP	57	0.47026	0.037036	35	22
KOKKINAKIS_METHIONINE_DEPRIVATION_48HR_DN	60	0.47026	0.038257	32	28
DANG_REGULATED_BY_MYC_UP	60	0.46995	0.038815	41	19
STAMBOLSKY_RESPONSE_TO_VITAMIN_D3_UP	60	0.46974	0.038785	37	23
TOYOTA_TARGETS_OF_MIR34B_AND_MIR34C	308	0.46964	0.0010648	217	91
SUNG_METASTASIS_STROMA_UP	93	0.46845	0.012228	58	35
KAN_RESPONSE_TO_ARSENIC_TRIOXIDE	104	0.46757	0.011538	60	44
GO_TUBE_FORMATION	100	0.4673	0.01957	64	36
GO_PLACENTA_DEVELOPMENT	118	0.46661	0.01398	74	44
GO_REGULATION_OF_MITOTIC_CELL_CYCLE	367	0.46651	0	252	115
SENESE_HDAC1_TARGETS_UP	356	0.46611	0.00115	232	124
GO_MITOCHONDRIAL_TRANSLATION	93	0.46541	0.025477	73	20
GO_NEGATIVE_REGULATION_OF_CYTOSKELETON_ORGANIZATION	158	0.46508	0.0074224	102	56
REACTOME_APOPTOSIS	126	0.46398	0.007958	97	29
BENPORATH_ES_1	278	0.46379	0.0017207	183	95
WINZEN_DEGRADED_VIA_KHSRP	93	0.46293	0.014725	57	36
JECHLINGER_EPITHELIAL_TO_MESENCHYMAL_TRANSITION_DN	59	0.4623	0.040694	30	29
KEGG_SPLICEOSOME	83	0.46221	0.01819	64	19
GROSS_HYPOXIA_VIA_HIF1A_DN	88	0.46197	0.020842	50	38
BHATI_G2M_ARREST_BY_2METHOXYESTRADIOL_UP	90	0.46156	0.016103	63	27
WANG_CISPLATIN_RESPONSE_AND_XPC_UP	160	0.4614	0.0048754	108	52
LU_EZH2_TARGETS_UP	188	0.46039	0.0045741	140	48
MCBRYAN_PUBERTAL_BREAST_3_4WK_UP	178	0.45987	0.0051183	98	80
DAZARD_UV_RESPONSE_CLUSTER_G6	113	0.45977	0.012132	59	54
FERRANDO_T_ALL_WITH_MLL_ENL_FUSION_DN	73	0.4597	0.031485	51	22
BHAT_ESR1_TARGETS_VIA_AKT1_DN	70	0.45917	0.030973	38	32
GO_MICROTUBULE_CYTOSKELETON_ORGANIZATION	239	0.459	0.0040674	156	83
MORI_MATURE_B_LYMPHOCYTE_DN	62	0.45845	0.04171	37	25
PHONG_TNF_RESPONSE_NOT_VIA_P38	289	0.4584	0.0016752	188	101
REACTOME_RNA_POL_II_TRANSCRIPTION	77	0.45837	0.020565	65	12
ZHONG_SECRETOME_OF_LUNG_CANCER_AND_MACROPHAGE	66	0.4579	0.036781	49	17
FRIDMAN_SENESCENCE_UP	72	0.45736	0.033348	43	29
GENTILE_UV_HIGH_DOSE_DN	252	0.45734	0.0018611	165	87
REACTOME_TRANSCRIPTION	129	0.45679	0.008876	102	27
SABATES_COLORECTAL_ADENOMA_UP	108	0.45672	0.011762	62	46
KANG_IMMORTALIZED_BY_TERT_UP	77	0.45648	0.021352	50	27
LI_DCP2_BOUND_MRNA	70	0.45601	0.03232	56	14
SERVITJA_LIVER_HNF1A_TARGETS_UP	117	0.45568	0.013368	60	57
GO_GASTRULATION	116	0.45556	0.032133	64	52
DANG_MYC_TARGETS_UP	110	0.45495	0.012574	74	36
LIAO_METASTASIS	424	0.45422	0.0010455	286	138
PYEON_CANCER_HEAD_AND_NECK_VS_CERVICAL_UP	136	0.45406	0.0088386	89	47
PASINI_SUZ12_TARGETS_DN	280	0.45383	0.0016808	182	98
GO_POSITIVE_REGULATION_OF_MITOTIC_CELL_CYCLE	98	0.45358	0.032031	61	37
ZHU_CMV_ALL_UP	103	0.45333	0.016567	67	36
JOHNSTONE_PARVB_TARGETS_3_UP	345	0.45274	0.0017873	217	128
TURASHVILI_BREAST_DUCTAL_CARCINOMA_VS_DUCTAL_NORMAL_DN	146	0.45259	0.007181	72	74
BURTON_ADIPOGENESIS_2	66	0.45164	0.041707	42	24
SEITZ_NEOPLASTIC_TRANSFORMATION_BY_8P_DELETION_UP	63	0.45037	0.048462	39	24
SMIRNOV_CIRCULATING_ENDOTHELIOCYTES_IN_CANCER_UP	136	0.45025	0.011358	78	58
ENK_UV_RESPONSE_KERATINOCYTE_UP	442	0.45011	0.0011058	297	145
SASAKI_ADULT_T_CELL_LEUKEMIA	145	0.44994	0.0069055	95	50
CHICAS_RB1_TARGETS_GROWING	199	0.44913	0.0050669	125	74
HOOI_ST7_TARGETS_UP	63	0.44896	0.049492	33	30
KOKKINAKIS_METHIONINE_DEPRIVATION_48HR_UP	116	0.4478	0.012156	69	47
KEGG_PYRIMIDINE_METABOLISM	78	0.44659	0.03884	56	22
JOHNSTONE_PARVB_TARGETS_2_UP	118	0.44655	0.014326	80	38
YAMAZAKI_TCEB3_TARGETS_DN	170	0.4465	0.0064566	108	62
HINATA_NFKB_TARGETS_FIBROBLAST_UP	76	0.44541	0.042887	45	31
PEDERSEN_METASTASIS_BY_ERBB2_ISOFORM_7	304	0.44527	0.0023216	195	109
SANA_TNF_SIGNALING_UP	70	0.44518	0.043591	44	26
PEDERSEN_METASTASIS_BY_ERBB2_ISOFORM_4	81	0.44458	0.033716	45	36
SESTO_RESPONSE_TO_UV_C0	93	0.44442	0.024534	66	27
DARWICHE_SQUAMOUS_CELL_CARCINOMA_UP	98	0.4439	0.021215	59	39
SMITH_TERT_TARGETS_UP	129	0.44382	0.013476	87	42
DURCHDEWALD_SKIN_CARCINOGENESIS_DN	207	0.44335	0.0053514	125	82
REACTOME_DOWNSTREAM_SIGNALING_EVENTS_OF_B_CELL_RECEPTOR_BCR	80	0.44261	0.04029	61	19
CHARAFE_BREAST_CANCER_LUMINAL_VS_MESENCHYMAL_DN	363	0.44253	0.0017965	204	159
AFFAR_YY1_TARGETS_DN	204	0.4418	0.0058568	121	83
ZHU_CMV_24_HR_UP	80	0.43974	0.043639	53	27
GARGALOVIC_RESPONSE_TO_OXIDIZED_PHOSPHOLIPIDS_BLUE_UP	101	0.43958	0.02652	60	41
HALLMARK_TGF_BETA_SIGNALING	50	0.43838	0.02062	35	15
GO_POSITIVE_REGULATION_OF_CELL_CYCLE_PROCESS	187	0.43778	0.015542	109	78
IZADPANAH_STEM_CELL_ADIPOSE_VS_BONE_UP	101	0.43773	0.027555	58	43
WATANABE_RECTAL_CANCER_RADIOTHERAPY_RESPONSIVE_DN	85	0.43675	0.04084	62	23
KAUFFMANN_DNA_REPLICATION_GENES	112	0.43648	0.020807	79	33
NAKAMURA_TUMOR_ZONE_PERIPHERAL_VS_CENTRAL_DN	468	0.43636	0.0018079	266	202
GO_ANCHORING_JUNCTION	402	0.43594	0.0042423	247	155
HALLMARK_APICAL_JUNCTION	165	0.43584	0.0013437	93	72
MARZEC_IL2_SIGNALING_UP	95	0.43466	0.030066	52	43
LANDIS_ERBB2_BREAST_TUMORS_324_UP	124	0.43449	0.02276	79	45
GO_REGULATION_OF_CELL_CYCLE_PROCESS	422	0.43316	0.0028546	280	142
GO_PROTEIN_DNA_COMPLEX_SUBUNIT_ORGANIZATION	130	0.43315	0.041963	88	42
MARTINEZ_RESPONSE_TO_TRABECTEDIN_DN	225	0.43252	0.0090339	157	68
BUYTAERT_PHOTODYNAMIC_THERAPY_STRESS_DN	487	0.43237	0.0018312	299	188
PENG_GLUTAMINE_DEPRIVATION_DN	270	0.43232	0.0055364	207	63
REACTOME_PROCESSING_OF_CAPPED_INTRON_CONTAINING_PRE_MRNA	97	0.43229	0.040245	72	25
WANG_SMARCE1_TARGETS_DN	290	0.42984	0.0054717	183	107
DAZARD_RESPONSE_TO_UV_NHEK_DN	248	0.42826	0.0058024	133	115
DARWICHE_SKIN_TUMOR_PROMOTER_UP	98	0.4276	0.033915	58	40
REACTOME_HIV_LIFE_CYCLE	100	0.42717	0.031582	76	24
CHICAS_RB1_TARGETS_SENESCENT	464	0.42653	0.0025894	299	165
GO_CELL_SUBSTRATE_JUNCTION	339	0.42487	0.0078081	211	128
PETROVA_ENDOTHELIUM_LYMPHATIC_VS_BLOOD_DN	148	0.42448	0.017478	92	56
DAZARD_RESPONSE_TO_UV_NHEK_UP	190	0.42319	0.012897	112	78
PODAR_RESPONSE_TO_ADAPHOSTIN_UP	122	0.42264	0.032892	76	46
KEGG_AXON_GUIDANCE	119	0.4219	0.030419	68	51
GO_POSITIVE_REGULATION_OF_PROTEIN_MODIFICATION_BY_SMALL_PROTEIN_CONJUGATION_OR_REMOVAL	164	0.42168	0.030173	117	47
REACTOME_MRNA_PROCESSING	114	0.42129	0.031097	84	30
MANALO_HYPOXIA_UP	177	0.42047	0.014744	102	75
SHETH_LIVER_CANCER_VS_TXNIP_LOSS_PAM1	174	0.42024	0.017395	111	63
ZHONG_SECRETOME_OF_LUNG_CANCER_AND_FIBROBLAST	114	0.41878	0.032473	81	33
HALLMARK_EPITHELIAL_MESENCHYMAL_TRANSITION	186	0.41849	0.0024634	107	79
LINDGREN_BLADDER_CANCER_CLUSTER_1_DN	302	0.4175	0.0068902	184	118
REACTOME_INTERFERON_SIGNALING	125	0.41727	0.026808	86	39
HAN_SATB1_TARGETS_UP	307	0.41674	0.0063038	163	144
HALLMARK_DNA_REPAIR	130	0.41619	0.0058653	97	33
CHIANG_LIVER_CANCER_SUBCLASS_UNANNOTATED_DN	158	0.41519	0.023321	104	54
NABA_ECM_REGULATORS	162	0.4149	0.025288	85	77
ALCALAY_AML_BY_NPM1_LOCALIZATION_DN	160	0.41404	0.0181	75	85
GO_POSITIVE_REGULATION_OF_CELL_CYCLE	260	0.41386	0.016747	151	109
GO_NUCLEAR_CHROMOSOME	339	0.41349	0.013819	224	115
HAMAI_APOPTOSIS_VIA_TRAIL_DN	139	0.41261	0.024336	89	50
CHIARADONNA_NEOPLASTIC_TRANSFORMATION_CDC25_DN	129	0.40889	0.037899	79	50
KEGG_FOCAL_ADHESION	173	0.40865	0.025298	109	64
YAO_TEMPORAL_RESPONSE_TO_PROGESTERONE_CLUSTER_17	146	0.40731	0.031547	106	40
GOZGIT_ESR1_TARGETS_UP	105	0.4073	0.045444	56	49
YAO_TEMPORAL_RESPONSE_TO_PROGESTERONE_CLUSTER_14	108	0.4064	0.048898	82	26
PENG_RAPAMYCIN_RESPONSE_DN	202	0.40593	0.026121	156	46
PAL_PRMT5_TARGETS_UP	166	0.40523	0.026478	102	64
VERHAAK_GLIOBLASTOMA_MESENCHYMAL	188	0.40217	0.025176	111	77
MCBRYAN_PUBERTAL_BREAST_4_5WK_UP	213	0.40184	0.021877	117	96
GO_REGULATION_OF_PROTEIN_MODIFICATION_BY_SMALL_PROTEIN_CONJUGATION_OR_REMOVAL	225	0.39982	0.04683	155	70
BLUM_RESPONSE_TO_SALIRASIB_UP	212	0.399	0.020734	151	61
BHAT_ESR1_TARGETS_NOT_VIA_AKT1_UP	170	0.39879	0.03187	93	77
MCBRYAN_PUBERTAL_TGFB1_TARGETS_UP	156	0.39783	0.040787	92	64
GO_NEGATIVE_REGULATION_OF_ORGANELLE_ORGANIZATION	285	0.39727	0.032872	175	110
REN_ALVEOLAR_RHABDOMYOSARCOMA_DN	371	0.39639	0.012684	240	131
HALLMARK_ESTROGEN_RESPONSE_LATE	183	0.3955	0.0060218	89	94
SANSOM_APC_TARGETS_REQUIRE_MYC	150	0.39453	0.046235	98	52
AGUIRRE_PANCREATIC_CANCER_COPY_NUMBER_UP	227	0.39301	0.025618	159	68
JIANG_HYPOXIA_NORMAL	242	0.39143	0.024539	146	96
WAMUNYOKOLI_OVARIAN_CANCER_LMP_UP	205	0.391	0.032369	137	68
GO_MORPHOGENESIS_OF_AN_EPITHELIUM	306	0.39061	0.043246	181	125
DEBIASI_APOPTOSIS_BY_REOVIRUS_INFECTION_UP	256	0.3903	0.025216	157	99
POOLA_INVASIVE_BREAST_CANCER_UP	231	0.38815	0.03092	110	121
COLINA_TARGETS_OF_4EBP1_AND_4EBP2	311	0.38723	0.024574	174	137
GROSS_HYPOXIA_VIA_ELK3_UP	170	0.3864	0.04789	97	73
KEGG_PATHWAYS_IN_CANCER	281	0.3863	0.023875	158	123
SATO_SILENCED_BY_METHYLATION_IN_PANCREATIC_CANCER_1	311	0.38571	0.026163	163	148
GO_NEGATIVE_REGULATION_OF_CELL_CYCLE	341	0.38519	0.042157	215	126
DOANE_RESPONSE_TO_ANDROGEN_DN	203	0.38473	0.03887	118	85
HALLMARK_UNFOLDED_PROTEIN_RESPONSE	97	0.38302	0.028265	65	32
RHEIN_ALL_GLUCOCORTICOID_THERAPY_DN	307	0.38299	0.021087	185	122
DUTERTRE_ESTRADIOL_RESPONSE_6HR_UP	188	0.38299	0.045715	116	72
HALLMARK_ESTROGEN_RESPONSE_EARLY	173	0.38298	0.0090326	86	87
SENGUPTA_NASOPHARYNGEAL_CARCINOMA_DN	205	0.37979	0.046633	120	85
FULCHER_INFLAMMATORY_RESPONSE_LECTIN_VS_LPS_UP	438	0.37921	0.020102	266	172
DELACROIX_RARG_BOUND_MEF	295	0.37902	0.028862	167	128
HALLMARK_APOPTOSIS	148	0.37712	0.015747	88	60
ZHANG_BREAST_CANCER_PROGENITORS_UP	329	0.37701	0.024414	206	123
REACTOME_METABOLISM_OF_RNA	206	0.37427	0.048112	143	63
GINESTIER_BREAST_CANCER_ZNF217_AMPLIFIED_DN	226	0.37294	0.048157	162	64
SENESE_HDAC3_TARGETS_UP	406	0.37206	0.021324	248	158
GRAESSMANN_RESPONSE_TO_MC_AND_DOXORUBICIN_UP	466	0.37082	0.018068	259	207
DACOSTA_UV_RESPONSE_VIA_ERCC3_UP	254	0.36911	0.040615	163	91
FEVR_CTNNB1_TARGETS_DN	419	0.36331	0.031918	275	144
TIEN_INTESTINE_PROBIOTICS_24HR_UP	452	0.35551	0.033865	294	158
HALLMARK_INTERFERON_GAMMA_RESPONSE	178	0.34674	0.027098	113	65
HALLMARK_INFLAMMATORY_RESPONSE	178	0.33924	0.033863	93	85
HALLMARK_XENOBIOTIC_METABOLISM	162	-0.41282	0.017907	66	96
BOQUEST_STEM_CELL_CULTURED_VS_FRESH_UP	369	-0.41391	0.031605	147	222
RIGGI_EWING_SARCOMA_PROGENITOR_UP	335	-0.41559	0.033565	121	214
REACTOME_SIGNALING_BY_GPCR	359	-0.42408	0.023834	134	225
REACTOME_NEURONAL_SYSTEM	193	-0.43287	0.034397	65	128
SCHAEFFER_PROSTATE_DEVELOPMENT_48HR_DN	325	-0.43339	0.016897	110	215
FLECHNER_BIOPSY_KIDNEY_TRANSPLANT_REJECTED_VS_OK_DN	448	-0.44526	0.0071569	167	281
CAIRO_HEPATOBLASTOMA_DN	192	-0.45116	0.02405	57	135
GO_G_PROTEIN_COUPLED_RECEPTOR_SIGNALING_PATHWAY	396	-0.45149	0.025288	143	253
VERHAAK_AML_WITH_NPM1_MUTATED_DN	193	-0.45577	0.016948	63	130
GO_ADAPTIVE_IMMUNE_RESPONSE	181	-0.45711	0.048532	65	116
VERHAAK_GLIOBLASTOMA_PRONEURAL	120	-0.46042	0.033374	38	82
SMID_BREAST_CANCER_LUMINAL_B_UP	136	-0.46265	0.0296	49	87
REACTOME_GPCR_DOWNSTREAM_SIGNALING	287	-0.46478	0.0079042	97	190
BENPORATH_PRC2_TARGETS	370	-0.46487	0.0055665	115	255
VERHAAK_GLIOBLASTOMA_NEURAL	97	-0.46517	0.043386	31	66
GO_REGULATION_OF_ION_TRANSPORT	414	-0.46526	0.0072742	150	264
GO_REGULATION_OF_TRANSMEMBRANE_TRANSPORT	302	-0.46733	0.023026	112	190
RODWELL_AGING_KIDNEY_NO_BLOOD_DN	119	-0.46963	0.027875	35	84
GO_REGULATION_OF_PEPTIDE_SECRETION	156	-0.46976	0.048041	57	99
SWEET_LUNG_CANCER_KRAS_DN	352	-0.47064	0.0044989	122	230
GO_REGULATION_OF_CATION_TRANSMEMBRANE_TRANSPORT	163	-0.47266	0.041881	59	104
KAAB_HEART_ATRIUM_VS_VENTRICLE_UP	208	-0.47641	0.0089168	81	127
SANSOM_APC_TARGETS_DN	306	-0.47695	0.003633	111	195
HOELZEL_NF1_TARGETS_DN	80	-0.47948	0.048037	28	52
OHGUCHI_LIVER_HNF4A_TARGETS_DN	84	-0.48111	0.04118	27	57
GO_REGULATION_OF_TRANSPORTER_ACTIVITY	151	-0.48261	0.02825	58	93
REACTOME_GPCR_LIGAND_BINDING	197	-0.48599	0.0071339	63	134
ACEVEDO_LIVER_CANCER_WITH_H3K27ME3_UP	151	-0.48624	0.010494	48	103
MIKKELSEN_MEF_HCP_WITH_H3_UNMETHYLATED	90	-0.48625	0.037568	38	52
YAUCH_HEDGEHOG_SIGNALING_PARACRINE_UP	96	-0.48664	0.029048	31	65
PICCALUGA_ANGIOIMMUNOBLASTIC_LYMPHOMA_UP	180	-0.48699	0.0069757	60	120
RICKMAN_TUMOR_DIFFERENTIATED_WELL_VS_MODERATELY_UP	84	-0.48784	0.034405	25	59
RICKMAN_HEAD_AND_NECK_CANCER_A	75	-0.48807	0.036577	27	48
GO_REGULATION_OF_METAL_ION_TRANSPORT	241	-0.49039	0.0062046	87	154
KANG_IMMORTALIZED_BY_TERT_DN	78	-0.49118	0.043113	21	57
GO_ORGANIC_ACID_CATABOLIC_PROCESS	153	-0.4925	0.024528	45	108
KEGG_CELL_ADHESION_MOLECULES_CAMS	111	-0.49255	0.018087	37	74
GO_LIPID_CATABOLIC_PROCESS	167	-0.49332	0.024713	44	123
KEGG_NEUROACTIVE_LIGAND_RECEPTOR_INTERACTION	121	-0.49423	0.01464	35	86
KEGG_VASCULAR_SMOOTH_MUSCLE_CONTRACTION	91	-0.49473	0.028053	24	67
REACTOME_BIOLOGICAL_OXIDATIONS	84	-0.49647	0.030208	21	63
REACTOME_CLASS_A1_RHODOPSIN_LIKE_RECEPTORS	137	-0.49694	0.010029	44	93
GO_HEPARIN_BINDING	116	-0.49771	0.029007	40	76
REACTOME_INTEGRATION_OF_ENERGY_METABOLISM	98	-0.49778	0.021267	33	65
GO_REGULATION_OF_ION_HOMEOSTASIS	150	-0.49958	0.018896	52	98
GRADE_COLON_AND_RECTAL_CANCER_DN	74	-0.4997	0.033475	24	50
LINDGREN_BLADDER_CANCER_CLUSTER_2B	324	-0.50152	0.00068954	102	222
REN_ALVEOLAR_RHABDOMYOSARCOMA_UP	75	-0.50195	0.027639	21	54
HALLMARK_BILE_ACID_METABOLISM	90	-0.50362	0.0030523	27	63
CHIANG_LIVER_CANCER_SUBCLASS_CTNNB1_UP	124	-0.50372	0.0097456	40	84
ODONNELL_TARGETS_OF_MYC_AND_TFRC_UP	69	-0.50636	0.031688	22	47
GO_SECOND_MESSENGER_MEDIATED_SIGNALING	122	-0.50771	0.022371	38	84
GO_POSITIVE_REGULATION_OF_ION_TRANSPORT	172	-0.50855	0.0054291	66	106
GO_VOLTAGE_GATED_ION_CHANNEL_ACTIVITY	117	-0.5099	0.023136	33	84
RODRIGUES_THYROID_CARCINOMA_ANAPLASTIC_DN	388	-0.5103	0.00087976	85	303
YAO_HOXA10_TARGETS_VIA_PROGESTERONE_UP	64	-0.51104	0.031629	24	40
REACTOME_REGULATION_OF_INSULIN_SECRETION	73	-0.51582	0.016375	20	53
WAMUNYOKOLI_OVARIAN_CANCER_GRADES_1_2_DN	53	-0.51788	0.043322	14	39
GO_G_PROTEIN_COUPLED_RECEPTOR_SIGNALING_PATHWAY_COUPLED_TO_CYCLIC_NUCLEOTIDE_SECOND_MESSENGER	88	-0.51815	0.028844	27	61
WEST_ADRENOCORTICAL_TUMOR_DN	432	-0.51937	0	148	284
HOSHIDA_LIVER_CANCER_SURVIVAL_DN	89	-0.5216	0.013495	36	53
SHETH_LIVER_CANCER_VS_TXNIP_LOSS_PAM4	184	-0.52196	0.00057984	58	126
GO_POSITIVE_REGULATION_OF_TRANSMEMBRANE_TRANSPORT	95	-0.52299	0.021543	34	61
REACTOME_PEPTIDE_LIGAND_BINDING_RECEPTORS	85	-0.52307	0.013837	23	62
HOSHIDA_LIVER_CANCER_SUBCLASS_S3	219	-0.52396	0.00077312	64	155
HOWLIN_PUBERTAL_MAMMARY_GLAND	56	-0.52569	0.033738	23	33
MORI_MATURE_B_LYMPHOCYTE_UP	76	-0.52623	0.015663	27	49
LEE_LIVER_CANCER_CIPROFIBRATE_DN	51	-0.52765	0.033551	19	32
GO_ADENYLATE_CYCLASE_MODULATING_G_PROTEIN_COUPLED_RECEPTOR_SIGNALING_PATHWAY	75	-0.52858	0.02693	23	52
NIELSEN_GIST	78	-0.53279	0.014072	29	49
GO_TRANSPORT_VESICLE_MEMBRANE	112	-0.53475	0.014402	46	66
WALLACE_PROSTATE_CANCER_RACE_UP	234	-0.53634	0.00091118	72	162
GO_POTASSIUM_ION_TRANSPORT	99	-0.53835	0.022907	25	74
GO_MONOCARBOXYLIC_ACID_CATABOLIC_PROCESS	74	-0.53864	0.021151	19	55
SERVITJA_LIVER_HNF1A_TARGETS_DN	110	-0.54279	0.0030393	35	75
GO_ANTIGEN_BINDING	58	-0.54374	0.045172	23	35
GO_CELLULAR_LIPID_CATABOLIC_PROCESS	111	-0.54454	0.0081436	24	87
JAATINEN_HEMATOPOIETIC_STEM_CELL_DN	167	-0.54733	0.00085043	48	119
BAELDE_DIABETIC_NEPHROPATHY_UP	63	-0.54811	0.013961	16	47
SIG_BCR_SIGNALING_PATHWAY	45	-0.54826	0.032069	16	29
LEE_LIVER_CANCER_MYC_DN	48	-0.54882	0.023589	19	29
REACTOME_LIPID_DIGESTION_MOBILIZATION_AND_TRANSPORT	37	-0.54916	0.048258	15	22
WATTEL_AUTONOMOUS_THYROID_ADENOMA_DN	44	-0.54972	0.034117	13	31
REACTOME_TCR_SIGNALING	45	-0.55003	0.031885	15	30
CAIRO_HEPATOBLASTOMA_CLASSES_DN	161	-0.55114	0.00072894	46	115
WUNDER_INFLAMMATORY_RESPONSE_AND_CHOLESTEROL_UP	44	-0.55226	0.031873	23	21
BOQUEST_STEM_CELL_UP	228	-0.55357	0	74	154
GO_REGULATION_OF_ACUTE_INFLAMMATORY_RESPONSE	56	-0.55675	0.029239	17	39
SCHAEFFER_SOX9_TARGETS_IN_PROSTATE_DEVELOPMENT_DN	40	-0.55799	0.037945	18	22
MORI_LARGE_PRE_BII_LYMPHOCYTE_DN	49	-0.55976	0.016766	17	32
DOANE_BREAST_CANCER_CLASSES_UP	55	-0.56036	0.01362	14	41
YU_MYC_TARGETS_DN	45	-0.56041	0.023793	17	28
LEE_LIVER_CANCER_SURVIVAL_UP	121	-0.56082	0.00062227	28	93
KEGG_ARACHIDONIC_ACID_METABOLISM	38	-0.56406	0.034779	9	29
YAMASHITA_LIVER_CANCER_STEM_CELL_DN	54	-0.56443	0.01381	13	41
PID_HNF3A_PATHWAY	36	-0.56448	0.043291	13	23
SHIPP_DLBCL_VS_FOLLICULAR_LYMPHOMA_DN	36	-0.56521	0.042434	6	30
REACTOME_POTASSIUM_CHANNELS	66	-0.56529	0.0072586	18	48
KEGG_PRIMARY_IMMUNODEFICIENCY	31	-0.56553	0.047496	9	22
NAKAYAMA_SOFT_TISSUE_TUMORS_PCA1_DN	61	-0.56623	0.011663	15	46
WANG_LSD1_TARGETS_DN	31	-0.56629	0.046679	9	22
GO_PHOSPHOLIPASE_ACTIVITY	67	-0.56634	0.015842	15	52
REACTOME_GABA_RECEPTOR_ACTIVATION	32	-0.56703	0.046196	10	22
CROONQUIST_NRAS_SIGNALING_UP	31	-0.56728	0.04453	8	23
REACTOME_PHOSPHOLIPASE_C_MEDIATED_CASCADE	39	-0.56765	0.030687	9	30
REACTOME_G_ALPHA_S_SIGNALLING_EVENTS	72	-0.56933	0.0029397	16	56
WOO_LIVER_CANCER_RECURRENCE_DN	63	-0.57015	0.0068035	20	43
MCGARVEY_SILENCED_BY_METHYLATION_IN_COLON_CANCER	34	-0.57018	0.034944	11	23
GO_RESPONSE_TO_XENOBIOTIC_STIMULUS	69	-0.57047	0.019946	19	50
KEGG_GLYCEROLIPID_METABOLISM	35	-0.57257	0.033284	15	20
GO_PANCREAS_DEVELOPMENT	49	-0.57288	0.036054	19	30
GO_POSITIVE_REGULATION_OF_LIPASE_ACTIVITY	54	-0.5735	0.022497	14	40
GO_FEEDING_BEHAVIOR	45	-0.57392	0.044635	15	30
EPPERT_CE_HSC_LSC	31	-0.57412	0.037106	12	19
GO_RESPONSE_TO_GLUCAGON	39	-0.57466	0.047641	12	27
CHEBOTAEV_GR_TARGETS_UP	59	-0.57469	0.0089174	18	41
LEE_DIFFERENTIATING_T_LYMPHOCYTE	152	-0.57541	0	39	113
REACTOME_G_ALPHA_I_SIGNALLING_EVENTS	106	-0.5768	0.00070869	25	81
SPIRA_SMOKERS_LUNG_CANCER_UP	33	-0.57743	0.036017	14	19
GO_POTASSIUM_CHANNEL_ACTIVITY	76	-0.5783	0.010023	16	60
MIKKELSEN_MCV6_ICP_WITH_H3K27ME3	34	-0.5798	0.03122	10	24
FIGUEROA_AML_METHYLATION_CLUSTER_5_DN	31	-0.58029	0.033926	10	21
KEGG_VALINE_LEUCINE_AND_ISOLEUCINE_DEGRADATION	41	-0.58086	0.023683	11	30
KEGG_TRYPTOPHAN_METABOLISM	30	-0.58311	0.036899	9	21
GO_REGULATION_OF_POTASSIUM_ION_TRANSPORT	63	-0.58312	0.013978	20	43
WATANABE_COLON_CANCER_MSI_VS_MSS_DN	58	-0.58427	0.0070597	23	35
WINNEPENNINCKX_MELANOMA_METASTASIS_DN	32	-0.58432	0.031817	9	23
TONKS_TARGETS_OF_RUNX1_RUNX1T1_FUSION_MONOCYTE_DN	46	-0.58632	0.01124	13	33
KEGG_METABOLISM_OF_XENOBIOTICS_BY_CYTOCHROME_P450	40	-0.58639	0.019586	11	29
ICHIBA_GRAFT_VERSUS_HOST_DISEASE_35D_DN	38	-0.58698	0.019728	8	30
GO_CARBOXYLIC_ESTER_HYDROLASE_ACTIVITY	82	-0.58705	0.0099363	30	52
RICKMAN_HEAD_AND_NECK_CANCER_B	30	-0.58708	0.034591	11	19
GO_EXOPEPTIDASE_ACTIVITY	77	-0.58809	0.009307	30	47
BEGUM_TARGETS_OF_PAX3_FOXO1_FUSION_UP	51	-0.58876	0.0069643	11	40
REACTOME_PHASE1_FUNCTIONALIZATION_OF_COMPOUNDS	49	-0.58877	0.0078101	9	40
GO_HORMONE_ACTIVITY	50	-0.58894	0.023639	20	30
ZHAN_MULTIPLE_MYELOMA_MS_UP	36	-0.59052	0.024381	8	28
KLEIN_PRIMARY_EFFUSION_LYMPHOMA_DN	52	-0.59101	0.0065822	14	38
REACTOME_CHEMOKINE_RECEPTORS_BIND_CHEMOKINES	32	-0.59128	0.027817	5	27
LEIN_NEURON_MARKERS	57	-0.59153	0.0056521	16	41
KEGG_PROPANOATE_METABOLISM	28	-0.59195	0.034524	5	23
GO_PRIMARY_ALCOHOL_METABOLIC_PROCESS	36	-0.59212	0.04981	12	24
GO_PHOSPHORIC_DIESTER_HYDROLASE_ACTIVITY	70	-0.59353	0.014195	14	56
KEGG_TYPE_I_DIABETES_MELLITUS	33	-0.59591	0.024528	11	22
LEE_LIVER_CANCER_E2F1_DN	50	-0.59607	0.0070651	16	34
REACTOME_DOWNSTREAM_TCR_SIGNALING	29	-0.59632	0.037756	10	19
REACTOME_GLUCAGON_SIGNALING_IN_METABOLIC_REGULATION	27	-0.59702	0.03456	7	20
MARTORIATI_MDM4_TARGETS_NEUROEPITHELIUM_DN	110	-0.59764	0.0010205	34	76
REACTOME_ANTIGEN_ACTIVATES_B_CELL_RECEPTOR_LEADING_TO_GENERATION_OF_SECOND_MESSENGERS	27	-0.59783	0.034338	10	17
REACTOME_ABC_FAMILY_PROTEINS_MEDIATED_TRANSPORT	24	-0.59806	0.043593	8	16
ZHAN_MULTIPLE_MYELOMA_PR_DN	36	-0.599	0.019768	8	28
HSIAO_LIVER_SPECIFIC_GENES	173	-0.5993	0	49	124
POMEROY_MEDULLOBLASTOMA_PROGNOSIS_UP	36	-0.60321	0.016637	15	21
LEE_LIVER_CANCER	30	-0.60323	0.024222	6	24
HAHTOLA_SEZARY_SYNDROM_DN	27	-0.6039	0.032008	7	20
GO_AMMONIUM_ION_BINDING	35	-0.60426	0.044015	12	23
GO_DIGESTIVE_SYSTEM_PROCESS	45	-0.60638	0.024164	15	30
OHGUCHI_LIVER_HNF4A_TARGETS_UP	35	-0.60651	0.014032	6	29
BOYAULT_LIVER_CANCER_SUBCLASS_G123_DN	40	-0.60717	0.013032	11	29
KEGG_AUTOIMMUNE_THYROID_DISEASE	27	-0.60767	0.030386	8	19
GO_VOLTAGE_GATED_POTASSIUM_CHANNEL_ACTIVITY	52	-0.60956	0.011249	11	41
GO_LIPASE_ACTIVITY	80	-0.61169	0.0093739	17	63
GO_POSITIVE_REGULATION_OF_PHOSPHOLIPID_METABOLIC_PROCESS	35	-0.6127	0.031931	12	23
GO_POSITIVE_REGULATION_OF_INSULIN_SECRETION	49	-0.61352	0.015331	16	33
BORCZUK_MALIGNANT_MESOTHELIOMA_DN	71	-0.61508	0.00075038	26	45
REACTOME_ION_TRANSPORT_BY_P_TYPE_ATPASES	23	-0.61639	0.040077	5	18
GO_T_CELL_SELECTION	33	-0.61722	0.029612	11	22
REACTOME_ION_CHANNEL_TRANSPORT	30	-0.61724	0.01703	6	24
GO_NEGATIVE_REGULATION_OF_PEPTIDE_SECRETION	34	-0.61775	0.025793	15	19
MCLACHLAN_DENTAL_CARIES_DN	70	-0.61856	0.00067139	15	55
GO_POSITIVE_REGULATION_OF_PHOSPHATIDYLINOSITOL_3_KINASE_SIGNALING	51	-0.61906	0.0065149	18	33
PAPASPYRIDONOS_UNSTABLE_ATEROSCLEROTIC_PLAQUE_DN	36	-0.6194	0.01291	7	29
KEGG_INTESTINAL_IMMUNE_NETWORK_FOR_IGA_PRODUCTION	36	-0.62256	0.011437	8	28
LEE_LIVER_CANCER_DENA_DN	57	-0.62294	0.00059332	13	44
GO_PROTEIN_ACTIVATION_CASCADE	46	-0.62623	0.0068578	11	35
SERVITJA_ISLET_HNF1A_TARGETS_DN	82	-0.62665	0.001063	20	62
KEGG_ALLOGRAFT_REJECTION	26	-0.62916	0.019437	8	18
RICKMAN_HEAD_AND_NECK_CANCER_F	35	-0.62927	0.0090217	9	26
CHIANG_LIVER_CANCER_SUBCLASS_PROLIFERATION_DN	115	-0.6358	0	28	87
GRUETZMANN_PANCREATIC_CANCER_DN	174	-0.63897	0	36	138
GO_SECONDARY_METABOLIC_PROCESS	30	-0.6396	0.027722	5	25
VECCHI_GASTRIC_CANCER_ADVANCED_VS_EARLY_DN	104	-0.64023	0	35	69
GO_REGULATION_OF_POSTSYNAPTIC_MEMBRANE_POTENTIAL	40	-0.64187	0.0067353	11	29
KEGG_RETINOL_METABOLISM	28	-0.64255	0.013233	5	23
GO_CARDIAC_MUSCLE_CELL_ACTION_POTENTIAL	32	-0.64441	0.02244	8	24
GO_CARDIAC_MUSCLE_CELL_CONTRACTION	25	-0.64528	0.028459	7	18
GO_REGULATION_OF_BEHAVIOR	36	-0.64544	0.014852	13	23
FINAK_BREAST_CANCER_SDPP_SIGNATURE	20	-0.64648	0.036026	4	16
SMID_BREAST_CANCER_NORMAL_LIKE_UP	386	-0.64828	0	66	320
GO_QUATERNARY_AMMONIUM_GROUP_BINDING	25	-0.64955	0.02732	7	18
GO_PHOSPHOLIPASE_C_ACTIVITY	28	-0.65032	0.028085	7	21
KEGG_BUTANOATE_METABOLISM	27	-0.65327	0.010859	7	20
REACTOME_SYNTHESIS_OF_PA	18	-0.65349	0.040656	3	15
KEGG_FATTY_ACID_METABOLISM	34	-0.65567	0.0035753	8	26
WONG_ENDMETRIUM_CANCER_DN	62	-0.66096	0	10	52
KEGG_DRUG_METABOLISM_CYTOCHROME_P450	42	-0.66218	0.00063782	10	32
CERVERA_SDHB_TARGETS_1_DN	27	-0.66356	0.0073428	4	23
GO_RESPONSE_TO_INTERLEUKIN_6	22	-0.66394	0.049178	7	15
SOTIRIOU_BREAST_CANCER_GRADE_1_VS_3_DN	38	-0.66593	0.00050025	13	25
MATZUK_SPERMATOGONIA	17	-0.66735	0.031443	6	11
VALK_AML_CLUSTER_1	20	-0.6682	0.024494	5	15
GO_STEROID_HYDROXYLASE_ACTIVITY	20	-0.67029	0.036084	2	18
KONDO_PROSTATE_CANCER_WITH_H3K27ME3	73	-0.671	0	13	60
BOYAULT_LIVER_CANCER_SUBCLASS_G3_DN	35	-0.67153	0.00049063	6	29
TERAMOTO_OPN_TARGETS_CLUSTER_6	22	-0.67226	0.017406	6	16
MIKKELSEN_ES_HCP_WITH_H3_UNMETHYLATED	26	-0.67501	0.0071578	10	16
GO_POSITIVE_REGULATION_OF_POTASSIUM_ION_TRANSPORT	29	-0.67613	0.013579	11	18
GO_HUMORAL_IMMUNE_RESPONSE_MEDIATED_BY_CIRCULATING_IMMUNOGLOBULIN	24	-0.67683	0.028136	5	19
WANG_IMMORTALIZED_BY_HOXA9_AND_MEIS1_DN	20	-0.6775	0.019622	4	16
REACTOME_GENERATION_OF_SECOND_MESSENGER_MOLECULES	22	-0.68126	0.013912	5	17
GENTLES_LEUKEMIC_STEM_CELL_UP	22	-0.68488	0.013716	3	19
GO_WNT_ACTIVATED_RECEPTOR_ACTIVITY	20	-0.68587	0.025384	6	14
KLEIN_TARGETS_OF_BCR_ABL1_FUSION	36	-0.68617	0.00055463	9	27
GO_B_CELL_RECEPTOR_SIGNALING_PATHWAY	30	-0.68664	0.0059226	5	25
PID_HNF3B_PATHWAY	32	-0.68735	0.00054283	10	22
NIELSEN_LEIOMYOSARCOMA_DN	13	-0.68801	0.043118	2	11
NIELSEN_GIST_VS_SYNOVIAL_SARCOMA_DN	18	-0.68969	0.020014	5	13
GO_MACROMOLECULAR_COMPLEX_REMODELING	21	-0.69164	0.024388	3	18
GO_RESPONSE_TO_PH	27	-0.69372	0.0086865	9	18
GO_REGULATION_OF_EXCRETION	18	-0.69446	0.046056	4	14
SMID_BREAST_CANCER_LUMINAL_A_UP	75	-0.69508	0	13	62
NAKAYAMA_SOFT_TISSUE_TUMORS_PCA2_DN	66	-0.69618	0	7	59
GO_PEPTIDE_HORMONE_PROCESSING	23	-0.69948	0.010646	9	14
REACTOME_SYNTHESIS_OF_BILE_ACIDS_AND_BILE_SALTS	15	-0.69995	0.034742	2	13
ICHIBA_GRAFT_VERSUS_HOST_DISEASE_D7_DN	25	-0.70152	0.0017846	4	21
GO_PHOSPHOLIPID_CATABOLIC_PROCESS	18	-0.70172	0.035806	1	17
TING_SILENCED_BY_DICER	27	-0.70188	0.0011796	9	18
ZHANG_GATA6_TARGETS_UP	13	-0.70198	0.034073	3	10
GO_REGULATION_OF_PROTEIN_ACTIVATION_CASCADE	24	-0.70206	0.022899	7	17
BARRIER_CANCER_RELAPSE_NORMAL_SAMPLE_UP	27	-0.70226	0.0012014	6	21
GO_DIGESTION	84	-0.70271	0	20	64
IIZUKA_LIVER_CANCER_PROGRESSION_L1_G1_UP	21	-0.70273	0.013107	3	18
GO_MUSCLE_HYPERTROPHY	22	-0.70295	0.021991	4	18
GO_POSITIVE_T_CELL_SELECTION	19	-0.70708	0.022788	6	13
KEGG_GLYCINE_SERINE_AND_THREONINE_METABOLISM	25	-0.71034	0.0012241	6	19
DELYS_THYROID_CANCER_DN	196	-0.71205	0	33	163
REACTOME_INWARDLY_RECTIFYING_K_CHANNELS	20	-0.71278	0.010135	7	13
REACTOME_GLUCAGON_TYPE_LIGAND_RECEPTORS	24	-0.71284	0.0011382	5	19
BERTUCCI_INVASIVE_CARCINOMA_DUCTAL_VS_LOBULAR_DN	38	-0.71378	0.00098127	6	32
REACTOME_COMPLEMENT_CASCADE	22	-0.71378	0.0068885	4	18
BROWNE_HCMV_INFECTION_2HR_UP	32	-0.71462	0.00079728	4	28
GO_COMPLEMENT_ACTIVATION	30	-0.71569	0.01242	5	25
BIOCARTA_CSK_PATHWAY	19	-0.71578	0.0090176	2	17
GO_DRUG_METABOLIC_PROCESS	25	-0.71822	0.009033	5	20
SABATES_COLORECTAL_ADENOMA_DN	204	-0.71853	0	29	175
GO_DEFINITIVE_HEMOPOIESIS	15	-0.72095	0.044122	5	10
YANG_MUC2_TARGETS_DUODENUM_3MO_DN	17	-0.72123	0.011269	6	11
BONOME_OVARIAN_CANCER_POOR_SURVIVAL_UP	24	-0.72145	0.00053152	4	20
REACTOME_SYNTHESIS_SECRETION_AND_INACTIVATION_OF_GLP1	13	-0.72252	0.024005	3	10
GO_POTASSIUM_ION_IMPORT	17	-0.72499	0.041521	4	13
GO_RESPONSE_TO_ACIDIC_PH	14	-0.72541	0.048527	3	11
GO_B_CELL_PROLIFERATION	18	-0.72606	0.02179	3	15
GO_METALLOEXOPEPTIDASE_ACTIVITY	34	-0.72688	0.014061	13	21
WEST_ADRENOCORTICAL_TUMOR_MARKERS_DN	17	-0.72861	0.0091201	2	15
KEGG_ALPHA_LINOLENIC_ACID_METABOLISM	11	-0.73141	0.04066	0	11
SU_PANCREAS	38	-0.73314	0	13	25
GO_INTESTINAL_ABSORPTION	21	-0.73347	0.0056651	6	15
TANG_SENESCENCE_TP53_TARGETS_UP	28	-0.73499	0.000823	9	19
KEGG_PRIMARY_BILE_ACID_BIOSYNTHESIS	13	-0.73579	0.016921	1	12
KEGG_PENTOSE_AND_GLUCURONATE_INTERCONVERSIONS	11	-0.73749	0.03623	3	8
REACTOME_PD1_SIGNALING	14	-0.73897	0.021356	3	11
REACTOME_INCRETIN_SYNTHESIS_SECRETION_AND_INACTIVATION	15	-0.74029	0.015834	3	12
GO_CARBOXYPEPTIDASE_ACTIVITY	25	-0.74084	0.0070304	3	22
GO_LEUKOTRIENE_METABOLIC_PROCESS	18	-0.74086	0.024044	6	12
GO_NEGATIVE_REGULATION_OF_HEART_CONTRACTION	14	-0.74232	0.029997	3	11
FERRANDO_LYL1_NEIGHBORS	15	-0.74493	0.014511	3	12
NIELSEN_GIST_AND_SYNOVIAL_SARCOMA_UP	18	-0.74623	0.007469	3	15
LE_NEURONAL_DIFFERENTIATION_UP	13	-0.75024	0.013686	3	10
GO_REGULATION_OF_RENAL_SODIUM_EXCRETION	14	-0.75065	0.025544	3	11
WU_SILENCED_BY_METHYLATION_IN_BLADDER_CANCER	50	-0.75214	0	8	42
VECCHI_GASTRIC_CANCER_EARLY_DN	254	-0.7526	0	37	217
GO_REGULATION_OF_INFLAMMATORY_RESPONSE_TO_ANTIGENIC_STIMULUS	13	-0.75482	0.048505	3	10
GO_MONOAMINE_TRANSPORT	15	-0.75483	0.021949	2	13
GO_SERINE_TYPE_EXOPEPTIDASE_ACTIVITY	13	-0.75569	0.048655	1	12
BIOCARTA_NO2IL12_PATHWAY	12	-0.7558	0.023843	0	12
GO_POSITIVE_REGULATION_OF_BEHAVIOR	13	-0.75704	0.04799	3	10
GO_REGULATION_OF_CIRCADIAN_SLEEP_WAKE_CYCLE	13	-0.7596	0.044515	2	11
GO_MHC_PROTEIN_COMPLEX	20	-0.76044	0.01104	7	13
GO_REGULATION_OF_N_METHYL_D_ASPARTATE_SELECTIVE_GLUTAMATE_RECEPTOR_ACTIVITY	13	-0.76427	0.036227	2	11
GUTIERREZ_CHRONIC_LYMPHOCYTIC_LEUKEMIA_UP	10	-0.76794	0.03235	1	9
KEGG_PROXIMAL_TUBULE_BICARBONATE_RECLAMATION	21	-0.76846	0.00052067	5	16
BIOCARTA_THELPER_PATHWAY	12	-0.7716	0.016743	1	11
BOQUEST_STEM_CELL_CULTURED_VS_FRESH_DN	27	-0.7719	0	3	24
GO_NEGATIVE_REGULATION_OF_AMINE_TRANSPORT	18	-0.77255	0.0072387	4	14
HASLINGER_B_CLL_WITH_MUTATED_VH_GENES	15	-0.77258	0.0092249	1	14
KEGG_LINOLEIC_ACID_METABOLISM	17	-0.77489	0.0011585	0	17
GO_PROTEIN_LOCALIZATION_TO_SYNAPSE	13	-0.77575	0.028412	5	8
GO_PORE_COMPLEX	12	-0.77703	0.048142	5	7
BIOCARTA_TCYTOTOXIC_PATHWAY	12	-0.77838	0.014622	1	11
GO_LEUKOTRIENE_BIOSYNTHETIC_PROCESS	13	-0.77873	0.028684	4	9
BIOCARTA_IL17_PATHWAY	11	-0.78045	0.016812	2	9
BIOCARTA_COMP_PATHWAY	14	-0.78304	0.0088194	2	12
RORIE_TARGETS_OF_EWSR1_FLI1_FUSION_DN	25	-0.78864	0	3	22
BIOCARTA_CLASSIC_PATHWAY	10	-0.79113	0.021206	1	9
SMID_BREAST_CANCER_RELAPSE_IN_LUNG_DN	30	-0.79321	0	3	27
ZHOU_PANCREATIC_ENDOCRINE_PROGENITOR	10	-0.7941	0.01987	1	9
KEGG_ASTHMA	18	-0.79465	0.00060745	3	15
GO_NEGATIVE_REGULATION_OF_CATECHOLAMINE_SECRETION	13	-0.79819	0.02281	3	10
WINTER_HYPOXIA_DN	39	-0.80481	0	1	38
REACTOME_PHOSPHORYLATION_OF_CD3_AND_TCR_ZETA_CHAINS	12	-0.80626	0.0096408	0	12
GO_NITRIC_OXIDE_MEDIATED_SIGNAL_TRANSDUCTION	11	-0.81238	0.023458	1	10
GO_NEUROPEPTIDE_HORMONE_ACTIVITY	14	-0.81437	0.0076646	3	11
GO_NEGATIVE_REGULATION_OF_LIPID_CATABOLIC_PROCESS	12	-0.81592	0.020773	3	9
REACTOME_REGULATION_OF_BETA_CELL_DEVELOPMENT	19	-0.81646	0.00094492	4	15
GO_IMMUNOLOGICAL_SYNAPSE_FORMATION	11	-0.81973	0.019407	1	10
HALLMARK_PANCREAS_BETA_CELLS	32	-0.81978	0	3	29
REACTOME_REGULATION_OF_GENE_EXPRESSION_IN_BETA_CELLS	14	-0.81986	0.0029887	2	12
GO_LIPID_DIGESTION	14	-0.82364	0.0096083	2	12
LU_TUMOR_VASCULATURE_DN	12	-0.82568	0.0073623	1	11
REACTOME_SYNTHESIS_SECRETION_AND_DEACYLATION_OF_GHRELIN	10	-0.82688	0.011549	1	9
IGLESIAS_E2F_TARGETS_DN	12	-0.8302	0.0064854	3	9
BIOCARTA_TCRA_PATHWAY	10	-0.83141	0.011354	0	10
GO_METALLOCARBOXYPEPTIDASE_ACTIVITY	15	-0.83261	0.019873	3	12
KANG_GLIS3_TARGETS	31	-0.8339	0	7	24
YANG_MUC2_TARGETS_DUODENUM_6MO_DN	16	-0.83416	0.00056695	4	12
MAHADEVAN_IMATINIB_RESISTANCE_DN	14	-0.84204	0.00051026	1	13
KEGG_MATURITY_ONSET_DIABETES_OF_THE_YOUNG	15	-0.84631	0.00065418	1	14
RICKMAN_HEAD_AND_NECK_CANCER_D	25	-0.84739	0	1	24
REACTOME_TRANSLOCATION_OF_ZAP_70_TO_IMMUNOLOGICAL_SYNAPSE	10	-0.85172	0.007251	0	10
GO_MHC_CLASS_II_PROTEIN_COMPLEX	10	-0.86969	0.0069944	0	10
GO_TRIGLYCERIDE_LIPASE_ACTIVITY	13	-0.87413	0.016561	2	11

## Sheet: L3
Name	Genes (tot)	Stat (dist.dir)	p adj (dist.dir)	Genes (up)	Genes (down)
FARMER_BREAST_CANCER_CLUSTER_4	19	0.96424	0	19	0
ANASTASSIOU_MULTICANCER_INVASIVENESS_SIGNATURE	58	0.94965	0	58	0
GO_BANDED_COLLAGEN_FIBRIL	10	0.94442	0	8	2
CHANG_POU5F1_TARGETS_UP	13	0.93555	0	10	3
THUM_MIR21_TARGETS_HEART_DISEASE_UP	14	0.91823	0	14	0
GO_PLATELET_DERIVED_GROWTH_FACTOR_BINDING	10	0.9175	0	9	1
GO_COMPLEX_OF_COLLAGEN_TRIMERS	21	0.88563	0	17	4
PYEON_CANCER_HEAD_AND_NECK_VS_CERVICAL_DN	18	0.87658	0	15	3
GO_COLLAGEN_FIBRIL_ORGANIZATION	33	0.87419	0	29	4
CLAUS_PGR_POSITIVE_MENINGIOMA_DN	11	0.87133	0.0017946	10	1
TURASHVILI_BREAST_LOBULAR_CARCINOMA_VS_DUCTAL_NORMAL_UP	59	0.87115	0	56	3
LY_AGING_MIDDLE_UP	12	0.86962	0.0010187	10	2
DASU_IL6_SIGNALING_SCAR_DN	13	0.86783	0.00079489	12	1
LIEN_BREAST_CARCINOMA_METAPLASTIC	31	0.8647	0	28	3
GO_EXTRACELLULAR_FIBRIL_ORGANIZATION	10	0.86011	0.0039505	10	0
MATZUK_EARLY_ANTRAL_FOLLICLE	10	0.85846	0.001823	7	3
TURASHVILI_BREAST_LOBULAR_CARCINOMA_VS_LOBULAR_NORMAL_DN	63	0.85707	0	54	9
KANG_AR_TARGETS_UP	14	0.85679	0.00047053	11	3
REACTOME_SMOOTH_MUSCLE_CONTRACTION	20	0.85501	0	18	2
NIELSEN_MALIGNAT_FIBROUS_HISTIOCYTOMA_UP	17	0.85455	0	15	2
GO_KERATAN_SULFATE_CATABOLIC_PROCESS	10	0.8526	0.0043621	10	0
GO_FIBRIL	12	0.84637	0.0043098	11	1
CLASPER_LYMPHATIC_VESSELS_DURING_METASTASIS_DN	32	0.84281	0	29	3
LEI_HOXC8_TARGETS_DN	16	0.84006	0.00082199	9	7
HALLMARK_EPITHELIAL_MESENCHYMAL_TRANSITION	186	0.83795	0	161	25
GO_POSITIVE_REGULATION_OF_NON_CANONICAL_WNT_SIGNALING_PATHWAY	11	0.83759	0.005117	9	2
NAKAMURA_ADIPOGENESIS_EARLY_DN	38	0.83504	0	32	6
SCHUETZ_BREAST_CANCER_DUCTAL_INVASIVE_UP	302	0.83373	0	283	19
NIELSEN_LEIOMYOSARCOMA_CNN1_UP	19	0.83364	0	14	5
DAVICIONI_RHABDOMYOSARCOMA_PAX_FOXO1_FUSION_DN	12	0.83319	0.0018164	12	0
GO_REGULATION_OF_WNT_SIGNALING_PATHWAY_PLANAR_CELL_POLARITY_PATHWAY	12	0.83287	0.0056239	10	2
TURASHVILI_BREAST_DUCTAL_CARCINOMA_VS_DUCTAL_NORMAL_UP	34	0.83247	0	24	10
NABA_COLLAGENS	36	0.83123	0	30	6
GO_NEURON_PROJECTION_EXTENSION_INVOLVED_IN_NEURON_PROJECTION_GUIDANCE	10	0.83061	0.0088294	8	2
VECCHI_GASTRIC_CANCER_ADVANCED_VS_EARLY_UP	143	0.83	0	133	10
PID_INTEGRIN5_PATHWAY	15	0.82917	0.00076142	13	2
STEGER_ADIPOGENESIS_DN	24	0.82733	0	21	3
NEWMAN_ERCC6_TARGETS_DN	26	0.82715	0	24	2
ROZANOV_MMP14_TARGETS_SUBSET	31	0.82592	0	28	3
BERENJENO_TRANSFORMED_BY_RHOA_REVERSIBLY_DN	25	0.82445	0	17	8
REACTOME_COLLAGEN_FORMATION	50	0.82332	0	42	8
GO_ROUNDABOUT_SIGNALING_PATHWAY	10	0.82154	0.014371	9	1
CROMER_TUMORIGENESIS_UP	53	0.81976	0	36	17
NAKAMURA_ADIPOGENESIS_LATE_DN	36	0.81657	0	28	8
JI_CARCINOGENESIS_BY_KRAS_AND_STK11_DN	17	0.81494	0.00075743	15	2
GO_ENDODERMAL_CELL_DIFFERENTIATION	33	0.81285	0	23	10
CROONQUIST_STROMAL_STIMULATION_UP	49	0.81174	0	40	9
VERRECCHIA_RESPONSE_TO_TGFB1_C2	24	0.81139	0	19	5
LU_TUMOR_ENDOTHELIAL_MARKERS_UP	18	0.80953	0.00075349	16	2
COWLING_MYCN_TARGETS	34	0.80937	0	27	7
TRAYNOR_RETT_SYNDROM_DN	12	0.80769	0.005257	10	2
LINDGREN_BLADDER_CANCER_HIGH_RECURRENCE	42	0.80765	0	31	11
LINDVALL_IMMORTALIZED_BY_TERT_DN	63	0.80746	0	53	10
HASINA_NOL7_TARGETS_DN	11	0.80545	0.012893	9	2
MOROSETTI_FACIOSCAPULOHUMERAL_MUSCULAR_DISTROPHY_UP	18	0.80458	0.0010842	15	3
GO_CELL_MIGRATION_INVOLVED_IN_SPROUTING_ANGIOGENESIS	13	0.80439	0.0053801	10	3
GO_EXTRACELLULAR_MATRIX_STRUCTURAL_CONSTITUENT	54	0.79995	0	40	14
MASRI_RESISTANCE_TO_TAMOXIFEN_AND_AROMATASE_INHIBITORS_DN	17	0.79958	0.0013574	14	3
ITO_PTTG1_TARGETS_UP	10	0.79646	0.013492	8	2
GO_CELL_SURFACE_RECEPTOR_SIGNALING_PATHWAY_INVOLVED_IN_HEART_DEVELOPMENT	13	0.79602	0.0078557	13	0
NIELSEN_GIST_AND_SYNOVIAL_SARCOMA_DN	19	0.79466	0.00084602	15	4
GO_NEGATIVE_REGULATION_OF_CHONDROCYTE_DIFFERENTIATION	14	0.79437	0.0052641	12	2
GO_PROTEIN_HETEROTRIMERIZATION	12	0.79139	0.026079	10	2
SASAI_RESISTANCE_TO_NEOPLASTIC_TRANSFROMATION	44	0.79116	0	37	7
GO_CHONDROCYTE_DEVELOPMENT	19	0.79116	0.0011343	16	3
NIKOLSKY_BREAST_CANCER_14Q22_AMPLICON	10	0.78912	0.015728	8	2
GO_POST_EMBRYONIC_MORPHOGENESIS	11	0.78873	0.026086	8	3
GO_NEGATIVE_REGULATION_OF_BMP_SIGNALING_PATHWAY	32	0.78799	0	25	7
GO_CRANIOFACIAL_SUTURE_MORPHOGENESIS	13	0.78763	0.01249	13	0
GO_POST_ANAL_TAIL_MORPHOGENESIS	10	0.78739	0.031225	8	2
GO_MULTICELLULAR_ORGANISMAL_MACROMOLECULE_METABOLIC_PROCESS	60	0.78641	0	46	14
GO_REGULATION_OF_NON_CANONICAL_WNT_SIGNALING_PATHWAY	18	0.78641	0.0015965	14	4
GO_REGULATION_OF_ESTABLISHMENT_OF_PLANAR_POLARITY_INVOLVED_IN_NEURAL_TUBE_CLOSURE	13	0.78606	0.012252	11	2
PETRETTO_CARDIAC_HYPERTROPHY	31	0.78604	0	27	4
GO_COLLAGEN_BINDING	52	0.78553	0	42	10
MISHRA_CARCINOMA_ASSOCIATED_FIBROBLAST_UP	21	0.78516	0.00046465	15	6
IIZUKA_LIVER_CANCER_EARLY_RECURRENCE	10	0.78489	0.016796	10	0
REACTOME_CELL_EXTRACELLULAR_MATRIX_INTERACTIONS	12	0.78468	0.009869	11	1
WONG_ENDMETRIUM_CANCER_DN	62	0.78466	0	50	12
ROY_WOUND_BLOOD_VESSEL_UP	44	0.78399	0	36	8
GO_ENDOCARDIAL_CUSHION_FORMATION	13	0.78307	0.014242	12	1
NIELSEN_LEIOMYOSARCOMA_CNN1_DN	18	0.78279	0.0013464	15	3
URS_ADIPOCYTE_DIFFERENTIATION_DN	27	0.78224	0	16	11
AZARE_STAT3_TARGETS	18	0.78222	0.0013409	17	1
MCCABE_HOXC6_TARGETS_DN	18	0.78148	0.0013354	13	5
GO_EPITHELIAL_TO_MESENCHYMAL_TRANSITION_INVOLVED_IN_ENDOCARDIAL_CUSHION_FORMATION	10	0.78097	0.034352	9	1
GO_INTERSTITIAL_MATRIX	11	0.78061	0.031365	6	5
JEON_SMAD6_TARGETS_UP	19	0.78005	0.0010951	15	4
VERRECCHIA_RESPONSE_TO_TGFB1_C5	19	0.77922	0.0010789	15	4
GO_DERMATAN_SULFATE_PROTEOGLYCAN_METABOLIC_PROCESS	10	0.77879	0.035674	6	4
PID_HEDGEHOG_2PATHWAY	17	0.77869	0.0018153	12	5
GO_RENAL_SYSTEM_VASCULATURE_DEVELOPMENT	19	0.77817	0.001493	18	1
BOQUEST_STEM_CELL_UP	228	0.77736	0	192	36
GO_CELLULAR_RESPONSE_TO_VITAMIN_D	12	0.77662	0.033922	9	3
GO_COLLAGEN_TRIMER	64	0.77591	0	48	16
NADERI_BREAST_CANCER_PROGNOSIS_DN	17	0.77576	0.0017742	14	3
TSUNODA_CISPLATIN_RESISTANCE_UP	14	0.77575	0.0034212	10	4
GO_PHAGOCYTOSIS_ENGULFMENT	14	0.77575	0.0099023	13	1
GO_RETINA_VASCULATURE_DEVELOPMENT_IN_CAMERA_TYPE_EYE	16	0.77423	0.0078968	11	5
GO_BODY_MORPHOGENESIS	39	0.77418	0	28	11
WEST_ADRENOCORTICAL_TUMOR_MARKERS_DN	17	0.77384	0.0017479	14	3
GO_EXTRACELLULAR_MATRIX_ASSEMBLY	13	0.77267	0.020589	11	2
NAKAYAMA_FGF2_TARGETS	23	0.77234	0.00047353	13	10
GO_WNT_SIGNALOSOME	10	0.77216	0.037909	7	3
ZHU_CMV_24_HR_DN	79	0.7707	0	65	14
GO_FIBRONECTIN_BINDING	22	0.77003	0.001713	17	5
PID_SYNDECAN_1_PATHWAY	45	0.76955	0	36	9
FRIDMAN_IMMORTALIZATION_DN	30	0.76938	0	26	4
GO_POSITIVE_REGULATION_OF_GLUCOSE_IMPORT_IN_RESPONSE_TO_INSULIN_STIMULUS	10	0.76925	0.042045	8	2
GO_ORGAN_INDUCTION	12	0.76812	0.038177	10	2
LANDIS_ERBB2_BREAST_TUMORS_65_DN	33	0.76699	0	26	7
GO_ENDODERM_FORMATION	41	0.76663	0	29	12
GO_NEGATIVE_REGULATION_OF_ALPHA_BETA_T_CELL_DIFFERENTIATION	11	0.76657	0.037378	10	1
SCHRAETS_MLL_TARGETS_DN	28	0.76423	0	20	8
GO_MUSCLE_CELL_MIGRATION	17	0.76413	0.0045267	15	2
WESTON_VEGFA_TARGETS_12HR	30	0.76193	0	23	7
GO_HEAD_MORPHOGENESIS	32	0.76182	0	23	9
GO_REGULATION_OF_FIBROBLAST_GROWTH_FACTOR_RECEPTOR_SIGNALING_PATHWAY	19	0.76129	0.002977	15	4
PAPASPYRIDONOS_UNSTABLE_ATEROSCLEROTIC_PLAQUE_DN	36	0.76029	0	33	3
GO_NEGATIVE_REGULATION_OF_CARTILAGE_DEVELOPMENT	20	0.76009	0.0029986	16	4
GO_MESENCHYMAL_TO_EPITHELIAL_TRANSITION	12	0.76005	0.046475	8	4
KANG_AR_TARGETS_DN	15	0.75805	0.0051917	13	2
PID_AVB3_INTEGRIN_PATHWAY	69	0.7574	0	51	18
GO_PEPTIDE_CROSS_LINKING	20	0.7573	0.0030398	13	7
NABA_PROTEOGLYCANS	22	0.75708	0.0010529	17	5
ZAIDI_OSTEOBLAST_TRANSCRIPTION_FACTORS	12	0.75613	0.018772	10	2
GO_EXTRACELLULAR_MATRIX_BINDING	43	0.75598	0	28	15
LU_TUMOR_VASCULATURE_UP	25	0.75583	0.00077363	18	7
CHASSOT_SKIN_WOUND	10	0.75491	0.03067	10	0
GU_PDEF_TARGETS_UP	68	0.75473	0	54	14
SIMBULAN_PARP1_TARGETS_UP	31	0.75401	0	26	5
CHARAFE_BREAST_CANCER_BASAL_VS_MESENCHYMAL_DN	39	0.75361	0	32	7
PID_INTEGRIN_A9B1_PATHWAY	21	0.75316	0.0013696	12	9
MCBRYAN_TERMINAL_END_BUD_UP	11	0.75316	0.034937	9	2
GO_NEGATIVE_REGULATION_OF_CARDIAC_MUSCLE_TISSUE_DEVELOPMENT	13	0.75262	0.031454	10	3
TSAI_RESPONSE_TO_RADIATION_THERAPY	32	0.7522	0	24	8
YAO_TEMPORAL_RESPONSE_TO_PROGESTERONE_CLUSTER_16	65	0.75201	0	47	18
SEMBA_FHIT_TARGETS_UP	10	0.7518	0.032559	5	5
SARTIPY_BLUNTED_BY_INSULIN_RESISTANCE_UP	16	0.75178	0.0071889	12	4
NABA_BASEMENT_MEMBRANES	34	0.75115	0	24	10
ONDER_CDH1_TARGETS_2_UP	205	0.75106	0	170	35
GO_EXTRACELLULAR_MATRIX_COMPONENT	106	0.75099	0	79	27
PID_INTEGRIN1_PATHWAY	64	0.75005	0	49	15
INAMURA_LUNG_CANCER_SCC_DN	11	0.74969	0.036559	10	1
GO_PROTEOGLYCAN_BINDING	23	0.74904	0.0017312	16	7
MAHADEVAN_GIST_MORPHOLOGICAL_SWITCH	14	0.74836	0.0079952	8	6
GO_POSITIVE_REGULATION_OF_OSTEOBLAST_DIFFERENTIATION	54	0.74829	0	40	14
NIELSEN_GIST_VS_SYNOVIAL_SARCOMA_UP	16	0.74741	0.0080626	11	5
WILCOX_RESPONSE_TO_PROGESTERONE_DN	49	0.74731	0	40	9
REACTOME_MUSCLE_CONTRACTION	34	0.7468	0	22	12
ALONSO_METASTASIS_NEURAL_UP	15	0.74469	0.0076765	12	3
RODRIGUES_NTN1_TARGETS_UP	13	0.74469	0.017933	12	1
GO_REGULATION_OF_CARDIAC_MUSCLE_CELL_DIFFERENTIATION	15	0.74376	0.015682	12	3
GO_SPROUTING_ANGIOGENESIS	37	0.74346	0	28	9
COLIN_PILOCYTIC_ASTROCYTOMA_VS_GLIOBLASTOMA_DN	26	0.74326	0.00079054	17	9
JECHLINGER_EPITHELIAL_TO_MESENCHYMAL_TRANSITION_UP	65	0.7425	0	47	18
ABBUD_LIF_SIGNALING_2_UP	11	0.7423	0.040402	9	2
GO_PLATELET_DERIVED_GROWTH_FACTOR_RECEPTOR_BINDING	13	0.74159	0.035823	9	4
NIELSEN_SCHWANNOMA_DN	13	0.7411	0.018814	9	4
GRANDVAUX_IRF3_TARGETS_DN	17	0.74102	0.0060877	12	5
GO_INSULIN_LIKE_GROWTH_FACTOR_BINDING	24	0.741	0.0015352	20	4
ZHU_CMV_ALL_DN	113	0.74036	0	90	23
GO_FIBRIL_ORGANIZATION	16	0.73996	0.02496	12	4
NABA_CORE_MATRISOME	196	0.73934	0	145	51
VERRECCHIA_RESPONSE_TO_TGFB1_C1	16	0.73906	0.010558	12	4
VANHARANTA_UTERINE_FIBROID_UP	39	0.73903	0	29	10
SCHOEN_NFKB_SIGNALING	31	0.7388	0.00089302	21	10
REACTOME_EXTRACELLULAR_MATRIX_ORGANIZATION	70	0.73841	0	54	16
LIM_MAMMARY_STEM_CELL_UP	391	0.73795	0	311	80
GO_CELLULAR_RESPONSE_TO_PROSTAGLANDIN_E_STIMULUS	17	0.73677	0.012369	11	6
GO_FRIZZLED_BINDING	27	0.73629	0.0012743	19	8
KEGG_ECM_RECEPTOR_INTERACTION	71	0.73622	0	50	21
REACTOME_SIGNALING_BY_BMP	21	0.73599	0.0017115	16	5
WU_ALZHEIMER_DISEASE_DN	15	0.73568	0.010178	12	3
GILDEA_METASTASIS	25	0.73535	0.0014346	16	9
GO_ATRIOVENTRICULAR_VALVE_DEVELOPMENT	16	0.7336	0.031356	11	5
GO_LAMELLIPODIUM_MEMBRANE	14	0.73335	0.033838	10	4
GO_REGULATION_OF_MONOCYTE_CHEMOTAXIS	15	0.73313	0.022254	13	2
GO_NEGATIVE_REGULATION_OF_EMBRYONIC_DEVELOPMENT	24	0.73308	0.0015033	21	3
KARAKAS_TGFB1_SIGNALING	17	0.73299	0.0076115	10	7
PLASARI_TGFB1_TARGETS_1HR_UP	30	0.73279	0.00088754	23	7
GO_REGULATION_OF_INSULIN_LIKE_GROWTH_FACTOR_RECEPTOR_SIGNALING_PATHWAY	15	0.73234	0.022131	9	6
WATANABE_ULCERATIVE_COLITIS_WITH_CANCER_UP	14	0.73228	0.01411	9	5
LEE_SP4_THYMOCYTE	12	0.73191	0.031055	6	6
BURTON_ADIPOGENESIS_PEAK_AT_0HR	54	0.73186	0	35	19
DUNNE_TARGETS_OF_AML1_MTG8_FUSION_DN	16	0.73166	0.013526	10	6
GO_PROTEINACEOUS_EXTRACELLULAR_MATRIX	260	0.73115	0	178	82
GO_TRANSFORMING_GROWTH_FACTOR_BETA_BINDING	15	0.73097	0.021954	12	3
OUELLET_CULTURED_OVARIAN_CANCER_INVASIVE_VS_LMP_DN	22	0.7307	0.0018224	14	8
MATZUK_EMBRYONIC_GERM_CELL	16	0.73046	0.014146	14	2
GO_EMBRYONIC_DIGESTIVE_TRACT_DEVELOPMENT	27	0.72983	0.0017688	18	9
DACOSTA_ERCC3_ALLELE_XPCS_VS_TTD_DN	30	0.72796	0.000851	24	6
GO_REGULATION_OF_SMAD_PROTEIN_IMPORT_INTO_NUCLEUS	13	0.72662	0.048195	12	1
GO_ATRIOVENTRICULAR_VALVE_MORPHOGENESIS	15	0.72647	0.024458	10	5
GO_CARTILAGE_DEVELOPMENT_INVOLVED_IN_ENDOCHONDRAL_BONE_MORPHOGENESIS	15	0.72625	0.024365	12	3
UZONYI_RESPONSE_TO_LEUKOTRIENE_AND_THROMBIN	33	0.72576	0	30	3
GROSS_ELK3_TARGETS_UP	25	0.72567	0.00133	21	4
TRAYNOR_RETT_SYNDROM_UP	36	0.72525	0	29	7
MIYAGAWA_TARGETS_OF_EWSR1_ETS_FUSIONS_DN	166	0.72427	0	139	27
AMIT_SERUM_RESPONSE_60_MCF10A	51	0.72404	0	41	10
BERTUCCI_MEDULLARY_VS_DUCTAL_BREAST_CANCER_DN	129	0.72291	0	108	21
KYNG_WERNER_SYNDROM_UP	12	0.72176	0.036976	10	2
PID_WNT_SIGNALING_PATHWAY	22	0.72077	0.0021791	18	4
GO_AORTA_DEVELOPMENT	35	0.72065	0	27	8
CLASPER_LYMPHATIC_VESSELS_DURING_METASTASIS_UP	18	0.72031	0.010151	14	4
GERHOLD_ADIPOGENESIS_DN	58	0.72008	0	43	15
ZWANG_CLASS_2_TRANSIENTLY_INDUCED_BY_EGF	38	0.71998	0	27	11
GO_EXTRACELLULAR_MATRIX	307	0.71961	0	213	94
WANG_SMARCE1_TARGETS_UP	237	0.71929	0	198	39
SWEET_KRAS_TARGETS_UP	71	0.71892	0	58	13
GO_REPLACEMENT_OSSIFICATION	22	0.71875	0.0079384	20	2
CHIARADONNA_NEOPLASTIC_TRANSFORMATION_KRAS_CDC25_DN	44	0.71825	0	34	10
HUMMEL_BURKITTS_LYMPHOMA_UP	31	0.71686	0.001058	20	11
WESTON_VEGFA_TARGETS_6HR	52	0.71679	0	35	17
PID_INTEGRIN3_PATHWAY	41	0.71632	0	29	12
CORRE_MULTIPLE_MYELOMA_DN	54	0.7163	0	42	12
RIZ_ERYTHROID_DIFFERENTIATION_APOBEC2	18	0.71506	0.012344	12	6
VERRECCHIA_DELAYED_RESPONSE_TO_TGFB1	37	0.71486	0.00047656	27	10
SUZUKI_RESPONSE_TO_TSA_AND_DECITABINE_1A	17	0.71428	0.014474	13	4
IZADPANAH_STEM_CELL_ADIPOSE_VS_BONE_DN	86	0.71346	0	62	24
ST_WNT_BETA_CATENIN_PATHWAY	29	0.7132	0.0010429	19	10
RIGGI_EWING_SARCOMA_PROGENITOR_DN	144	0.71318	0	98	46
GO_ESTROUS_CYCLE	16	0.71277	0.043675	12	4
BRUECKNER_TARGETS_OF_MIRLET7A3_DN	62	0.71273	0	45	17
VERRECCHIA_EARLY_RESPONSE_TO_TGFB1	53	0.71251	0	41	12
GO_REGULATION_OF_ODONTOGENESIS	16	0.71236	0.044093	9	7
PICCALUGA_ANGIOIMMUNOBLASTIC_LYMPHOMA_UP	180	0.71219	0	144	36
CAIRO_LIVER_DEVELOPMENT_UP	128	0.71199	0	96	32
BERENJENO_ROCK_SIGNALING_NOT_VIA_RHOA_DN	40	0.71105	0	36	4
WAMUNYOKOLI_OVARIAN_CANCER_LMP_DN	156	0.71035	0	134	22
GENTILE_UV_RESPONSE_CLUSTER_D1	14	0.70974	0.020811	11	3
NABA_ECM_GLYCOPROTEINS	138	0.70922	0	98	40
GO_REGULATION_OF_OSTEOBLAST_DIFFERENTIATION	97	0.70893	0	69	28
OXFORD_RALA_OR_RALB_TARGETS_DN	20	0.70893	0.0031831	10	10
AMIT_SERUM_RESPONSE_40_MCF10A	28	0.70878	0.0017183	25	3
GO_INTEGRIN_BINDING	89	0.7087	0	62	27
BERENJENO_TRANSFORMED_BY_RHOA_FOREVER_UP	16	0.70857	0.020779	11	5
GO_REGULATION_OF_CHONDROCYTE_DIFFERENTIATION	36	0.70726	0	29	7
GO_NEGATIVE_REGULATION_OF_ADHERENS_JUNCTION_ORGANIZATION	15	0.7068	0.035717	13	2
THEODOROU_MAMMARY_TUMORIGENESIS	18	0.70654	0.015508	13	5
GO_POSITIVE_REGULATION_OF_EXTRINSIC_APOPTOTIC_SIGNALING_PATHWAY_VIA_DEATH_DOMAIN_RECEPTORS	15	0.70616	0.036151	12	3
GO_CHEMOATTRACTANT_ACTIVITY	18	0.70607	0.031348	13	5
GO_REGULATION_OF_ORGAN_FORMATION	25	0.7057	0.0045843	18	7
KORKOLA_TERATOMA_UP	13	0.70555	0.037421	10	3
PID_BMP_PATHWAY	36	0.70501	0.0008411	29	7
VERRECCHIA_RESPONSE_TO_TGFB1_C4	13	0.70486	0.037803	9	4
REACTOME_KERATAN_SULFATE_BIOSYNTHESIS	23	0.70455	0.0028518	15	8
GO_REGULATION_OF_CARTILAGE_DEVELOPMENT	49	0.7043	0	39	10
REN_ALVEOLAR_RHABDOMYOSARCOMA_DN	371	0.70424	0	298	73
KIM_GLIS2_TARGETS_UP	78	0.70412	0	60	18
CHARAFE_BREAST_CANCER_LUMINAL_VS_MESENCHYMAL_DN	363	0.70409	0	288	75
GO_REGULATION_OF_BMP_SIGNALING_PATHWAY	59	0.7035	0	41	18
MARCHINI_TRABECTEDIN_RESISTANCE_DN	38	0.70313	0.00082668	24	14
GO_METANEPHRIC_NEPHRON_MORPHOGENESIS	15	0.70298	0.038067	8	7
GO_EMBRYONIC_FORELIMB_MORPHOGENESIS	25	0.7028	0.0043358	20	5
BIOCARTA_CALCINEURIN_PATHWAY	16	0.7019	0.023496	13	3
GO_APOPTOTIC_PROCESS_INVOLVED_IN_DEVELOPMENT	18	0.70111	0.032274	11	7
GO_ALPHA_ACTININ_BINDING	15	0.6998	0.041658	8	7
ZHU_SKIL_TARGETS_UP	20	0.69959	0.005325	16	4
REACTOME_A_TETRASACCHARIDE_LINKER_SEQUENCE_IS_REQUIRED_FOR_GAG_SYNTHESIS	19	0.69948	0.0098959	13	6
BURTON_ADIPOGENESIS_11	46	0.69926	0	37	9
GAUSSMANN_MLL_AF4_FUSION_TARGETS_E_UP	71	0.69901	0	49	22
GO_OXIDOREDUCTASE_ACTIVITY_ACTING_ON_THE_CH_NH2_GROUP_OF_DONORS	15	0.69859	0.043794	9	6
BIOCARTA_LONGEVITY_PATHWAY	13	0.6976	0.043055	8	5
GO_POSITIVE_REGULATION_OF_OSSIFICATION	73	0.6965	0	53	20
WAMUNYOKOLI_OVARIAN_CANCER_GRADES_1_2_DN	53	0.69587	0	45	8
LIM_MAMMARY_LUMINAL_MATURE_DN	84	0.69502	0	68	16
GO_BASEMENT_MEMBRANE	78	0.69497	0	54	24
PID_SYNDECAN_4_PATHWAY	29	0.69419	0.0013247	19	10
GO_NEGATIVE_REGULATION_OF_BLOOD_VESSEL_ENDOTHELIAL_CELL_MIGRATION	19	0.69389	0.031188	16	3
REACTOME_NCAM1_INTERACTIONS	33	0.69287	0.0014074	22	11
KEGG_GLYCOSAMINOGLYCAN_BIOSYNTHESIS_CHONDROITIN_SULFATE	14	0.69287	0.031969	11	3
FRASOR_RESPONSE_TO_ESTRADIOL_UP	33	0.69277	0.001401	22	11
BURTON_ADIPOGENESIS_8	75	0.69186	0	60	15
GO_EXTRACELLULAR_STRUCTURE_ORGANIZATION	249	0.6915	0	171	78
PID_LYMPH_ANGIOGENESIS_PATHWAY	24	0.6915	0.004628	20	4
GO_NEGATIVE_REGULATION_OF_KIDNEY_DEVELOPMENT	15	0.6908	0.04944	9	6
SUNG_METASTASIS_STROMA_UP	93	0.69063	0	68	25
WILSON_PROTEASES_AT_TUMOR_BONE_INTERFACE_UP	19	0.69041	0.013366	15	4
TOMLINS_PROSTATE_CANCER_DN	37	0.69011	0.0010736	32	5
RORIE_TARGETS_OF_EWSR1_FLI1_FUSION_UP	25	0.68999	0.0051757	18	7
GO_MESENCHYME_MORPHOGENESIS	33	0.68971	0.0016605	25	8
LEE_LIVER_CANCER_HEPATOBLAST	15	0.68962	0.02953	11	4
LE_SKI_TARGETS_UP	17	0.68897	0.022883	11	6
GO_CHONDROCYTE_DIFFERENTIATION	48	0.68878	0	38	10
REACTOME_KERATAN_SULFATE_KERATIN_METABOLISM	26	0.68872	0.0031941	18	8
GO_POSITIVE_REGULATION_OF_BLOOD_VESSEL_ENDOTHELIAL_CELL_MIGRATION	22	0.6887	0.024291	17	5
PID_FRA_PATHWAY	34	0.6884	0.0010331	23	11
TSENG_ADIPOGENIC_POTENTIAL_DN	40	0.68823	0.00086113	27	13
GO_CORONARY_VASCULATURE_DEVELOPMENT	30	0.68784	0.0024059	22	8
GO_TRABECULA_FORMATION	20	0.68783	0.033336	14	6
GO_ENDOCHONDRAL_BONE_MORPHOGENESIS	37	0.68696	0.0011469	32	5
ZIRN_TRETINOIN_RESPONSE_WT1_UP	21	0.68694	0.0080175	16	5
MODY_HIPPOCAMPUS_NEONATAL	30	0.68589	0.0018084	20	10
GO_KERATAN_SULFATE_BIOSYNTHETIC_PROCESS	25	0.68487	0.0087854	16	9
GO_REGULATION_OF_METANEPHROS_DEVELOPMENT	17	0.68459	0.04448	10	7
GO_POSITIVE_REGULATION_OF_CARDIAC_MUSCLE_TISSUE_DEVELOPMENT	22	0.68416	0.029099	17	5
GO_FACE_DEVELOPMENT	46	0.68401	0	30	16
GO_SULFUR_COMPOUND_CATABOLIC_PROCESS	29	0.68298	0.0030823	21	8
GO_OSTEOBLAST_DIFFERENTIATION	105	0.68283	0	70	35
PID_ALK1_PATHWAY	24	0.68242	0.0061241	19	5
GO_BLOOD_VESSEL_ENDOTHELIAL_CELL_MIGRATION	22	0.68173	0.030795	14	8
GO_PERIPHERAL_NERVOUS_SYSTEM_AXON_ENSHEATHMENT	18	0.68168	0.048166	8	10
WANG_NEOPLASTIC_TRANSFORMATION_BY_CCND1_MYC	18	0.68145	0.024272	13	5
VANTVEER_BREAST_CANCER_BRCA1_DN	30	0.68118	0.0017286	20	10
GO_CELLULAR_RESPONSE_TO_PROSTAGLANDIN_STIMULUS	22	0.68082	0.031245	14	8
LIU_PROSTATE_CANCER_DN	372	0.68079	0	289	83
MATZUK_CENTRAL_FOR_FEMALE_FERTILITY	17	0.68077	0.028314	11	6
MATTHEWS_AP1_TARGETS	16	0.68035	0.037841	8	8
LANDIS_BREAST_CANCER_PROGRESSION_DN	62	0.6801	0	43	19
JIANG_TIP30_TARGETS_UP	39	0.6801	0.0013882	32	7
GO_POSITIVE_REGULATION_OF_AXON_EXTENSION	32	0.67976	0.0038725	25	7
GO_CARDIAC_EPITHELIAL_TO_MESENCHYMAL_TRANSITION	22	0.67946	0.031401	16	6
AMIT_EGF_RESPONSE_240_MCF10A	17	0.67935	0.029935	11	6
GO_CELLULAR_RESPONSE_TO_VITAMIN	24	0.679	0.019532	17	7
GO_NEGATIVE_REGULATION_OF_OSTEOBLAST_DIFFERENTIATION	32	0.67896	0.0046193	21	11
GO_REGULATION_OF_CARDIAC_MUSCLE_TISSUE_DEVELOPMENT	36	0.67874	0.0015552	28	8
GO_REGULATION_OF_BIOMINERAL_TISSUE_DEVELOPMENT	51	0.67871	0	38	13
GO_KERATAN_SULFATE_METABOLIC_PROCESS	29	0.67856	0.0039242	20	9
VANDESLUIS_COMMD1_TARGETS_GROUP_3_DN	24	0.67751	0.0070648	17	7
OSADA_ASCL1_TARGETS_DN	23	0.67739	0.0074989	17	6
REACTOME_MYOGENESIS	19	0.67698	0.018372	18	1
ONDER_CDH1_SIGNALING_VIA_CTNNB1	67	0.6767	0	45	22
LIU_SMARCA4_TARGETS	47	0.67637	0.00088213	31	16
GO_PROXIMAL_DISTAL_PATTERN_FORMATION	21	0.67634	0.033521	15	6
GO_METANEPHRIC_NEPHRON_DEVELOPMENT	22	0.67547	0.032819	14	8
VALK_AML_WITH_FLT3_ITD	27	0.67492	0.0052406	21	6
MASRI_RESISTANCE_TO_TAMOXIFEN_AND_AROMATASE_INHIBITORS_UP	17	0.67471	0.033224	10	7
GO_AXIS_ELONGATION	22	0.67446	0.033309	17	5
ONDER_CDH1_TARGETS_3_UP	17	0.67444	0.033603	15	2
GO_CARTILAGE_DEVELOPMENT	115	0.67398	0	87	28
GO_HEART_VALVE_DEVELOPMENT	28	0.67325	0.0080356	20	8
GO_RESPONSE_TO_INCREASED_OXYGEN_LEVELS	20	0.6729	0.044545	11	9
ABRAHAM_ALPC_VS_MULTIPLE_MYELOMA_UP	26	0.67287	0.0061425	19	7
HOELZEL_NF1_TARGETS_DN	80	0.67282	0	60	20
GO_MULTICELLULAR_ORGANISM_METABOLIC_PROCESS	72	0.67245	0	50	22
YAO_HOXA10_TARGETS_VIA_PROGESTERONE_DN	15	0.67244	0.040231	10	5
SPIELMAN_LYMPHOBLAST_EUROPEAN_VS_ASIAN_2FC_DN	18	0.6722	0.03203	11	7
GO_NEGATIVE_REGULATION_OF_MUSCLE_TISSUE_DEVELOPMENT	30	0.67185	0.0042338	21	9
GO_REGULATION_OF_OSSIFICATION	141	0.67179	0	99	42
KANG_GIST_WITH_PDGFRA_UP	44	0.67174	0.00074572	26	18
PASINI_SUZ12_TARGETS_DN	280	0.67148	0	217	63
GO_WNT_PROTEIN_BINDING	25	0.6712	0.017902	18	7
KEGG_BASAL_CELL_CARCINOMA	43	0.67114	0.00079928	28	15
GO_RESPONSE_TO_BMP	67	0.67099	0	51	16
GO_OSSIFICATION	198	0.67094	0	137	61
TURASHVILI_BREAST_DUCTAL_CARCINOMA_VS_LOBULAR_NORMAL_UP	56	0.6706	0.00046757	33	23
GO_BONE_MORPHOGENESIS	65	0.67057	0	55	10
PEPPER_CHRONIC_LYMPHOCYTIC_LEUKEMIA_UP	25	0.67057	0.0098957	17	8
SHARMA_PILOCYTIC_ASTROCYTOMA_LOCATION_UP	17	0.67047	0.035608	11	6
GO_EMBRYO_IMPLANTATION	28	0.66996	0.0099998	17	11
GO_EMBRYONIC_EYE_MORPHOGENESIS	26	0.66978	0.015751	17	9
HELLEBREKERS_SILENCED_DURING_TUMOR_ANGIOGENESIS	65	0.66897	0	43	22
SENESE_HDAC2_TARGETS_DN	95	0.66856	0	63	32
STAMBOLSKY_RESPONSE_TO_VITAMIN_D3_DN	16	0.66843	0.046092	9	7
LI_PROSTATE_CANCER_EPIGENETIC	28	0.66786	0.0061138	17	11
HERNANDEZ_ABERRANT_MITOSIS_BY_DOCETACEL_4NM_UP	19	0.66769	0.020792	14	5
BIOCARTA_RAC1_PATHWAY	22	0.6673	0.015366	15	7
MORI_EMU_MYC_LYMPHOMA_BY_ONSET_TIME_DN	16	0.6672	0.046918	13	3
AMIT_EGF_RESPONSE_60_MCF10A	32	0.66676	0.0046432	21	11
VERNOCHET_ADIPOGENESIS	14	0.66661	0.049195	7	7
CHEBOTAEV_GR_TARGETS_DN	94	0.66657	0	64	30
TIAN_TNF_SIGNALING_NOT_VIA_NFKB	20	0.66621	0.015107	18	2
DORSEY_GAB2_TARGETS	26	0.66613	0.0075894	18	8
GO_STRUCTURAL_CONSTITUENT_OF_MUSCLE	24	0.66589	0.024887	11	13
IGLESIAS_E2F_TARGETS_UP	135	0.66579	0	107	28
FRIDMAN_SENESCENCE_UP	72	0.66569	0	56	16
GO_NEGATIVE_REGULATION_OF_REPRODUCTIVE_PROCESS	34	0.66568	0.0044428	21	13
LINDGREN_BLADDER_CANCER_CLUSTER_2B	324	0.66532	0	242	82
GO_NEGATIVE_REGULATION_OF_SMOOTHENED_SIGNALING_PATHWAY	22	0.66456	0.040007	15	7
GO_FORMATION_OF_PRIMARY_GERM_LAYER	87	0.66409	0	58	29
LI_WILMS_TUMOR_VS_FETAL_KIDNEY_2_DN	49	0.66357	0.0011117	31	18
LAIHO_COLORECTAL_CANCER_SERRATED_UP	95	0.6634	0	77	18
MAHADEVAN_RESPONSE_TO_MP470_DN	17	0.66279	0.040124	14	3
GO_AXON_EXTENSION	30	0.66278	0.005465	22	8
NAKAYAMA_SOFT_TISSUE_TUMORS_PCA1_UP	65	0.66269	0	54	11
LI_CISPLATIN_RESISTANCE_UP	21	0.66211	0.017736	16	5
GO_VENTRICULAR_SEPTUM_DEVELOPMENT	44	0.66203	0.0016112	31	13
AZARE_NEOPLASTIC_TRANSFORMATION_BY_STAT3_UP	101	0.66162	0	72	29
GO_ARTERY_DEVELOPMENT	67	0.66129	0	48	19
CHIARADONNA_NEOPLASTIC_TRANSFORMATION_KRAS_DN	129	0.66088	0	92	37
GO_POSITIVE_CHEMOTAXIS	27	0.66021	0.018666	17	10
MAHADEVAN_IMATINIB_RESISTANCE_UP	17	0.65984	0.04255	11	6
RODWELL_AGING_KIDNEY_NO_BLOOD_UP	163	0.65958	0	112	51
DAVICIONI_MOLECULAR_ARMS_VS_ERMS_DN	138	0.65944	0	91	47
GO_LUNG_ALVEOLUS_DEVELOPMENT	33	0.65942	0.0044704	22	11
BROWNE_HCMV_INFECTION_20HR_DN	89	0.65921	0	66	23
SCHAEFFER_PROSTATE_DEVELOPMENT_12HR_DN	40	0.65895	0.0013688	28	12
GOTZMANN_EPITHELIAL_TO_MESENCHYMAL_TRANSITION_UP	63	0.65867	0	43	20
GO_VENTRICULAR_SEPTUM_MORPHOGENESIS	24	0.65854	0.03147	16	8
HASLINGER_B_CLL_WITH_13Q14_DELETION	18	0.65826	0.04024	11	7
PID_PDGFRA_PATHWAY	20	0.65722	0.01754	17	3
KEGG_HEDGEHOG_SIGNALING_PATHWAY	42	0.65711	0.0013803	24	18
GO_CARDIAC_SEPTUM_DEVELOPMENT	70	0.65664	0	53	17
GO_MEMBRANE_INVAGINATION	23	0.6565	0.031687	17	6
JOHANSSON_BRAIN_CANCER_EARLY_VS_LATE_DN	39	0.6562	0.0017544	28	11
GO_EMBRYONIC_SKELETAL_SYSTEM_DEVELOPMENT	94	0.65609	0	73	21
GO_LAMININ_BINDING	27	0.65608	0.020656	16	11
LIANG_SILENCED_BY_METHYLATION_UP	26	0.65593	0.010503	18	8
JACKSON_DNMT1_TARGETS_DN	22	0.655	0.018856	8	14
GO_SCHWANN_CELL_DEVELOPMENT	22	0.65499	0.049306	11	11
RICKMAN_HEAD_AND_NECK_CANCER_B	30	0.65403	0.0061984	19	11
HERNANDEZ_MITOTIC_ARREST_BY_DOCETAXEL_1_DN	33	0.65348	0.0034563	20	13
DOANE_BREAST_CANCER_CLASSES_DN	28	0.65302	0.011556	21	7
GO_DIGESTIVE_TRACT_MORPHOGENESIS	40	0.65263	0.0038472	27	13
CASORELLI_APL_SECONDARY_VS_DE_NOVO_UP	29	0.65179	0.0069121	24	5
GO_REGULATION_OF_CARDIAC_MUSCLE_CELL_PROLIFERATION	23	0.65178	0.034985	18	5
ZIRN_TRETINOIN_RESPONSE_UP	18	0.65178	0.044806	12	6
PID_INTEGRIN_A4B1_PATHWAY	31	0.65124	0.0076547	21	10
SU_PLACENTA	19	0.65068	0.0325	10	9
GO_REGULATION_OF_TRANSCRIPTION_REGULATORY_REGION_DNA_BINDING	29	0.65036	0.012137	17	12
ALONSO_METASTASIS_EMT_UP	30	0.64979	0.0067666	22	8
JOHNSTONE_PARVB_TARGETS_1_DN	43	0.64966	0.0014039	32	11
GO_REGULATION_OF_SMOOTHENED_SIGNALING_PATHWAY	50	0.64964	0.0015498	35	15
GO_NEGATIVE_REGULATION_OF_CELL_SUBSTRATE_ADHESION	42	0.64857	0.0029235	31	11
GO_POSITIVE_REGULATION_OF_EPITHELIAL_TO_MESENCHYMAL_TRANSITION	30	0.64753	0.014343	23	7
GO_NEGATIVE_REGULATION_OF_CELL_MATRIX_ADHESION	26	0.64716	0.031137	20	6
GO_NEGATIVE_REGULATION_OF_OSSIFICATION	49	0.64637	0.0016273	32	17
AMIT_EGF_RESPONSE_60_HELA	37	0.64637	0.0034328	27	10
PID_S1P_S1P1_PATHWAY	20	0.64612	0.021419	15	5
MIKKELSEN_MEF_LCP_WITH_H3K4ME3	93	0.64569	0	54	39
BILANGES_SERUM_SENSITIVE_VIA_TSC2	28	0.64545	0.015145	18	10
BURTON_ADIPOGENESIS_9	77	0.6452	0	59	18
BROWNE_HCMV_INFECTION_24HR_DN	123	0.64515	0	93	30
BURTON_ADIPOGENESIS_7	46	0.64514	0.001732	31	15
GO_ENDODERM_DEVELOPMENT	56	0.64503	0.0012288	36	20
BURTON_ADIPOGENESIS_PEAK_AT_2HR	47	0.645	0.0013746	34	13
WESTON_VEGFA_TARGETS	93	0.64491	0	61	32
BEGUM_TARGETS_OF_PAX3_FOXO1_FUSION_UP	51	0.64477	0.0013635	35	16
GO_EMBRYONIC_SKELETAL_SYSTEM_MORPHOGENESIS	73	0.64392	0	58	15
CHICAS_RB1_TARGETS_CONFLUENT	450	0.64324	0	303	147
RAGHAVACHARI_PLATELET_SPECIFIC_GENES	54	0.6432	0.001414	41	13
GENTILE_UV_LOW_DOSE_DN	56	0.64311	0.0013757	44	12
GO_AMINOGLYCAN_CATABOLIC_PROCESS	48	0.6428	0.001453	32	16
GO_AUTONOMIC_NERVOUS_SYSTEM_DEVELOPMENT	28	0.64258	0.029107	16	12
HUPER_BREAST_BASAL_VS_LUMINAL_UP	45	0.64236	0.0017251	31	14
GO_ARTERY_MORPHOGENESIS	45	0.64178	0.0015687	33	12
GO_EMBRYONIC_DIGIT_MORPHOGENESIS	50	0.64132	0.001516	37	13
GO_MESONEPHRIC_TUBULE_MORPHOGENESIS	39	0.6413	0.0053253	23	16
BIOCARTA_HDAC_PATHWAY	25	0.64114	0.020867	17	8
MCCLUNG_DELTA_FOSB_TARGETS_2WK	33	0.64093	0.0051953	21	12
GO_POSITIVE_REGULATION_OF_MESENCHYMAL_CELL_PROLIFERATION	26	0.64087	0.033321	16	10
PID_INTEGRIN_CS_PATHWAY	23	0.6408	0.020713	19	4
GO_PALATE_DEVELOPMENT	69	0.64064	0	48	21
BIOCARTA_ECM_PATHWAY	23	0.64037	0.020886	16	7
MCDOWELL_ACUTE_LUNG_INJURY_UP	43	0.6403	0.0017047	29	14
GO_CRANIAL_SKELETAL_SYSTEM_DEVELOPMENT	47	0.64013	0.0015288	38	9
BURTON_ADIPOGENESIS_1	30	0.64007	0.0096485	22	8
STAEGE_EWING_FAMILY_TUMOR	19	0.63992	0.038562	13	6
GO_EPITHELIAL_TO_MESENCHYMAL_TRANSITION	48	0.63906	0.0014909	34	14
GO_FORELIMB_MORPHOGENESIS	28	0.63897	0.031562	21	7
SASSON_RESPONSE_TO_GONADOTROPHINS_DN	80	0.63892	0	57	23
INGRAM_SHH_TARGETS_DN	48	0.6388	0.00141	31	17
IKEDA_MIR133_TARGETS_UP	42	0.63855	0.0018098	36	6
SMID_BREAST_CANCER_LUMINAL_A_UP	75	0.63841	0	51	24
SERVITJA_ISLET_HNF1A_TARGETS_UP	140	0.63794	0	101	39
GO_ACTOMYOSIN	47	0.63793	0.0014667	34	13
GO_NEGATIVE_REGULATION_OF_TRANSMEMBRANE_RECEPTOR_PROTEIN_SERINE_THREONINE_KINASE_SIGNALING_PATHWAY	81	0.63781	0	61	20
GO_POSITIVE_REGULATION_OF_SMOOTHENED_SIGNALING_PATHWAY	23	0.63772	0.047479	15	8
BOQUEST_STEM_CELL_CULTURED_VS_FRESH_DN	27	0.63746	0.016384	20	7
MANALO_HYPOXIA_UP	177	0.63744	0	123	54
EBAUER_MYOGENIC_TARGETS_OF_PAX3_FOXO1_FUSION	38	0.63718	0.0051597	24	14
GO_SUBSTRATE_ADHESION_DEPENDENT_CELL_SPREADING	31	0.6369	0.019634	23	8
TURASHVILI_BREAST_DUCTAL_CARCINOMA_VS_LOBULAR_NORMAL_DN	51	0.63689	0.0013575	37	14
GO_ACTIN_FILAMENT_BUNDLE	43	0.63654	0.0030881	30	13
PLASARI_TGFB1_SIGNALING_VIA_NFIC_10HR_DN	26	0.63641	0.018482	19	7
LA_MEN1_TARGETS	21	0.63627	0.031773	15	6
DACOSTA_UV_RESPONSE_VIA_ERCC3_TTD_DN	58	0.63617	0.0014472	46	12
GO_REGULATION_OF_MORPHOGENESIS_OF_A_BRANCHING_STRUCTURE	43	0.63595	0.0030205	27	16
BERENJENO_TRANSFORMED_BY_RHOA_FOREVER_DN	27	0.63517	0.01786	16	11
BIOCARTA_IGF1_PATHWAY	21	0.63505	0.032477	17	4
KEGG_FOCAL_ADHESION	173	0.635	0	118	55
GO_ODONTOGENESIS	82	0.63498	0	51	31
NADLER_OBESITY_UP	54	0.63461	0.0013862	44	10
WEINMANN_ADAPTATION_TO_HYPOXIA_UP	24	0.63429	0.022944	16	8
HUANG_FOXA2_TARGETS_DN	35	0.63408	0.0091968	25	10
MCGARVEY_SILENCED_BY_METHYLATION_IN_COLON_CANCER	34	0.63355	0.006161	24	10
ZHENG_GLIOBLASTOMA_PLASTICITY_DN	49	0.63336	0.0017676	35	14
BIOCARTA_GSK3_PATHWAY	26	0.63311	0.018954	16	10
GO_SEGMENTATION	60	0.63289	0.0012143	42	18
WOOD_EBV_EBNA1_TARGETS_DN	43	0.63276	0.001735	34	9
GO_PLATELET_DERIVED_GROWTH_FACTOR_RECEPTOR_SIGNALING_PATHWAY	32	0.63233	0.024343	24	8
GO_POSITIVE_REGULATION_OF_BMP_SIGNALING_PATHWAY	26	0.63198	0.039691	17	9
LU_TUMOR_ANGIOGENESIS_UP	23	0.63184	0.02522	13	10
GO_OUTFLOW_TRACT_MORPHOGENESIS	49	0.63155	0.0023319	33	16
GO_SOMITE_DEVELOPMENT	51	0.6315	0.0015419	37	14
WOO_LIVER_CANCER_RECURRENCE_UP	94	0.63139	0	68	26
CUI_TCF21_TARGETS_UP	32	0.63112	0.015404	19	13
SASSON_RESPONSE_TO_FORSKOLIN_DN	81	0.63068	0.00047964	57	24
GO_BRANCHING_INVOLVED_IN_URETERIC_BUD_MORPHOGENESIS	32	0.6292	0.029314	19	13
GO_SKELETAL_SYSTEM_MORPHOGENESIS	155	0.62911	0	121	34
GO_EMBRYONIC_CRANIAL_SKELETON_MORPHOGENESIS	39	0.62849	0.0080764	30	9
VALK_AML_CLUSTER_9	31	0.62783	0.016129	20	11
PANGAS_TUMOR_SUPPRESSION_BY_SMAD1_AND_SMAD5_UP	101	0.6271	0	71	30
GO_APPENDAGE_DEVELOPMENT	125	0.62699	0	90	35
GAUSSMANN_MLL_AF4_FUSION_TARGETS_F_DN	26	0.6264	0.022047	18	8
LINDVALL_IMMORTALIZED_BY_TERT_UP	66	0.62609	0.00085603	49	17
SENESE_HDAC1_AND_HDAC2_TARGETS_DN	177	0.62601	0	109	68
GO_ENDOPLASMIC_RETICULUM_LUMEN	149	0.62568	0	95	54
GO_PROTEOGLYCAN_METABOLIC_PROCESS	63	0.62551	0.0013233	46	17
GO_REGULATION_OF_MESENCHYMAL_CELL_PROLIFERATION	32	0.6255	0.031575	19	13
VALK_AML_CLUSTER_11	33	0.62529	0.0098488	21	12
KEGG_TGF_BETA_SIGNALING_PATHWAY	73	0.62521	0.00080372	54	19
TSENG_ADIPOGENIC_POTENTIAL_UP	25	0.62506	0.032029	14	11
GO_REGULATION_OF_BLOOD_VESSEL_ENDOTHELIAL_CELL_MIGRATION	43	0.62432	0.0053564	33	10
GO_CELL_SUBSTRATE_JUNCTION_ASSEMBLY	35	0.62422	0.02354	23	12
APPIERTO_RESPONSE_TO_FENRETINIDE_UP	33	0.62371	0.010482	21	12
ZHAN_MULTIPLE_MYELOMA_MS_UP	36	0.62362	0.0088967	24	12
DELASERNA_MYOD_TARGETS_DN	49	0.62356	0.0028418	31	18
GO_MUSCLE_ORGAN_MORPHOGENESIS	47	0.62342	0.0045553	26	21
JIANG_AGING_CEREBRAL_CORTEX_UP	31	0.62301	0.018438	19	12
GESERICK_TERT_TARGETS_DN	20	0.6226	0.03739	14	6
HALLMARK_UV_RESPONSE_DN	131	0.62254	0	92	39
BERENJENO_TRANSFORMED_BY_RHOA_DN	323	0.62201	0	219	104
GO_SOMITOGENESIS	39	0.62192	0.013854	28	11
GO_BONE_DEVELOPMENT	121	0.62185	0	93	28
SMID_BREAST_CANCER_RELAPSE_IN_LUNG_DN	30	0.62176	0.01658	13	17
GO_CORECEPTOR_ACTIVITY	31	0.62167	0.029206	22	9
PARENT_MTOR_SIGNALING_DN	35	0.6211	0.015186	21	14
GO_CARDIAC_SEPTUM_MORPHOGENESIS	41	0.62105	0.0079258	28	13
GO_BIOMINERAL_TISSUE_DEVELOPMENT	45	0.62104	0.0042588	25	20
GO_SKELETAL_SYSTEM_DEVELOPMENT	342	0.62067	0	243	99
BALDWIN_PRKCI_TARGETS_UP	32	0.62039	0.01873	25	7
GO_STEM_CELL_PROLIFERATION	46	0.62012	0.0054144	30	16
KINSEY_TARGETS_OF_EWSR1_FLII_FUSION_DN	246	0.61996	0	171	75
SARTIPY_NORMAL_AT_INSULIN_RESISTANCE_UP	25	0.61983	0.035513	18	7
GO_SMOOTH_MUSCLE_CONTRACTION	37	0.61982	0.020255	22	15
GO_NEGATIVE_REGULATION_OF_CELLULAR_RESPONSE_TO_GROWTH_FACTOR_STIMULUS	97	0.6197	0	70	27
SCHRAETS_MLL_TARGETS_UP	30	0.61807	0.018493	25	5
ROZANOV_MMP14_TARGETS_UP	212	0.61797	0	131	81
GO_REGULATION_OF_HEART_GROWTH	32	0.61771	0.035404	23	9
GO_TISSUE_REMODELING	70	0.61761	0.0011864	47	23
KEGG_HYPERTROPHIC_CARDIOMYOPATHY_HCM	65	0.61746	0.0010282	46	19
SWEET_LUNG_CANCER_KRAS_DN	352	0.61693	0	233	119
PECE_MAMMARY_STEM_CELL_DN	105	0.61679	0	90	15
GO_POSITIVE_REGULATION_OF_SMOOTH_MUSCLE_CELL_MIGRATION	28	0.61676	0.048321	22	6
BROWNE_HCMV_INFECTION_12HR_DN	74	0.61665	0.00080821	50	24
AMIT_EGF_RESPONSE_40_HELA	34	0.61605	0.011623	23	11
KEEN_RESPONSE_TO_ROSIGLITAZONE_DN	92	0.61597	0	66	26
SENESE_HDAC1_TARGETS_DN	179	0.61589	0	117	62
ZHU_CMV_8_HR_DN	49	0.61575	0.0047051	34	15
GO_GROWTH_FACTOR_BINDING	111	0.61556	0	71	40
GO_AMINOGLYCAN_BIOSYNTHETIC_PROCESS	86	0.61513	0	62	24
GO_CAMP_METABOLIC_PROCESS	28	0.6151	0.04967	17	11
DURAND_STROMA_S_UP	231	0.61496	0	151	80
HERNANDEZ_ABERRANT_MITOSIS_BY_DOCETACEL_2NM_DN	20	0.61415	0.043882	12	8
LI_WILMS_TUMOR	20	0.6134	0.04384	16	4
GO_CARDIAC_CHAMBER_DEVELOPMENT	117	0.61337	0	83	34
RICKMAN_HEAD_AND_NECK_CANCER_F	35	0.61321	0.01758	20	15
GO_CONNECTIVE_TISSUE_DEVELOPMENT	157	0.61314	0	113	44
YAO_TEMPORAL_RESPONSE_TO_PROGESTERONE_CLUSTER_15	29	0.61294	0.020733	13	16
LANDIS_ERBB2_BREAST_TUMORS_324_DN	126	0.61249	0	75	51
GO_POSITIVE_REGULATION_OF_ENDOTHELIAL_CELL_PROLIFERATION	58	0.61243	0.0030652	40	18
GO_CARDIAC_VENTRICLE_DEVELOPMENT	83	0.61242	0	55	28
GAUSSMANN_MLL_AF4_FUSION_TARGETS_F_UP	146	0.61206	0	103	43
PLASARI_TGFB1_TARGETS_10HR_UP	167	0.61194	0	114	53
HAN_JNK_SINGALING_UP	30	0.61171	0.020842	19	11
GO_TRABECULA_MORPHOGENESIS	32	0.61165	0.038601	21	11
GO_GOLGI_LUMEN	54	0.61151	0.0029984	34	20
KEGG_DILATED_CARDIOMYOPATHY	71	0.61149	0.001382	51	20
GRADE_COLON_VS_RECTAL_CANCER_UP	23	0.61135	0.040184	18	5
PID_ER_NONGENOMIC_PATHWAY	41	0.60972	0.0091716	31	10
DAVICIONI_TARGETS_OF_PAX_FOXO1_FUSIONS_UP	215	0.60967	0	154	61
GO_EPITHELIAL_CELL_MORPHOGENESIS	35	0.60891	0.033414	19	16
GO_METANEPHROS_DEVELOPMENT	63	0.60876	0.0015068	38	25
ISSAEVA_MLL2_TARGETS	47	0.60853	0.0052736	28	19
KAYO_CALORIE_RESTRICTION_MUSCLE_UP	79	0.60818	0.00076545	56	23
HUANG_DASATINIB_RESISTANCE_UP	72	0.60788	0.0013514	48	24
SCHAEFFER_SOX9_TARGETS_IN_PROSTATE_DEVELOPMENT_DN	40	0.60738	0.0088721	25	15
NAGASHIMA_EGF_SIGNALING_UP	50	0.60702	0.005308	38	12
POMEROY_MEDULLOBLASTOMA_DESMOPLASIC_VS_CLASSIC_DN	49	0.60661	0.0060677	29	20
GO_MORPHOGENESIS_OF_AN_EPITHELIAL_SHEET	35	0.60652	0.035268	26	9
HALLMARK_ANGIOGENESIS	32	0.60644	0.0031935	19	13
RUIZ_TNC_TARGETS_UP	128	0.60633	0	100	28
PETROVA_PROX1_TARGETS_DN	59	0.60598	0.0021713	41	18
PLASARI_TGFB1_SIGNALING_VIA_NFIC_10HR_UP	41	0.60585	0.010538	28	13
QI_PLASMACYTOMA_DN	88	0.60548	0.00078625	47	41
DASU_IL6_SIGNALING_UP	52	0.60529	0.0028719	34	18
MCBRYAN_PUBERTAL_TGFB1_TARGETS_UP	156	0.6051	0	105	51
WEINMANN_ADAPTATION_TO_HYPOXIA_DN	35	0.60505	0.020834	26	9
GO_PROTEOGLYCAN_BIOSYNTHETIC_PROCESS	43	0.60483	0.012194	31	12
MCDOWELL_ACUTE_LUNG_INJURY_DN	40	0.60458	0.0099022	23	17
PID_WNT_NONCANONICAL_PATHWAY	30	0.60432	0.024077	22	8
GO_VASCULOGENESIS	50	0.60422	0.0099508	35	15
KEGG_ARRHYTHMOGENIC_RIGHT_VENTRICULAR_CARDIOMYOPATHY_ARVC	60	0.60416	0.0028821	43	17
CHIBA_RESPONSE_TO_TSA_UP	48	0.60405	0.0046128	29	19
RICKMAN_TUMOR_DIFFERENTIATED_MODERATELY_VS_POORLY_UP	90	0.60333	0.00083143	58	32
GENTILE_UV_RESPONSE_CLUSTER_D2	35	0.60303	0.021266	27	8
CHIARADONNA_NEOPLASTIC_TRANSFORMATION_CDC25_UP	103	0.60257	0.00046176	65	38
HOSHIDA_LIVER_CANCER_SUBCLASS_S1	210	0.60246	0	139	71
GO_POSITIVE_REGULATION_OF_ENDOTHELIAL_CELL_MIGRATION	56	0.60245	0.0054098	42	14
KANG_IMMORTALIZED_BY_TERT_DN	78	0.60205	0.0010234	48	30
SIMBULAN_UV_RESPONSE_IMMORTALIZED_DN	30	0.60196	0.026551	23	7
GO_TISSUE_REGENERATION	38	0.60187	0.022806	22	16
HUMMERICH_SKIN_CANCER_PROGRESSION_DN	88	0.60157	0.00074958	54	34
VERHAAK_GLIOBLASTOMA_MESENCHYMAL	188	0.60155	0	134	54
RAMASWAMY_METASTASIS_DN	46	0.60132	0.00804	25	21
GO_REGULATION_OF_SMOOTH_MUSCLE_CELL_MIGRATION	47	0.6013	0.012428	31	16
GO_GLOMERULUS_DEVELOPMENT	46	0.60124	0.016851	34	12
VANHARANTA_UTERINE_FIBROID_DN	55	0.60098	0.0049134	36	19
BASSO_HAIRY_CELL_LEUKEMIA_UP	75	0.60084	0.001416	60	15
GO_GENITALIA_DEVELOPMENT	29	0.6004	0.049301	15	14
SANSOM_WNT_PATHWAY_REQUIRE_MYC	54	0.60017	0.0049452	33	21
GO_METALLOENDOPEPTIDASE_ACTIVITY	83	0.60009	0.0011729	52	31
DORN_ADENOVIRUS_INFECTION_48HR_DN	33	0.59989	0.020002	22	11
GO_GLIAL_CELL_MIGRATION	29	0.59967	0.049989	16	13
BURTON_ADIPOGENESIS_2	66	0.59958	0.0013632	38	28
GO_EXTRACELLULAR_MATRIX_DISASSEMBLY	61	0.59951	0.0042842	38	23
GO_VASCULATURE_DEVELOPMENT	388	0.59914	0	262	126
GO_POSITIVE_REGULATION_OF_STEM_CELL_PROLIFERATION	48	0.59879	0.014306	28	20
BIOCARTA_ALK_PATHWAY	30	0.59779	0.030729	21	9
GO_NEGATIVE_REGULATION_OF_FAT_CELL_DIFFERENTIATION	34	0.59725	0.044702	24	10
YAMASHITA_METHYLATED_IN_PROSTATE_CANCER	40	0.59693	0.0134	25	15
GO_RECEPTOR_REGULATOR_ACTIVITY	31	0.59604	0.049357	15	16
GO_MUSCLE_ORGAN_DEVELOPMENT	186	0.59572	0	123	63
JAZAERI_BREAST_CANCER_BRCA1_VS_BRCA2_DN	34	0.59497	0.019397	24	10
VART_KSHV_INFECTION_ANGIOGENIC_MARKERS_UP	143	0.59488	0	96	47
HERNANDEZ_MITOTIC_ARREST_BY_DOCETAXEL_1_UP	27	0.59447	0.043363	17	10
INGRAM_SHH_TARGETS_UP	96	0.59369	0.00076952	65	31
GO_MESENCHYME_DEVELOPMENT	150	0.59364	0	97	53
WIEDERSCHAIN_TARGETS_OF_BMI1_AND_PCGF2	51	0.59333	0.0070674	33	18
HALLMARK_MYOGENESIS	157	0.5933	0	93	64
KUNINGER_IGF1_VS_PDGFB_TARGETS_DN	37	0.59154	0.020749	22	15
GUO_HEX_TARGETS_UP	70	0.59095	0.0017414	50	20
WATANABE_RECTAL_CANCER_RADIOTHERAPY_RESPONSIVE_DN	85	0.59077	0.0010896	50	35
GO_CELL_CELL_ADHERENS_JUNCTION	39	0.59059	0.033712	21	18
HOWLIN_PUBERTAL_MAMMARY_GLAND	56	0.59037	0.0070442	41	15
GO_BLOOD_VESSEL_MORPHOGENESIS	304	0.58982	0	207	97
GO_REGULATION_OF_ADHERENS_JUNCTION_ORGANIZATION	45	0.5896	0.020347	33	12
IKEDA_MIR30_TARGETS_UP	105	0.58928	0.00081275	88	17
LEE_NEURAL_CREST_STEM_CELL_UP	120	0.58866	0.0008715	80	40
GO_CARDIAC_CHAMBER_MORPHOGENESIS	84	0.5884	0.0015799	57	27
NUTT_GBM_VS_AO_GLIOMA_UP	45	0.5884	0.013289	33	12
GO_CELL_ADHESION_MOLECULE_BINDING	151	0.5883	0	95	56
MILI_PSEUDOPODIA	29	0.58705	0.038737	19	10
KOKKINAKIS_METHIONINE_DEPRIVATION_96HR_UP	108	0.58678	0.00083624	76	32
LEIN_ASTROCYTE_MARKERS	30	0.58665	0.037775	18	12
BOQUEST_STEM_CELL_CULTURED_VS_FRESH_UP	369	0.5865	0	243	126
GO_REGULATION_OF_CELLULAR_RESPONSE_TO_GROWTH_FACTOR_STIMULUS	178	0.58488	0	124	54
GO_NEGATIVE_REGULATION_OF_CANONICAL_WNT_SIGNALING_PATHWAY	142	0.58475	0	79	63
TSENG_IRS1_TARGETS_DN	111	0.58468	0.00073811	63	48
LEE_AGING_MUSCLE_UP	37	0.58462	0.025078	22	15
GO_REGULATION_OF_ESTABLISHMENT_OF_PLANAR_POLARITY	102	0.58423	0.0017498	56	46
VANTVEER_BREAST_CANCER_POOR_PROGNOSIS	36	0.58375	0.02657	21	15
ASTON_MAJOR_DEPRESSIVE_DISORDER_UP	37	0.5831	0.026497	25	12
WINZEN_DEGRADED_VIA_KHSRP	93	0.58227	0.001398	58	35
GO_REGULATION_OF_ORGAN_MORPHOGENESIS	205	0.5819	0	119	86
BERTUCCI_INVASIVE_CARCINOMA_DUCTAL_VS_LOBULAR_DN	38	0.5819	0.028072	23	15
BROWNE_HCMV_INFECTION_2HR_UP	32	0.58178	0.044663	23	9
GO_BRANCHING_MORPHOGENESIS_OF_AN_EPITHELIAL_TUBE	103	0.58167	0.0016438	65	38
GO_NEGATIVE_REGULATION_OF_EPITHELIAL_CELL_MIGRATION	43	0.58166	0.031127	32	11
BROWNE_HCMV_INFECTION_4HR_UP	48	0.58156	0.01053	31	17
SCHAEFFER_PROSTATE_DEVELOPMENT_48HR_DN	325	0.58124	0	231	94
HAN_JNK_SINGALING_DN	33	0.58116	0.033536	23	10
REACTOME_NCAM_SIGNALING_FOR_NEURITE_OUT_GROWTH	56	0.58103	0.010292	33	23
GO_ANGIOGENESIS	243	0.58096	0	166	77
PID_AMB2_NEUTROPHILS_PATHWAY	38	0.58075	0.02969	24	14
GO_POSITIVE_REGULATION_OF_STEM_CELL_DIFFERENTIATION	41	0.58043	0.035729	28	13
ELVIDGE_HIF1A_TARGETS_DN	74	0.58009	0.0018363	51	23
CROONQUIST_NRAS_VS_STROMAL_STIMULATION_DN	85	0.57985	0.0014222	44	41
GENTILE_UV_RESPONSE_CLUSTER_D8	35	0.57948	0.038414	25	10
GO_DEVELOPMENTAL_GROWTH_INVOLVED_IN_MORPHOGENESIS	84	0.57897	0.0014548	55	29
GO_MESONEPHROS_DEVELOPMENT	71	0.57873	0.0052945	45	26
MAHAJAN_RESPONSE_TO_IL1A_DN	64	0.57855	0.0052242	45	19
GO_MORPHOGENESIS_OF_A_BRANCHING_STRUCTURE	131	0.5784	0.0013948	82	49
REACTOME_CHONDROITIN_SULFATE_DERMATAN_SULFATE_METABOLISM	34	0.5783	0.031114	24	10
WU_SILENCED_BY_METHYLATION_IN_BLADDER_CANCER	50	0.57807	0.01511	31	19
PLASARI_TGFB1_TARGETS_10HR_DN	214	0.57775	0	135	79
DORN_ADENOVIRUS_INFECTION_32HR_DN	31	0.57765	0.049234	21	10
GO_GASTRULATION	116	0.57764	0.0012588	76	40
SESTO_RESPONSE_TO_UV_C8	66	0.57739	0.0028319	38	28
GO_CELL_SUBSTRATE_JUNCTION	339	0.57713	0	230	109
GO_REGULATION_OF_STEM_CELL_PROLIFERATION	70	0.57683	0.0054437	40	30
GO_REGULATION_OF_ENDOTHELIAL_CELL_PROLIFERATION	83	0.57595	0.0029141	54	29
SCHAEFFER_PROSTATE_DEVELOPMENT_12HR_UP	98	0.57553	0.0014409	70	28
BIOCARTA_INTEGRIN_PATHWAY	34	0.57517	0.034153	22	12
KENNY_CTNNB1_TARGETS_DN	38	0.57494	0.034122	27	11
GO_FOREBRAIN_CELL_MIGRATION	45	0.57464	0.031261	30	15
GO_CARDIAC_VENTRICLE_MORPHOGENESIS	47	0.57447	0.030978	31	16
GO_REGULATION_OF_EMBRYONIC_DEVELOPMENT	89	0.57412	0.0023683	61	28
GO_CYCLIC_NUCLEOTIDE_METABOLIC_PROCESS	42	0.57397	0.043498	27	15
GO_POSITIVE_REGULATION_OF_MUSCLE_TISSUE_DEVELOPMENT	44	0.57392	0.037714	30	14
RODRIGUES_THYROID_CARCINOMA_DN	60	0.57371	0.0098754	41	19
KAAB_HEART_ATRIUM_VS_VENTRICLE_UP	208	0.57309	0	129	79
CHANDRAN_METASTASIS_DN	229	0.57259	0	153	76
GO_POSITIVE_REGULATION_OF_WNT_SIGNALING_PATHWAY	127	0.57249	0.0011598	71	56
KEGG_MELANOMA	59	0.57239	0.0098223	38	21
GO_COPPER_ION_BINDING	41	0.57237	0.043551	22	19
THUM_SYSTOLIC_HEART_FAILURE_UP	341	0.57232	0	232	109
BROWNE_HCMV_INFECTION_16HR_DN	73	0.57157	0.0049293	45	28
KIM_WT1_TARGETS_12HR_UP	130	0.57108	0.00077779	88	42
GO_NEPHRON_DEVELOPMENT	92	0.57099	0.0030609	56	36
GO_REGULATION_OF_EPITHELIAL_TO_MESENCHYMAL_TRANSITION	53	0.57098	0.024101	35	18
KYNG_ENVIRONMENTAL_STRESS_RESPONSE_UP	50	0.5708	0.017654	28	22
GO_REGULATION_OF_TRANSMEMBRANE_RECEPTOR_PROTEIN_SERINE_THREONINE_KINASE_SIGNALING_PATHWAY	160	0.57071	0	105	55
KONDO_EZH2_TARGETS	183	0.57067	0.00048275	110	73
GO_HEPARIN_BINDING	116	0.57027	0.0016951	71	45
PAPASPYRIDONOS_UNSTABLE_ATEROSCLEROTIC_PLAQUE_UP	43	0.57005	0.019439	31	12
LABBE_TARGETS_OF_TGFB1_AND_WNT3A_UP	90	0.56975	0.0018014	59	31
GO_RESPIRATORY_SYSTEM_DEVELOPMENT	154	0.56974	0	94	60
GO_HEART_DEVELOPMENT	362	0.56959	0	233	129
REACTOME_SIGNALING_BY_PDGF	105	0.56955	0.001392	65	40
BROWNE_HCMV_INFECTION_18HR_DN	133	0.56952	0.000782	86	47
DORN_ADENOVIRUS_INFECTION_24HR_DN	36	0.56876	0.037738	24	12
YAO_TEMPORAL_RESPONSE_TO_PROGESTERONE_CLUSTER_0	63	0.56835	0.0060517	41	22
GO_LYSOSOMAL_LUMEN	70	0.56822	0.0091379	54	16
GO_NEGATIVE_REGULATION_OF_WNT_SIGNALING_PATHWAY	166	0.56806	0	95	71
GO_MESODERM_MORPHOGENESIS	50	0.56801	0.03575	33	17
GO_MAMMARY_GLAND_EPITHELIUM_DEVELOPMENT	44	0.56788	0.046497	25	19
TAKEDA_TARGETS_OF_NUP98_HOXA9_FUSION_10D_DN	102	0.56771	0.0016981	72	30
GO_CARDIAC_MUSCLE_CELL_DIFFERENTIATION	50	0.56751	0.035611	34	16
GO_CARDIOCYTE_DIFFERENTIATION	69	0.56746	0.0088737	46	23
GO_NEURON_PROJECTION_EXTENSION	44	0.56661	0.048049	28	16
ELVIDGE_HIF1A_AND_HIF2A_TARGETS_DN	84	0.56637	0.0028618	59	25
TONKS_TARGETS_OF_RUNX1_RUNX1T1_FUSION_HSC_UP	151	0.56629	0.00086628	112	39
AMIT_EGF_RESPONSE_240_HELA	49	0.56626	0.020689	27	22
GO_REGULATION_OF_PATHWAY_RESTRICTED_SMAD_PROTEIN_PHOSPHORYLATION	43	0.56538	0.041409	31	12
HOQUE_METHYLATED_IN_CANCER	49	0.56478	0.021535	30	19
PID_ILK_PATHWAY	44	0.56477	0.025526	28	16
LEE_AGING_MUSCLE_DN	34	0.56451	0.041645	17	17
SMIRNOV_CIRCULATING_ENDOTHELIOCYTES_IN_CANCER_UP	136	0.56387	0.0010479	97	39
SENGUPTA_NASOPHARYNGEAL_CARCINOMA_UP	227	0.56338	0	135	92
GO_KIDNEY_MORPHOGENESIS	59	0.56286	0.028453	32	27
GO_NEGATIVE_REGULATION_OF_TRANSFORMING_GROWTH_FACTOR_BETA_RECEPTOR_SIGNALING_PATHWAY	54	0.56275	0.029214	39	15
GRUETZMANN_PANCREATIC_CANCER_UP	310	0.56255	0	200	110
LINDSTEDT_DENDRITIC_CELL_MATURATION_D	59	0.56244	0.015072	43	16
CARD_MIR302A_TARGETS	66	0.56235	0.0061797	50	16
MCCLUNG_COCAIN_REWARD_4WK	59	0.56212	0.015225	34	25
DAVICIONI_TARGETS_OF_PAX_FOXO1_FUSIONS_DN	54	0.56194	0.018365	32	22
REACTOME_HEPARAN_SULFATE_HEPARIN_HS_GAG_METABOLISM	38	0.56166	0.043982	26	12
GO_CYTOKINE_BINDING	68	0.56153	0.020512	42	26
APRELIKOVA_BRCA1_TARGETS	44	0.56111	0.029587	31	13
GO_NEGATIVE_REGULATION_OF_VASCULATURE_DEVELOPMENT	63	0.56085	0.0158	40	23
GO_CELL_MATRIX_ADHESION	95	0.56052	0.0051458	66	29
PLASARI_TGFB1_SIGNALING_VIA_NFIC_1HR_DN	80	0.56021	0.0046895	56	24
MA_MYELOID_DIFFERENTIATION_DN	38	0.56003	0.045078	23	15
GO_MUSCLE_STRUCTURE_DEVELOPMENT	308	0.55999	0	202	106
BILD_CTNNB1_ONCOGENIC_SIGNATURE	59	0.55984	0.015624	40	19
GO_EYE_MORPHOGENESIS	96	0.55969	0.0038982	56	40
GO_REGULATION_OF_MUSCLE_TISSUE_DEVELOPMENT	81	0.55907	0.0053507	56	25
YAO_TEMPORAL_RESPONSE_TO_PROGESTERONE_CLUSTER_1	55	0.55897	0.019086	39	16
TAKEDA_TARGETS_OF_NUP98_HOXA9_FUSION_8D_DN	150	0.55849	0.0010684	116	34
GO_GLYCOSAMINOGLYCAN_BINDING	148	0.55846	0.0015954	88	60
GO_ODONTOGENESIS_OF_DENTIN_CONTAINING_TOOTH	55	0.55843	0.029385	32	23
REACTOME_GLYCOSAMINOGLYCAN_METABOLISM	84	0.55802	0.0046739	56	28
KANG_IMMORTALIZED_BY_TERT_UP	77	0.5579	0.0040925	52	25
GO_CELLULAR_RESPONSE_TO_RETINOIC_ACID	49	0.55762	0.042186	28	21
BEGUM_TARGETS_OF_PAX3_FOXO1_FUSION_DN	43	0.55758	0.027877	22	21
BILD_SRC_ONCOGENIC_SIGNATURE	52	0.5574	0.017614	32	20
KATSANOU_ELAVL1_TARGETS_DN	109	0.55739	0.0013519	51	58
GO_CARDIAC_MUSCLE_TISSUE_DEVELOPMENT	102	0.55726	0.0046435	65	37
DANG_REGULATED_BY_MYC_DN	218	0.55706	0	153	65
HERNANDEZ_ABERRANT_MITOSIS_BY_DOCETACEL_2NM_UP	64	0.55695	0.012612	39	25
LIAN_LIPA_TARGETS_3M	47	0.55684	0.025577	36	11
WANG_MLL_TARGETS	226	0.55671	0	136	90
HALLMARK_TGF_BETA_SIGNALING	50	0.5563	0.0033118	37	13
GO_POSITIVE_REGULATION_OF_CANONICAL_WNT_SIGNALING_PATHWAY	99	0.55612	0.005234	52	47
GO_REGULATION_OF_FAT_CELL_DIFFERENTIATION	76	0.5551	0.014166	48	28
GO_RENAL_TUBULE_DEVELOPMENT	57	0.55437	0.031576	30	27
GO_CONTRACTILE_FIBER	137	0.55412	0.0014661	77	60
PETROVA_ENDOTHELIUM_LYMPHATIC_VS_BLOOD_DN	148	0.55405	0.0010632	100	48
REACTOME_INTEGRIN_CELL_SURFACE_INTERACTIONS	74	0.55386	0.0067468	47	27
GO_MESENCHYMAL_CELL_DIFFERENTIATION	116	0.5538	0.0030064	70	46
GO_EMBRYONIC_MORPHOGENESIS	399	0.55378	0	258	141
ONDER_CDH1_TARGETS_3_DN	45	0.55268	0.033632	24	21
HALLMARK_NOTCH_SIGNALING	29	0.55266	0.030374	17	12
GO_I_BAND	81	0.55236	0.0078445	45	36
TONKS_TARGETS_OF_RUNX1_RUNX1T1_FUSION_GRANULOCYTE_UP	43	0.55184	0.033659	27	16
CORRE_MULTIPLE_MYELOMA_UP	54	0.55173	0.022453	31	23
PID_AP1_PATHWAY	60	0.5512	0.018989	42	18
GO_LAMELLIPODIUM	142	0.55105	0.0014787	97	45
IKEDA_MIR1_TARGETS_UP	48	0.55087	0.025074	36	12
GO_REGULATION_OF_STEM_CELL_DIFFERENTIATION	85	0.55062	0.0081176	54	31
GO_SENSORY_ORGAN_MORPHOGENESIS	169	0.55033	0.0012436	103	66
GO_TISSUE_MIGRATION	67	0.55021	0.024196	39	28
RODWELL_AGING_KIDNEY_UP	360	0.5498	0	210	150
KIM_WT1_TARGETS_UP	177	0.54959	0.0011006	113	64
GO_MESODERM_DEVELOPMENT	82	0.54951	0.01208	53	29
STOSSI_RESPONSE_TO_ESTRADIOL	41	0.54939	0.045044	26	15
GO_EPITHELIAL_CELL_PROLIFERATION	71	0.54936	0.022042	45	26
JOSEPH_RESPONSE_TO_SODIUM_BUTYRATE_DN	51	0.54883	0.028617	28	23
CHIARADONNA_NEOPLASTIC_TRANSFORMATION_CDC25_DN	129	0.54876	0.0016848	76	53
HIRSCH_CELLULAR_TRANSFORMATION_SIGNATURE_DN	80	0.54713	0.0070879	51	29
GO_REGULATION_OF_CANONICAL_WNT_SIGNALING_PATHWAY	199	0.54687	0.0012002	113	86
GO_CELLULAR_RESPONSE_TO_KETONE	60	0.54667	0.035512	34	26
TIEN_INTESTINE_PROBIOTICS_2HR_DN	68	0.54652	0.015292	48	20
GO_STEM_CELL_DIFFERENTIATION	156	0.54638	0.0015647	93	63
GO_POSITIVE_REGULATION_OF_PEPTIDYL_SERINE_PHOSPHORYLATION	61	0.54557	0.037079	33	28
HOSHIDA_LIVER_CANCER_SURVIVAL_UP	64	0.54538	0.017549	39	25
JOHANSSON_GLIOMAGENESIS_BY_PDGFB_UP	49	0.54516	0.037344	31	18
NAKAMURA_TUMOR_ZONE_PERIPHERAL_VS_CENTRAL_UP	216	0.54495	0.00081734	118	98
HALLMARK_APICAL_JUNCTION	165	0.54383	0	106	59
SCHAEFFER_PROSTATE_DEVELOPMENT_6HR_UP	129	0.54289	0.0018296	94	35
BAELDE_DIABETIC_NEPHROPATHY_DN	375	0.54288	0	262	113
TONKS_TARGETS_OF_RUNX1_RUNX1T1_FUSION_MONOCYTE_DN	46	0.54266	0.04263	31	15
YAMAZAKI_TCEB3_TARGETS_UP	152	0.54262	0.0014283	110	42
GO_EMBRYONIC_ORGAN_MORPHOGENESIS	206	0.54244	0.0013066	136	70
ELVIDGE_HYPOXIA_UP	140	0.54236	0.001781	95	45
GO_NEURAL_TUBE_FORMATION	74	0.54226	0.029206	46	28
HADDAD_T_LYMPHOCYTE_AND_NK_PROGENITOR_UP	61	0.54205	0.019433	38	23
GAVIN_FOXP3_TARGETS_CLUSTER_P7	70	0.54145	0.015893	47	23
PID_FAK_PATHWAY	55	0.54125	0.032418	41	14
GO_EAR_MORPHOGENESIS	80	0.5412	0.018746	51	29
AMUNDSON_POOR_SURVIVAL_AFTER_GAMMA_RADIATION_8G	81	0.54048	0.013156	55	26
GO_ENSHEATHMENT_OF_NEURONS	71	0.54022	0.031015	41	30
GO_INTEGRIN_MEDIATED_SIGNALING_PATHWAY	71	0.53999	0.030905	46	25
GO_MUSCLE_TISSUE_DEVELOPMENT	193	0.53992	0.0016776	128	65
CHIARADONNA_NEOPLASTIC_TRANSFORMATION_KRAS_CDC25_UP	50	0.53962	0.037645	28	22
GO_DEVELOPMENTAL_GROWTH	250	0.5391	0.0012902	155	95
BEIER_GLIOMA_STEM_CELL_DN	50	0.5384	0.038484	33	17
MCLACHLAN_DENTAL_CARIES_DN	70	0.53796	0.017695	42	28
HUMMERICH_SKIN_CANCER_PROGRESSION_UP	75	0.53766	0.015403	49	26
GO_MUCOPOLYSACCHARIDE_METABOLIC_PROCESS	85	0.53757	0.020305	53	32
GERY_CEBP_TARGETS	102	0.53703	0.0060696	63	39
HORIUCHI_WTAP_TARGETS_UP	240	0.53701	0.0011061	157	83
GO_POSITIVE_REGULATION_OF_EPITHELIAL_CELL_PROLIFERATION	124	0.53642	0.0044984	80	44
DACOSTA_UV_RESPONSE_VIA_ERCC3_XPCS_DN	65	0.53593	0.018689	48	17
GO_CANONICAL_WNT_SIGNALING_PATHWAY	78	0.53523	0.020431	51	27
GO_REGULATION_OF_ENDOTHELIAL_CELL_MIGRATION	94	0.53518	0.015821	68	26
GO_MUSCLE_CELL_DEVELOPMENT	87	0.5349	0.02222	55	32
GO_REGULATION_OF_CELL_SUBSTRATE_ADHESION	144	0.5347	0.003019	88	56
MIKKELSEN_IPS_WITH_HCP_H3K27ME3	47	0.5339	0.04471	29	18
LEE_LIVER_CANCER_E2F1_UP	58	0.53362	0.036397	37	21
NABA_ECM_REGULATORS	162	0.53343	0.001761	96	66
ELVIDGE_HYPOXIA_BY_DMOG_UP	110	0.53326	0.0052079	77	33
NGUYEN_NOTCH1_TARGETS_DN	75	0.53257	0.01759	53	22
NAKAYAMA_SOFT_TISSUE_TUMORS_PCA2_UP	72	0.53254	0.018884	28	44
GO_AMINOGLYCAN_METABOLIC_PROCESS	125	0.53236	0.0052043	80	45
CASTELLANO_NRAS_TARGETS_UP	60	0.53234	0.034132	35	25
BROWNE_HCMV_INFECTION_48HR_DN	381	0.53172	0.00087678	235	146
GO_INNER_EAR_MORPHOGENESIS	62	0.53119	0.043556	37	25
ROSS_ACUTE_MYELOID_LEUKEMIA_CBF	68	0.53104	0.02149	46	22
LABBE_TGFB1_TARGETS_UP	79	0.53056	0.01507	57	22
MARKEY_RB1_CHRONIC_LOF_DN	84	0.53025	0.013458	53	31
GO_HEART_MORPHOGENESIS	165	0.53017	0.0030427	103	62
KIM_WT1_TARGETS_8HR_UP	143	0.52991	0.0017877	100	43
GO_GROWTH	299	0.52982	0.0013581	180	119
GO_GLYCOPROTEIN_BINDING	85	0.52981	0.024206	50	35
GO_ANCHORING_JUNCTION	402	0.52936	0.0013762	256	146
LINDGREN_BLADDER_CANCER_CLUSTER_2A_DN	109	0.52898	0.0052911	83	26
GO_NEURAL_TUBE_DEVELOPMENT	113	0.52874	0.014103	69	44
NING_CHRONIC_OBSTRUCTIVE_PULMONARY_DISEASE_DN	93	0.52718	0.012639	58	35
LEE_METASTASIS_AND_ALTERNATIVE_SPLICING_UP	66	0.52717	0.020423	37	29
GO_CELL_SUBSTRATE_ADHESION	134	0.52712	0.0051749	92	42
GO_REGULATION_OF_CELLULAR_RESPONSE_TO_TRANSFORMING_GROWTH_FACTOR_BETA_STIMULUS	83	0.52695	0.030687	56	27
HAHTOLA_MYCOSIS_FUNGOIDES_CD4_UP	57	0.52692	0.039215	44	13
SANA_TNF_SIGNALING_DN	71	0.52644	0.022137	42	29
CHICAS_RB1_TARGETS_GROWING	199	0.52591	0.0013194	100	99
RICKMAN_TUMOR_DIFFERENTIATED_WELL_VS_POORLY_DN	283	0.52431	0.0013946	185	98
GO_POSITIVE_REGULATION_OF_TRANSMEMBRANE_RECEPTOR_PROTEIN_SERINE_THREONINE_KINASE_SIGNALING_PATHWAY	80	0.52373	0.031825	48	32
KYNG_DNA_DAMAGE_DN	167	0.52371	0.0028924	101	66
BENPORATH_NOS_TARGETS	134	0.52319	0.0052112	82	52
GO_DIGESTIVE_SYSTEM_DEVELOPMENT	111	0.52279	0.015891	67	44
GO_MORPHOGENESIS_OF_EMBRYONIC_EPITHELIUM	98	0.52255	0.021867	58	40
KEGG_MELANOGENESIS	81	0.52203	0.020911	52	29
GO_POSITIVE_REGULATION_OF_CELL_SUBSTRATE_ADHESION	83	0.52173	0.033229	48	35
CROMER_METASTASIS_UP	60	0.52143	0.042376	41	19
PID_SMAD2_3NUCLEAR_PATHWAY	67	0.52107	0.034183	46	21
NAKAMURA_ADIPOGENESIS_LATE_UP	89	0.52102	0.016167	49	40
CHARAFE_BREAST_CANCER_LUMINAL_VS_BASAL_DN	365	0.52064	0.00074189	249	116
GO_GROWTH_FACTOR_ACTIVITY	98	0.52051	0.024315	60	38
GO_REGULATION_OF_EPITHELIAL_CELL_PROLIFERATION	234	0.52028	0.0015825	143	91
PHONG_TNF_RESPONSE_VIA_P38_PARTIAL	145	0.52	0.0046585	96	49
GO_CAMERA_TYPE_EYE_MORPHOGENESIS	72	0.51949	0.04344	41	31
GO_POSITIVE_REGULATION_OF_PROTEIN_IMPORT	85	0.51938	0.032926	45	40
DE_YY1_TARGETS_DN	80	0.51909	0.018936	65	15
NAGASHIMA_NRG1_SIGNALING_UP	150	0.51905	0.0049774	90	60
HAHTOLA_MYCOSIS_FUNGOIDES_SKIN_UP	149	0.51904	0.0060493	89	60
GO_ANTERIOR_POSTERIOR_PATTERN_SPECIFICATION	136	0.51892	0.007885	89	47
GO_CELL_MORPHOGENESIS_INVOLVED_IN_DIFFERENTIATION	390	0.51812	0.0013405	241	149
MIKKELSEN_IPS_ICP_WITH_H3K4ME3_AND_H327ME3	80	0.51775	0.020045	46	34
GO_RESPONSE_TO_TRANSFORMING_GROWTH_FACTOR_BETA	125	0.51762	0.012024	74	51
WNT_SIGNALING	73	0.51746	0.030164	39	34
WANG_HCP_PROSTATE_CANCER	88	0.51743	0.018856	52	36
GO_SULFUR_COMPOUND_BINDING	180	0.51673	0.0050886	96	84
CHANG_IMMORTALIZED_BY_HPV31_UP	60	0.51653	0.046107	40	20
GO_SARCOLEMMA	99	0.5163	0.031721	63	36
GO_REGULATION_OF_WNT_SIGNALING_PATHWAY	252	0.51608	0.002387	143	109
TSENG_IRS1_TARGETS_UP	93	0.51588	0.017901	50	43
NABA_SECRETED_FACTORS	177	0.51461	0.0034681	110	67
HARRIS_HYPOXIA	72	0.51378	0.032619	43	29
GO_EMBRYONIC_ORGAN_DEVELOPMENT	311	0.51364	0.0014794	193	118
PID_BETA_CATENIN_NUC_PATHWAY	65	0.51341	0.035612	45	20
COLDREN_GEFITINIB_RESISTANCE_UP	61	0.51274	0.04257	37	24
GO_TISSUE_MORPHOGENESIS	402	0.51261	0.0015209	236	166
CHIANG_LIVER_CANCER_SUBCLASS_CTNNB1_DN	140	0.51248	0.0076331	81	59
GO_CELLULAR_RESPONSE_TO_ACID_CHEMICAL	135	0.51245	0.020572	74	61
GO_TUBE_MORPHOGENESIS	259	0.51237	0.0029557	155	104
GO_VACUOLAR_LUMEN	87	0.51147	0.040135	62	25
WEST_ADRENOCORTICAL_TUMOR_DN	432	0.51087	0.001038	251	181
LU_AGING_BRAIN_UP	217	0.50998	0.0021636	144	73
GO_MORPHOGENESIS_OF_AN_EPITHELIUM	306	0.5088	0.0014432	186	120
GO_HOMOPHILIC_CELL_ADHESION_VIA_PLASMA_MEMBRANE_ADHESION_MOLECULES	82	0.50847	0.048447	51	31
GO_MUSCLE_CELL_DIFFERENTIATION	173	0.50826	0.005914	112	61
HALLMARK_TNFA_SIGNALING_VIA_NFKB	178	0.5082	0	117	61
HINATA_NFKB_TARGETS_FIBROBLAST_UP	76	0.50817	0.034947	46	30
GO_NON_CANONICAL_WNT_SIGNALING_PATHWAY	122	0.50807	0.024242	69	53
GO_NEURON_PROJECTION_GUIDANCE	153	0.50639	0.014407	92	61
GO_NEURON_PROJECTION_MORPHOGENESIS	295	0.50614	0.0027684	185	110
GO_KIDNEY_EPITHELIUM_DEVELOPMENT	101	0.50611	0.036402	61	40
GO_MAMMARY_GLAND_DEVELOPMENT	91	0.50608	0.043623	52	39
SEIDEN_ONCOGENESIS_BY_MET	70	0.50575	0.040695	49	21
GO_REGULATION_OF_PROTEIN_IMPORT	150	0.5055	0.01231	86	64
CERVERA_SDHB_TARGETS_1_UP	78	0.50542	0.032032	44	34
GO_OVULATION_CYCLE	86	0.5051	0.046485	51	35
GO_UROGENITAL_SYSTEM_DEVELOPMENT	248	0.50502	0.0043887	152	96
GO_TUBE_FORMATION	100	0.50426	0.048291	59	41
GO_POSITIVE_REGULATION_OF_CHEMOTAXIS	95	0.50415	0.049144	59	36
GO_TRANSMEMBRANE_RECEPTOR_PROTEIN_SERINE_THREONINE_KINASE_SIGNALING_PATHWAY	150	0.50377	0.014437	95	55
KEGG_ADHERENS_JUNCTION	63	0.50334	0.0459	39	24
GO_POSITIVE_REGULATION_OF_NUCLEOCYTOPLASMIC_TRANSPORT	102	0.50264	0.037822	56	46
GO_EAR_DEVELOPMENT	141	0.50262	0.020516	86	55
GO_STRIATED_MUSCLE_CELL_DIFFERENTIATION	121	0.5025	0.033467	77	44
GO_SENSORY_ORGAN_DEVELOPMENT	349	0.50209	0.0029348	210	139
REACTOME_AXON_GUIDANCE	215	0.50199	0.0041062	133	82
GO_EMBRYO_DEVELOPMENT_ENDING_IN_BIRTH_OR_EGG_HATCHING	417	0.49956	0.00235	254	163
MILI_PSEUDOPODIA_CHEMOTAXIS_DN	365	0.49938	0.0016914	209	156
WU_CELL_MIGRATION	160	0.49917	0.0088476	92	68
GO_EYE_DEVELOPMENT	234	0.49841	0.0054733	142	92
ALCALAY_AML_BY_NPM1_LOCALIZATION_UP	110	0.49768	0.019045	72	38
GAUSSMANN_MLL_AF4_FUSION_TARGETS_A_UP	140	0.49719	0.015329	84	56
GAUSSMANN_MLL_AF4_FUSION_TARGETS_C_UP	130	0.49713	0.015442	80	50
GO_REGULATION_OF_CHEMOTAXIS	141	0.49711	0.024249	86	55
DAIRKEE_TERT_TARGETS_DN	84	0.49638	0.035914	50	34
GO_NEGATIVE_REGULATION_OF_EPITHELIAL_CELL_PROLIFERATION	96	0.49537	0.049567	57	39
HOELZEL_NF1_TARGETS_UP	97	0.49473	0.036558	64	33
POOLA_INVASIVE_BREAST_CANCER_UP	231	0.49425	0.0061059	121	110
GO_RESPONSE_TO_GROWTH_FACTOR	375	0.49311	0.0046137	224	151
GO_SKIN_DEVELOPMENT	135	0.49292	0.035506	75	60
JOHNSTONE_PARVB_TARGETS_2_DN	263	0.49277	0.0032163	184	79
ACEVEDO_FGFR1_TARGETS_IN_PROSTATE_CANCER_MODEL_DN	239	0.49239	0.0052744	138	101
RICKMAN_TUMOR_DIFFERENTIATED_WELL_VS_MODERATELY_DN	80	0.49189	0.040891	51	29
GO_POSITIVE_REGULATION_OF_LOCOMOTION	343	0.49093	0.0044156	215	128
WINTER_HYPOXIA_METAGENE	200	0.49046	0.0096749	120	80
IWANAGA_CARCINOGENESIS_BY_KRAS_PTEN_DN	253	0.49028	0.0048977	154	99
KOKKINAKIS_METHIONINE_DEPRIVATION_48HR_UP	116	0.48982	0.023117	68	48
KEGG_REGULATION_OF_ACTIN_CYTOSKELETON	163	0.48959	0.016098	109	54
MIKKELSEN_ES_ICP_WITH_H3K4ME3_AND_H3K27ME3	82	0.48943	0.043857	46	36
GO_TUBE_DEVELOPMENT	434	0.48921	0.0039772	253	181
WANG_CISPLATIN_RESPONSE_AND_XPC_DN	184	0.48825	0.012376	122	62
BONCI_TARGETS_OF_MIR15A_AND_MIR16_1	77	0.48798	0.04235	50	27
GO_MUSCLE_CONTRACTION	164	0.48608	0.029101	86	78
DELYS_THYROID_CANCER_UP	392	0.48531	0.0037784	232	160
PICCALUGA_ANGIOIMMUNOBLASTIC_LYMPHOMA_DN	102	0.48457	0.03704	71	31
GO_CELL_MORPHOGENESIS_INVOLVED_IN_NEURON_DIFFERENTIATION	272	0.48446	0.01243	167	105
PHONG_TNF_RESPONSE_VIA_P38_COMPLETE	185	0.4843	0.010818	120	65
VART_KSHV_INFECTION_ANGIOGENIC_MARKERS_DN	113	0.48408	0.026732	67	46
JAATINEN_HEMATOPOIETIC_STEM_CELL_UP	228	0.48397	0.0075901	139	89
WANG_ESOPHAGUS_CANCER_VS_NORMAL_UP	99	0.48365	0.037484	60	39
SENESE_HDAC3_TARGETS_UP	406	0.48277	0.0034445	265	141
GO_REGULATION_OF_EPITHELIAL_CELL_MIGRATION	140	0.4823	0.037931	96	44
DUTERTRE_ESTRADIOL_RESPONSE_24HR_DN	412	0.48203	0.0032051	267	145
PODAR_RESPONSE_TO_ADAPHOSTIN_UP	122	0.48196	0.029141	88	34
GO_REGULATION_OF_VASCULATURE_DEVELOPMENT	184	0.48174	0.030579	114	70
BENPORATH_OCT4_TARGETS	227	0.48133	0.010106	131	96
GO_REGULATION_OF_NUCLEOCYTOPLASMIC_TRANSPORT	185	0.4812	0.029029	106	79
SENESE_HDAC1_AND_HDAC2_TARGETS_UP	182	0.47892	0.015765	111	71
YAUCH_HEDGEHOG_SIGNALING_PARACRINE_UP	96	0.47882	0.042722	48	48
GO_REGIONALIZATION	205	0.47832	0.031251	123	82
KEGG_WNT_SIGNALING_PATHWAY	127	0.47825	0.032171	81	46
GO_REGULATION_OF_PROTEIN_LOCALIZATION_TO_NUCLEUS	180	0.47803	0.034028	95	85
GO_CELL_JUNCTION_ORGANIZATION	150	0.47794	0.035297	93	57
NABA_MATRISOME_ASSOCIATED	446	0.47789	0.0049613	265	181
MCBRYAN_PUBERTAL_BREAST_3_4WK_UP	178	0.47788	0.018462	99	79
TONKS_TARGETS_OF_RUNX1_RUNX1T1_FUSION_ERYTHROCYTE_UP	132	0.47768	0.023618	82	50
DACOSTA_UV_RESPONSE_VIA_ERCC3_COMMON_DN	382	0.47701	0.0051438	265	117
DELYS_THYROID_CANCER_DN	196	0.47674	0.015671	116	80
KEGG_VASCULAR_SMOOTH_MUSCLE_CONTRACTION	91	0.47645	0.048016	54	37
GOZGIT_ESR1_TARGETS_UP	105	0.47558	0.040171	59	46
GO_REGULATION_OF_CELL_MORPHOGENESIS_INVOLVED_IN_DIFFERENTIATION	270	0.47512	0.021142	163	107
DURAND_STROMA_NS_UP	122	0.47473	0.035786	64	58
HALLMARK_HYPOXIA	174	0.47459	0.0033456	115	59
HALLMARK_COAGULATION	114	0.47433	0.0073332	76	38
TAKEDA_TARGETS_OF_NUP98_HOXA9_FUSION_8D_UP	118	0.47433	0.038951	62	56
ZWANG_CLASS_3_TRANSIENTLY_INDUCED_BY_EGF	172	0.47394	0.019959	115	57
SHEN_SMARCA2_TARGETS_UP	338	0.47356	0.0071682	257	81
BROWNE_HCMV_INFECTION_6HR_DN	136	0.47334	0.031173	87	49
MARKEY_RB1_ACUTE_LOF_DN	181	0.47215	0.022495	105	76
KARLSSON_TGFB1_TARGETS_DN	167	0.47031	0.023577	105	62
CAIRO_HEPATOBLASTOMA_CLASSES_DN	161	0.46766	0.02517	96	65
GO_MUSCLE_SYSTEM_PROCESS	205	0.46751	0.03804	106	99
EBAUER_TARGETS_OF_PAX3_FOXO1_FUSION_UP	154	0.46722	0.030787	87	67
VERHAAK_AML_WITH_NPM1_MUTATED_UP	142	0.46696	0.028089	95	47
CHANG_CORE_SERUM_RESPONSE_DN	163	0.46611	0.033598	113	50
MCLACHLAN_DENTAL_CARIES_UP	204	0.46548	0.020823	132	72
GO_NEGATIVE_REGULATION_OF_LOCOMOTION	216	0.46506	0.034246	129	87
TURASHVILI_BREAST_DUCTAL_CARCINOMA_VS_DUCTAL_NORMAL_DN	146	0.46493	0.034149	94	52
GO_CELL_LEADING_EDGE	287	0.46476	0.031294	179	108
ZHONG_RESPONSE_TO_AZACITIDINE_AND_TSA_UP	140	0.46426	0.038549	77	63
GENTILE_UV_HIGH_DOSE_DN	252	0.46413	0.01606	174	78
GO_NEURON_PROJECTION_DEVELOPMENT	404	0.46392	0.018826	244	160
TIEN_INTESTINE_PROBIOTICS_6HR_DN	129	0.46352	0.043074	83	46
KEGG_PATHWAYS_IN_CANCER	281	0.46326	0.015471	167	114
GABRIELY_MIR21_TARGETS	225	0.46269	0.020639	158	67
TAKEDA_TARGETS_OF_NUP98_HOXA9_FUSION_3D_UP	140	0.46084	0.04264	77	63
ZHENG_FOXP3_TARGETS_IN_THYMUS_UP	150	0.45949	0.038528	109	41
MOHANKUMAR_TLX1_TARGETS_DN	130	0.45883	0.04384	74	56
GO_WNT_SIGNALING_PATHWAY	286	0.45713	0.035679	169	117
ZHANG_TLX_TARGETS_60HR_UP	250	0.45691	0.020955	147	103
KIM_WT1_TARGETS_12HR_DN	167	0.45674	0.03741	88	79
GO_ACTIN_BINDING	292	0.45646	0.035742	166	126
GO_REGULATION_OF_NEURON_PROJECTION_DEVELOPMENT	319	0.45417	0.033216	186	133
RIGGI_EWING_SARCOMA_PROGENITOR_UP	335	0.45358	0.015931	190	145
GRAESSMANN_RESPONSE_TO_MC_AND_SERUM_DEPRIVATION_UP	152	0.45343	0.038396	79	73
BRUINS_UVC_RESPONSE_VIA_TP53_GROUP_B	392	0.45319	0.016423	204	188
GO_REGULATION_OF_NEURON_DIFFERENTIATION	421	0.45182	0.031884	247	174
DOUGLAS_BMI1_TARGETS_UP	455	0.45102	0.015366	263	192
AFFAR_YY1_TARGETS_UP	168	0.45038	0.04271	92	76
GO_CELL_PART_MORPHOGENESIS	439	0.44961	0.031082	268	171
DELACROIX_RARG_BOUND_MEF	295	0.44931	0.021156	154	141
TAKEDA_TARGETS_OF_NUP98_HOXA9_FUSION_10D_UP	142	0.44726	0.047209	70	72
CUI_TCF21_TARGETS_2_UP	327	0.4471	0.022092	134	193
GO_NEGATIVE_REGULATION_OF_CELL_DIFFERENTIATION	438	0.44697	0.032945	252	186
GO_PATTERN_SPECIFICATION_PROCESS	278	0.44651	0.043987	166	112
VERHAAK_AML_WITH_NPM1_MUTATED_DN	193	0.44487	0.038741	117	76
GO_WOUND_HEALING	347	0.44432	0.043431	204	143
BROWNE_HCMV_INFECTION_14HR_DN	243	0.44402	0.034091	147	96
GO_RESPONSE_TO_WOUNDING	420	0.44304	0.033817	247	173
GO_TAXIS	348	0.44182	0.046351	203	145
HAN_SATB1_TARGETS_UP	307	0.44159	0.029632	168	139
CAIRO_HEPATOBLASTOMA_UP	173	0.44071	0.046586	111	62
GO_REGULATION_OF_CELL_MORPHOGENESIS	438	0.44062	0.037412	267	171
LU_EZH2_TARGETS_DN	293	0.43971	0.031042	183	110
MIYAGAWA_TARGETS_OF_EWSR1_ETS_FUSIONS_UP	207	0.43876	0.043911	119	88
HATADA_METHYLATED_IN_LUNG_CANCER_UP	235	0.43843	0.041575	129	106
RODRIGUES_THYROID_CARCINOMA_ANAPLASTIC_DN	388	0.4379	0.023544	239	149
FLECHNER_BIOPSY_KIDNEY_TRANSPLANT_OK_VS_DONOR_UP	458	0.43635	0.02293	297	161
ZHOU_INFLAMMATORY_RESPONSE_LIVE_UP	315	0.4346	0.034601	172	143
GO_NEURON_DEVELOPMENT	496	0.43453	0.042162	286	210
MARTINEZ_TP53_TARGETS_UP	467	0.43385	0.031114	272	195
FULCHER_INFLAMMATORY_RESPONSE_LECTIN_VS_LPS_DN	353	0.4311	0.034087	221	132
LEI_MYB_TARGETS	272	0.43035	0.043125	149	123
ZWANG_CLASS_1_TRANSIENTLY_INDUCED_BY_EGF	357	0.42933	0.03771	220	137
HAN_SATB1_TARGETS_DN	354	0.42853	0.037395	207	147
BONOME_OVARIAN_CANCER_SURVIVAL_SUBOPTIMAL_DEBULKING	390	0.42717	0.03585	230	160
CHICAS_RB1_TARGETS_SENESCENT	464	0.42534	0.037456	261	203
SENESE_HDAC3_TARGETS_DN	376	0.42399	0.042688	186	190
HALLMARK_APOPTOSIS	148	0.41952	0.035161	87	61
SMID_BREAST_CANCER_LUMINAL_B_DN	457	0.41905	0.038462	246	211
HALLMARK_MYC_TARGETS_V1	167	-0.3355	0.045899	50	117
HALLMARK_BILE_ACID_METABOLISM	90	-0.3859	0.024108	35	55
HALLMARK_G2M_CHECKPOINT	167	-0.38651	0.0062589	53	114
ACEVEDO_LIVER_CANCER_DN	386	-0.39536	0.046149	126	260
HALLMARK_FATTY_ACID_METABOLISM	135	-0.39557	0.007153	49	86
MOOTHA_MITOCHONDRIA	384	-0.40033	0.031258	103	281
HALLMARK_SPERMATOGENESIS	78	-0.40723	0.017734	26	52
MUELLER_PLURINET	237	-0.41228	0.046787	66	171
HALLMARK_KRAS_SIGNALING_DN	114	-0.42628	0.0041726	33	81
MANALO_HYPOXIA_DN	219	-0.42871	0.030897	48	171
DUTERTRE_ESTRADIOL_RESPONSE_24HR_UP	260	-0.43377	0.014126	53	207
MISSIAGLIA_REGULATED_BY_METHYLATION_DN	98	-0.45195	0.049035	20	78
HALLMARK_E2F_TARGETS	162	-0.45467	0	48	114
MIKKELSEN_MEF_HCP_WITH_H3K27ME3	269	-0.45761	0	75	194
HALLMARK_PEROXISOME	89	-0.46137	0.0010431	26	63
SMID_BREAST_CANCER_LUMINAL_B_UP	136	-0.46222	0.017886	49	87
ACEVEDO_LIVER_TUMOR_VS_NORMAL_ADJACENT_TISSUE_DN	197	-0.46389	0.0088788	64	133
SERVITJA_LIVER_HNF1A_TARGETS_DN	110	-0.47236	0.033157	44	66
CHIANG_LIVER_CANCER_SUBCLASS_PROLIFERATION_DN	115	-0.484	0.018251	30	85
MIKKELSEN_MEF_ICP_WITH_H3K27ME3	100	-0.48712	0.017904	24	76
COLDREN_GEFITINIB_RESISTANCE_DN	178	-0.4933	0	47	131
LIM_MAMMARY_LUMINAL_MATURE_UP	93	-0.49358	0.016839	31	62
WOO_LIVER_CANCER_RECURRENCE_DN	63	-0.49991	0.046789	13	50
YEGNASUBRAMANIAN_PROSTATE_CANCER	80	-0.49993	0.026216	24	56
ZHOU_CELL_CYCLE_GENES_IN_IR_RESPONSE_6HR	66	-0.50246	0.04621	10	56
ZHANG_TLX_TARGETS_DN	66	-0.50349	0.045533	13	53
WAMUNYOKOLI_OVARIAN_CANCER_LMP_UP	205	-0.50388	0	34	171
NIKOLSKY_BREAST_CANCER_16P13_AMPLICON	76	-0.51025	0.014619	12	64
CHARAFE_BREAST_CANCER_BASAL_VS_MESENCHYMAL_UP	97	-0.51036	0	24	73
REN_BOUND_BY_E2F	53	-0.5104	0.048325	13	40
GAVIN_FOXP3_TARGETS_CLUSTER_P6	76	-0.51171	0.013805	20	56
GRUETZMANN_PANCREATIC_CANCER_DN	174	-0.5169	0	60	114
GRAHAM_NORMAL_QUIESCENT_VS_NORMAL_DIVIDING_DN	74	-0.51905	0.01973	12	62
LEE_LIVER_CANCER_MYC_E2F1_DN	50	-0.51971	0.044165	21	29
SONG_TARGETS_OF_IE86_CMV_PROTEIN	55	-0.52287	0.046389	10	45
LEE_LIVER_CANCER_E2F1_DN	50	-0.52289	0.046109	25	25
GO_LIPASE_ACTIVITY	80	-0.52708	0.021387	35	45
HUANG_DASATINIB_RESISTANCE_DN	56	-0.52914	0.03083	19	37
SCHUETZ_BREAST_CANCER_DUCTAL_INVASIVE_DN	76	-0.53356	0	26	50
GARGALOVIC_RESPONSE_TO_OXIDIZED_PHOSPHOLIPIDS_TURQUOISE_DN	45	-0.53816	0.037714	6	39
MEISSNER_NPC_HCP_WITH_H3K27ME3	40	-0.54493	0.046991	15	25
HSIAO_LIVER_SPECIFIC_GENES	173	-0.54586	0	51	122
YOSHIOKA_LIVER_CANCER_EARLY_RECURRENCE_DN	40	-0.5494	0.046722	9	31
LIM_MAMMARY_STEM_CELL_DN	348	-0.55589	0	73	275
KONG_E2F3_TARGETS	73	-0.55595	0	10	63
FRASOR_RESPONSE_TO_SERM_OR_FULVESTRANT_DN	48	-0.55609	0.013026	7	41
REACTOME_LIPID_DIGESTION_MOBILIZATION_AND_TRANSPORT	37	-0.55864	0.04561	18	19
WANG_BARRETTS_ESOPHAGUS_UP	42	-0.55943	0.036511	12	30
REACTOME_TELOMERE_MAINTENANCE	37	-0.56396	0.045903	8	29
HALLMARK_MYC_TARGETS_V2	47	-0.56397	0	7	40
LEE_LIVER_CANCER_MYC_DN	48	-0.56494	0.0027075	25	23
GO_FATTY_ACID_CATABOLIC_PROCESS	59	-0.56533	0.020087	13	46
HANN_RESISTANCE_TO_BCL2_INHIBITOR_DN	35	-0.56734	0.046955	13	22
ODONNELL_TARGETS_OF_MYC_AND_TFRC_DN	36	-0.56805	0.045256	6	30
KAMMINGA_EZH2_TARGETS	38	-0.56985	0.034829	10	28
GO_DEFENSE_RESPONSE_TO_GRAM_POSITIVE_BACTERIUM	46	-0.57513	0.042669	16	30
OXFORD_RALA_OR_RALB_TARGETS_UP	38	-0.57534	0.0337	5	33
CROONQUIST_IL6_DEPRIVATION_DN	86	-0.57773	0	14	72
CHARAFE_BREAST_CANCER_LUMINAL_VS_MESENCHYMAL_UP	330	-0.58083	0	58	272
CROONQUIST_NRAS_SIGNALING_DN	65	-0.58112	0	10	55
LEE_LIVER_CANCER	30	-0.58217	0.046438	8	22
CREIGHTON_AKT1_SIGNALING_VIA_MTOR_UP	29	-0.58799	0.047374	6	23
VANDESLUIS_COMMD1_TARGETS_GROUP_3_UP	69	-0.59793	0	19	50
FARMER_BREAST_CANCER_CLUSTER_2	28	-0.60017	0.046433	6	22
GO_TETRAPYRROLE_METABOLIC_PROCESS	42	-0.60056	0.017855	16	26
SOTIRIOU_BREAST_CANCER_GRADE_1_VS_3_UP	115	-0.60105	0	8	107
WHITFIELD_CELL_CYCLE_LITERATURE	42	-0.60183	0.0027807	8	34
PID_HNF3B_PATHWAY	32	-0.60306	0.03355	10	22
KEGG_ALANINE_ASPARTATE_AND_GLUTAMATE_METABOLISM	29	-0.61169	0.034843	9	20
ISHIDA_E2F_TARGETS	43	-0.61963	0	7	36
LEE_LIVER_CANCER_CIPROFIBRATE_DN	51	-0.62592	0	20	31
KEGG_DNA_REPLICATION	31	-0.62648	0.0028579	4	27
KEGG_GLYCINE_SERINE_AND_THREONINE_METABOLISM	25	-0.62969	0.020109	6	19
EGUCHI_CELL_CYCLE_RB1_TARGETS	21	-0.63401	0.048496	2	19
GO_ACUTE_PHASE_RESPONSE	29	-0.63564	0.047206	11	18
KEGG_GLYCEROLIPID_METABOLISM	35	-0.63858	0	9	26
GO_RESPONSE_TO_ZINC_ION	40	-0.64325	0	18	22
ROSTY_CERVICAL_CANCER_PROLIFERATION_CLUSTER	116	-0.64403	0	9	107
KANG_DOXORUBICIN_RESISTANCE_UP	44	-0.65617	0	2	42
BURTON_ADIPOGENESIS_PEAK_AT_24HR	33	-0.66056	0	3	30
AMUNDSON_GAMMA_RADIATION_RESPONSE	35	-0.66063	0	5	30
ZHAN_MULTIPLE_MYELOMA_PR_UP	33	-0.66809	0	2	31
REACTOME_DNA_STRAND_ELONGATION	24	-0.66869	0.013343	3	21
KEGG_NITROGEN_METABOLISM	18	-0.69145	0.034262	7	11
GO_DIGESTION	84	-0.69307	0	15	69
SU_LIVER	28	-0.69506	0	2	26
LEE_LIVER_CANCER_DENA_DN	57	-0.69854	0	12	45
SERVITJA_ISLET_HNF1A_TARGETS_DN	82	-0.70041	0	22	60
FINETTI_BREAST_CANCER_KINOME_RED	15	-0.70847	0.044429	1	14
SU_PANCREAS	38	-0.70861	0	14	24
VECCHI_GASTRIC_CANCER_ADVANCED_VS_EARLY_DN	104	-0.70988	0	15	89
WONG_ENDMETRIUM_CANCER_UP	19	-0.71322	0.0066206	5	14
SCIAN_CELL_CYCLE_TARGETS_OF_TP53_AND_TP73_DN	22	-0.71655	0	1	21
REACTOME_CYCLIN_A_B1_ASSOCIATED_EVENTS_DURING_G2_M_TRANSITION	13	-0.72056	0.044628	3	10
KANG_GLIS3_TARGETS	31	-0.72465	0	8	23
KEGG_STEROID_BIOSYNTHESIS	13	-0.72831	0.041535	3	10
SMID_BREAST_CANCER_LUMINAL_A_DN	12	-0.72994	0.049586	2	10
HALLMARK_PANCREAS_BETA_CELLS	32	-0.73179	0	7	25
GO_ANTIMICROBIAL_HUMORAL_RESPONSE	24	-0.74915	0	5	19
REACTOME_METABOLISM_OF_STEROID_HORMONES_AND_VITAMINS_A_AND_D	19	-0.75398	0	7	12
KEGG_PROXIMAL_TUBULE_BICARBONATE_RECLAMATION	21	-0.75657	0	6	15
REACTOME_REGULATION_OF_GENE_EXPRESSION_IN_BETA_CELLS	14	-0.76075	0.014646	1	13
RICKMAN_HEAD_AND_NECK_CANCER_D	25	-0.77553	0	2	23
ZHENG_RESPONSE_TO_ARSENITE_UP	16	-0.77823	0	6	10
IGLESIAS_E2F_TARGETS_DN	12	-0.78775	0.016488	2	10
REACTOME_REGULATION_OF_BETA_CELL_DEVELOPMENT	19	-0.78908	0	2	17
GO_COBALAMIN_METABOLIC_PROCESS	17	-0.79622	0	6	11
GO_TRIGLYCERIDE_LIPASE_ACTIVITY	13	-0.83887	0	2	11
KEGG_MATURITY_ONSET_DIABETES_OF_THE_YOUNG	15	-0.84603	0	0	15
GO_LIPID_DIGESTION	14	-0.88024	0	0	14
GO_CELLULAR_RESPONSE_TO_ZINC_ION	10	-0.94055	0	1	9

## Sheet: L4
Name	Genes (tot)	Stat (dist.dir)	p adj (dist.dir)	Genes (up)	Genes (down)
REACTOME_TRANSLOCATION_OF_ZAP_70_TO_IMMUNOLOGICAL_SYNAPSE	10	0.94937	0	10	0
BIOCARTA_TCRA_PATHWAY	10	0.94782	0	10	0
GO_MHC_CLASS_II_PROTEIN_COMPLEX	10	0.93101	0	10	0
GO_IMMUNOLOGICAL_SYNAPSE_FORMATION	11	0.9224	0.0012305	9	2
GO_REGULATION_OF_INFLAMMATORY_RESPONSE_TO_ANTIGENIC_STIMULUS	13	0.92015	0	13	0
BIOCARTA_IL17_PATHWAY	11	0.90758	0	9	2
GO_MODULATION_OF_GROWTH_OF_SYMBIONT_INVOLVED_IN_INTERACTION_WITH_HOST	10	0.90284	0.0020552	7	3
BIOCARTA_TCYTOTOXIC_PATHWAY	12	0.89706	0	12	0
BIOCARTA_NO2IL12_PATHWAY	12	0.89596	0	12	0
GO_T_CELL_MIGRATION	10	0.89594	0.0019687	9	1
BIOCARTA_THELPER_PATHWAY	12	0.8935	0	12	0
REACTOME_PHOSPHORYLATION_OF_CD3_AND_TCR_ZETA_CHAINS	12	0.88956	0	12	0
WATANABE_ULCERATIVE_COLITIS_WITH_CANCER_DN	13	0.8784	0	12	1
HAHTOLA_SEZARY_SYNDROM_DN	27	0.87837	0	25	2
WINTER_HYPOXIA_DN	39	0.8768	0	38	1
BIOCARTA_BLYMPHOCYTE_PATHWAY	10	0.87453	0.0028494	10	0
REACTOME_PD1_SIGNALING	14	0.87406	0	14	0
VILIMAS_NOTCH1_TARGETS_DN	13	0.87345	0	13	0
BIOCARTA_MONOCYTE_PATHWAY	11	0.87173	0.0027847	10	1
SU_THYMUS	17	0.86739	0	15	2
REACTOME_GENERATION_OF_SECOND_MESSENGER_MOLECULES	22	0.86603	0	18	4
IIZUKA_LIVER_CANCER_EARLY_RECURRENCE	10	0.86291	0.0035261	10	0
BIOCARTA_CTLA4_PATHWAY	17	0.86187	0	17	0
GO_DENDRITIC_CELL_CHEMOTAXIS	12	0.85872	0.0026597	9	3
BIOCARTA_CTL_PATHWAY	13	0.85658	0	13	0
BIOCARTA_CLASSIC_PATHWAY	10	0.85629	0.0047916	8	2
KEGG_ASTHMA	18	0.85615	0	18	0
MARSON_FOXP3_CORE_DIRECT_TARGETS	16	0.85527	0	13	3
GO_G_PROTEIN_COUPLED_CHEMOATTRACTANT_RECEPTOR_ACTIVITY	15	0.85484	0	15	0
GO_LYMPHOCYTE_CHEMOTAXIS	25	0.85422	0	20	5
FINETTI_BREAST_CANCER_KINOME_GREEN	15	0.85238	0	15	0
GO_DENDRITIC_CELL_MIGRATION	15	0.85203	0	11	4
GO_LEUKOCYTE_MIGRATION_INVOLVED_IN_INFLAMMATORY_RESPONSE	10	0.85185	0.0058816	8	2
FARMER_BREAST_CANCER_CLUSTER_1	36	0.84986	0	30	6
GO_NEGATIVE_T_CELL_SELECTION	11	0.84976	0.0050307	9	2
BIOCARTA_NKT_PATHWAY	18	0.84772	0	15	3
NIELSEN_SYNOVIAL_SARCOMA_DN	18	0.84712	0	16	2
GO_CCR_CHEMOKINE_RECEPTOR_BINDING	21	0.84308	0	17	4
FERRANDO_LYL1_NEIGHBORS	15	0.84293	0	12	3
BERTUCCI_INVASIVE_CARCINOMA_DUCTAL_VS_LOBULAR_DN	38	0.84147	0	33	5
KEGG_AUTOIMMUNE_THYROID_DISEASE	27	0.83996	0	27	0
GO_LYMPHOCYTE_MIGRATION	33	0.83948	0	27	6
KEGG_ALLOGRAFT_REJECTION	26	0.83908	0	26	0
HAHTOLA_CTCL_PATHOGENESIS	14	0.83832	0.00063444	12	2
GO_B_CELL_PROLIFERATION	18	0.8381	0	15	3
BIOCARTA_IL12_PATHWAY	17	0.83617	0	15	2
GO_POSITIVE_REGULATION_OF_INTERLEUKIN_1_SECRETION	13	0.83608	0.0020002	9	4
GO_REGULATION_OF_B_CELL_RECEPTOR_SIGNALING_PATHWAY	11	0.83589	0.0084963	10	1
GO_REGULATION_OF_CYTOKINE_PRODUCTION_INVOLVED_IN_INFLAMMATORY_RESPONSE	10	0.83476	0.010831	8	2
KUROZUMI_RESPONSE_TO_ONCOCYTIC_VIRUS_AND_CYCLIC_RGD	14	0.83442	0.00094986	14	0
PARK_TRETINOIN_RESPONSE	11	0.83434	0.0062285	9	2
BIOCARTA_GRANULOCYTES_PATHWAY	11	0.8328	0.0061649	9	2
BIOCARTA_SET_PATHWAY	10	0.83056	0.0086799	6	4
GO_REGULATION_OF_INTERLEUKIN_1_SECRETION	19	0.82939	0	15	4
GO_CD4_POSITIVE_OR_CD8_POSITIVE_ALPHA_BETA_T_CELL_LINEAGE_COMMITMENT	10	0.82903	0.013736	8	2
KEGG_GRAFT_VERSUS_HOST_DISEASE	27	0.82816	0	26	1
NIELSEN_GIST_AND_SYNOVIAL_SARCOMA_DN	19	0.82738	0	15	4
GO_B_CELL_RECEPTOR_SIGNALING_PATHWAY	30	0.82658	0	25	5
GO_NEGATIVE_REGULATION_OF_INTERLEUKIN_12_PRODUCTION	13	0.82515	0.0018246	13	0
GO_POSITIVE_REGULATION_OF_NATURAL_KILLER_CELL_MEDIATED_IMMUNITY	14	0.8248	0.002011	11	3
SMID_BREAST_CANCER_NORMAL_LIKE_UP	386	0.82432	0	344	42
SCHURINGA_STAT5A_TARGETS_DN	11	0.82417	0.0075465	10	1
GO_POSITIVE_REGULATION_OF_INTERLEUKIN_2_BIOSYNTHETIC_PROCESS	12	0.82297	0.010005	10	2
GO_REGULATION_OF_T_HELPER_1_TYPE_IMMUNE_RESPONSE	15	0.82161	0	15	0
GO_LEUKOCYTE_ADHESION_TO_VASCULAR_ENDOTHELIAL_CELL	13	0.82149	0.0022124	10	3
GUTIERREZ_CHRONIC_LYMPHOCYTIC_LEUKEMIA_UP	10	0.81977	0.012339	10	0
BIOCARTA_IL7_PATHWAY	17	0.81873	0	16	1
KEGG_PRIMARY_IMMUNODEFICIENCY	31	0.81845	0	28	3
ONO_FOXP3_TARGETS_DN	34	0.81806	0	30	4
GO_REGULATION_OF_NEUTROPHIL_CHEMOTAXIS	23	0.81716	0	20	3
CHASSOT_SKIN_WOUND	10	0.81676	0.013037	10	0
BIOCARTA_TH1TH2_PATHWAY	12	0.81655	0.0060632	11	1
GO_CELLULAR_EXTRAVASATION	23	0.81525	0	17	6
GO_T_CELL_LINEAGE_COMMITMENT	12	0.81506	0.013847	10	2
REACTOME_IL_7_SIGNALING	11	0.81433	0.010764	10	1
BIOCARTA_COMP_PATHWAY	14	0.81336	0.0027502	9	5
GO_POSITIVE_T_CELL_SELECTION	19	0.81312	0	15	4
REACTOME_CHEMOKINE_RECEPTORS_BIND_CHEMOKINES	32	0.81199	0	26	6
GO_MONOCYTE_CHEMOTAXIS	26	0.81175	0	22	4
GO_POSITIVE_REGULATION_OF_MACROPHAGE_CHEMOTAXIS	10	0.81172	0.026701	8	2
GO_CHEMOKINE_MEDIATED_SIGNALING_PATHWAY	43	0.81171	0	37	6
GO_T_CELL_RECEPTOR_COMPLEX	19	0.81113	0	14	5
GO_POSITIVE_REGULATION_OF_LIPID_STORAGE	12	0.81088	0.016066	10	2
PID_IL12_2PATHWAY	48	0.81082	0	45	3
GO_POSITIVE_REGULATION_OF_MONOCYTE_CHEMOTAXIS	11	0.81035	0.021307	8	3
GO_REGULATION_OF_IMMUNOGLOBULIN_SECRETION	13	0.81001	0.0026264	11	2
GO_POSITIVE_REGULATION_OF_NEUTROPHIL_MIGRATION	24	0.80883	0	19	5
KUROZUMI_RESPONSE_TO_ONCOCYTIC_VIRUS	36	0.80816	0	31	5
GO_REGULATION_OF_PLATELET_ACTIVATION	26	0.80775	0	20	6
SHIN_B_CELL_LYMPHOMA_CLUSTER_5	11	0.80711	0.013273	10	1
GO_RUFFLE_ORGANIZATION	16	0.80696	0.0019629	7	9
SA_MMP_CYTOKINE_CONNECTION	14	0.80457	0.0033747	12	2
BIOCARTA_DC_PATHWAY	13	0.80392	0.0028268	11	2
GO_T_CELL_SELECTION	33	0.80331	0	26	7
BROWNE_HCMV_INFECTION_2HR_UP	32	0.80276	0	27	5
ONO_AML1_TARGETS_DN	29	0.80275	0	28	1
GO_RESPONSE_TO_HYDROPEROXIDE	14	0.80192	0.002671	11	3
GO_3_5_CYCLIC_AMP_PHOSPHODIESTERASE_ACTIVITY	14	0.80166	0.0026818	11	3
GO_IMMUNOLOGICAL_SYNAPSE	29	0.80137	0	19	10
GO_SIGNALING_PATTERN_RECOGNITION_RECEPTOR_ACTIVITY	13	0.80089	0.004388	11	2
WILENSKY_RESPONSE_TO_DARAPLADIB	26	0.80086	0	22	4
GO_MHC_PROTEIN_BINDING	21	0.80042	0	18	3
VILIMAS_NOTCH1_TARGETS_UP	44	0.7997	0	39	5
WALLACE_PROSTATE_CANCER_RACE_UP	234	0.79958	0	208	26
ONO_AML1_TARGETS_UP	23	0.79949	0	19	4
GO_THYMIC_T_CELL_SELECTION	18	0.79863	0.0013634	13	5
GO_ROUNDABOUT_SIGNALING_PATHWAY	10	0.79771	0.033735	8	2
GO_REGULATION_OF_FEVER_GENERATION	10	0.79757	0.034056	8	2
HAHTOLA_MYCOSIS_FUNGOIDES_DN	11	0.79696	0.017098	9	2
KLEIN_TARGETS_OF_BCR_ABL1_FUSION	36	0.79664	0	30	6
SHIN_B_CELL_LYMPHOMA_CLUSTER_9	15	0.79606	0.0035793	12	3
GO_DETECTION_OF_BIOTIC_STIMULUS	15	0.79564	0.0020328	15	0
BOQUEST_STEM_CELL_CULTURED_VS_FRESH_DN	27	0.7956	0	24	3
BIOCARTA_CSK_PATHWAY	19	0.79456	0	17	2
BIOCARTA_LYM_PATHWAY	10	0.79437	0.021927	8	2
INAMURA_LUNG_CANCER_SCC_DN	11	0.79398	0.018308	11	0
GO_POSITIVE_REGULATION_OF_ALPHA_BETA_T_CELL_PROLIFERATION	15	0.79336	0.0020219	13	2
KEGG_HEMATOPOIETIC_CELL_LINEAGE	66	0.79312	0	52	14
GO_REGULATION_OF_ANTIGEN_PROCESSING_AND_PRESENTATION	20	0.79302	0	18	2
SHIPP_DLBCL_VS_FOLLICULAR_LYMPHOMA_DN	36	0.79278	0	31	5
BAKER_HEMATOPOESIS_STAT1_TARGETS	10	0.79276	0.023201	9	1
PID_IL12_STAT4_PATHWAY	29	0.79154	0	26	3
LU_TUMOR_VASCULATURE_DN	12	0.78983	0.012338	8	4
GO_POSITIVE_REGULATION_OF_ANTIGEN_RECEPTOR_MEDIATED_SIGNALING_PATHWAY	12	0.78973	0.030999	10	2
KEGG_INTESTINAL_IMMUNE_NETWORK_FOR_IGA_PRODUCTION	36	0.78864	0	32	4
GO_POSITIVE_REGULATION_OF_SYNAPTIC_TRANSMISSION_GLUTAMATERGIC	15	0.78707	0.0018609	14	1
GENTLES_LEUKEMIC_STEM_CELL_UP	22	0.78673	0	18	4
MORI_PLASMA_CELL_DN	26	0.78649	0	21	5
DEBOSSCHER_NFKB_TARGETS_REPRESSED_BY_GLUCOCORTICOIDS	14	0.7861	0.0060828	12	2
GAVIN_PDE3B_TARGETS	21	0.78324	0	15	6
MORI_LARGE_PRE_BII_LYMPHOCYTE_DN	49	0.78194	0	46	3
GO_POSITIVE_REGULATION_OF_ANTIGEN_PROCESSING_AND_PRESENTATION	13	0.78185	0.0083542	11	2
GO_POSITIVE_REGULATION_OF_MACROPHAGE_DERIVED_FOAM_CELL_DIFFERENTIATION	13	0.78137	0.0083839	10	3
BOSCO_TH1_CYTOTOXIC_MODULE	82	0.78062	0	68	14
GO_POSITIVE_REGULATION_OF_B_CELL_MEDIATED_IMMUNITY	19	0.78049	0.0014651	16	3
TONKS_TARGETS_OF_RUNX1_RUNX1T1_FUSION_MONOCYTE_DN	46	0.7803	0	41	5
GO_INTERLEUKIN_1_PRODUCTION	12	0.77976	0.036504	10	2
GO_REGULATION_OF_MONONUCLEAR_CELL_MIGRATION	14	0.77953	0.0057907	11	3
GO_REGULATION_OF_TYROSINE_PHOSPHORYLATION_OF_STAT5_PROTEIN	12	0.77911	0.036452	10	2
REACTOME_IL_6_SIGNALING	10	0.77904	0.02891	10	0
GREENBAUM_E2A_TARGETS_DN	16	0.77893	0.0036525	13	3
GAURNIER_PSMD4_TARGETS	60	0.77863	0	52	8
GO_CHEMOKINE_ACTIVITY	30	0.77858	0	22	8
GO_INTERSTITIAL_MATRIX	11	0.77846	0.041926	8	3
KORKOLA_TERATOMA_UP	13	0.77766	0.00606	11	2
REACTOME_ANTIGEN_ACTIVATES_B_CELL_RECEPTOR_LEADING_TO_GENERATION_OF_SECOND_MESSENGERS	27	0.77751	0	23	4
GO_NEGATIVE_REGULATION_OF_MAST_CELL_ACTIVATION	10	0.77746	0.045864	8	2
ONO_FOXP3_TARGETS_UP	19	0.77522	0.0016797	17	2
NAKAYAMA_SOFT_TISSUE_TUMORS_PCA1_UP	65	0.77513	0	55	10
GO_NEGATIVE_REGULATION_OF_PLATELET_ACTIVATION	14	0.77495	0.0071304	11	3
YU_MYC_TARGETS_DN	45	0.77444	0	39	6
GO_REGULATION_OF_PLATELET_AGGREGATION	14	0.77442	0.0071059	10	4
TONKS_TARGETS_OF_RUNX1_RUNX1T1_FUSION_GRANULOCYTE_DN	15	0.77404	0.0067691	12	3
HALLMARK_ALLOGRAFT_REJECTION	172	0.77387	0	146	26
GO_CHEMOKINE_BINDING	14	0.77335	0.0076716	11	3
BIOCARTA_CCR5_PATHWAY	14	0.77284	0.0078165	11	3
GO_NATURAL_KILLER_CELL_DIFFERENTIATION	12	0.77241	0.039027	9	3
UZONYI_RESPONSE_TO_LEUKOTRIENE_AND_THROMBIN	33	0.77205	0	30	3
FLECHNER_BIOPSY_KIDNEY_TRANSPLANT_REJECTED_VS_OK_UP	78	0.77038	0	69	9
GO_POSITIVE_REGULATION_OF_INTERLEUKIN_10_PRODUCTION	20	0.76981	0.0014155	13	7
LEE_DIFFERENTIATING_T_LYMPHOCYTE	152	0.7693	0	136	16
LIAN_LIPA_TARGETS_3M	47	0.76895	0	41	6
BIOCARTA_LAIR_PATHWAY	15	0.7678	0.0076137	11	4
GO_POSITIVE_REGULATION_OF_INTERLEUKIN_4_PRODUCTION	18	0.76729	0.0022402	16	2
GO_REGULATION_OF_MONOCYTE_CHEMOTAXIS	15	0.76688	0.0025942	12	3
GO_MACROMOLECULAR_COMPLEX_REMODELING	21	0.76681	0.0014835	17	4
WANG_IMMORTALIZED_BY_HOXA9_AND_MEIS1_DN	20	0.7668	0	16	4
GO_REGULATION_OF_GRANULOCYTE_MACROPHAGE_COLONY_STIMULATING_FACTOR_PRODUCTION	12	0.76641	0.04564	10	2
GO_LIPOPOLYSACCHARIDE_BINDING	14	0.76639	0.010818	11	3
GO_MHC_PROTEIN_COMPLEX_BINDING	14	0.76562	0.010784	9	5
REACTOME_IMMUNOREGULATORY_INTERACTIONS_BETWEEN_A_LYMPHOID_AND_A_NON_LYMPHOID_CELL	47	0.76514	0	41	6
MORI_MATURE_B_LYMPHOCYTE_UP	76	0.76512	0	64	12
GO_NATURAL_KILLER_CELL_MEDIATED_IMMUNITY	16	0.76505	0.0051267	11	5
GO_NATURAL_KILLER_CELL_ACTIVATION	29	0.7644	0	22	7
LUI_THYROID_CANCER_CLUSTER_4	12	0.76409	0.0237	11	1
GO_POSITIVE_REGULATION_OF_INTERLEUKIN_1_BETA_PRODUCTION	18	0.76371	0.0026593	11	7
GO_REGULATION_OF_TOLERANCE_INDUCTION	14	0.76315	0.012558	11	3
GO_MEMBRANE_DEPOLARIZATION_DURING_CARDIAC_MUSCLE_CELL_ACTION_POTENTIAL	14	0.76314	0.012519	12	2
GO_RESPONSE_TO_PROSTAGLANDIN_E	22	0.76281	0.0013714	14	8
GO_POSITIVE_REGULATION_OF_GLYCOPROTEIN_METABOLIC_PROCESS	17	0.76198	0.0022712	8	9
CHIANG_LIVER_CANCER_SUBCLASS_INTERFERON_UP	21	0.76139	0.00064999	15	6
NAKAYAMA_SOFT_TISSUE_TUMORS_PCA2_DN	66	0.76137	0	50	16
GO_LIPOPOLYSACCHARIDE_MEDIATED_SIGNALING_PATHWAY	30	0.76067	0	24	6
GO_REGULATION_OF_GRANULOCYTE_CHEMOTAXIS	32	0.76027	0	26	6
GO_POSITIVE_REGULATION_OF_ALPHA_BETA_T_CELL_ACTIVATION	39	0.76016	0	32	7
GO_REGULATION_OF_WNT_SIGNALING_PATHWAY_PLANAR_CELL_POLARITY_PATHWAY	12	0.76016	0.04983	9	3
GO_MHC_CLASS_I_PROTEIN_BINDING	15	0.7601	0.0041772	12	3
PID_IL27_PATHWAY	19	0.7596	0.002884	19	0
MARSON_FOXP3_TARGETS_STIMULATED_UP	24	0.75927	0	15	9
GO_REGULATION_OF_ALPHA_BETA_T_CELL_PROLIFERATION	18	0.75833	0.0025322	15	3
GO_POSITIVE_REGULATION_OF_INTERFERON_GAMMA_PRODUCTION	48	0.75811	0	35	13
GO_POSITIVE_REGULATION_OF_INTERLEUKIN_1_PRODUCTION	22	0.7563	0.0019738	13	9
GO_REGULATION_OF_NEUTROPHIL_MIGRATION	28	0.75598	0	22	6
REACTOME_TCR_SIGNALING	45	0.75532	0	35	10
SMID_BREAST_CANCER_LUMINAL_A_UP	75	0.75502	0	63	12
WORSCHECH_TUMOR_EVASION_AND_TOLEROGENICITY_UP	22	0.75419	0.0021434	17	5
GO_POSITIVE_REGULATION_OF_COAGULATION	18	0.75387	0.0042098	14	4
BIOCARTA_TOB1_PATHWAY	16	0.75367	0.0076364	12	4
EHRLICH_ICF_SYNDROM_DN	13	0.75363	0.012273	12	1
BIOCARTA_TALL1_PATHWAY	14	0.75312	0.014218	11	3
GO_POSITIVE_REGULATION_OF_T_HELPER_CELL_DIFFERENTIATION	15	0.75264	0.0059033	14	1
JAATINEN_HEMATOPOIETIC_STEM_CELL_DN	167	0.75259	0	137	30
PID_IL5_PATHWAY	12	0.75198	0.028512	12	0
PID_CD8_TCR_DOWNSTREAM_PATHWAY	50	0.75197	0	42	8
PID_IL23_PATHWAY	26	0.75165	0	23	3
GO_POSITIVE_REGULATION_OF_ALPHA_BETA_T_CELL_DIFFERENTIATION	29	0.75082	0	24	5
GO_REGULATION_OF_INTERLEUKIN_12_PRODUCTION	44	0.7507	0	35	9
REACTOME_CD28_DEPENDENT_PI3K_AKT_SIGNALING	19	0.7504	0.0035658	12	7
BIOCARTA_CTCF_PATHWAY	22	0.75038	0.0027965	17	5
GO_NEGATIVE_REGULATION_OF_LEUKOCYTE_APOPTOTIC_PROCESS	36	0.74988	0	25	11
ZHENG_FOXP3_TARGETS_IN_T_LYMPHOCYTE_DN	29	0.74923	0	27	2
GO_MHC_CLASS_II_PROTEIN_COMPLEX_BINDING	13	0.749	0.030032	8	5
BIOCARTA_ERYTH_PATHWAY	10	0.74876	0.046829	5	5
GO_REGULATION_OF_INTERLEUKIN_17_PRODUCTION	13	0.74828	0.029995	12	1
TARTE_PLASMA_CELL_VS_B_LYMPHOCYTE_DN	34	0.74824	0	31	3
GO_MAST_CELL_ACTIVATION	16	0.74782	0.0091161	12	4
KEGG_ANTIGEN_PROCESSING_AND_PRESENTATION	48	0.74735	0	37	11
MCLACHLAN_DENTAL_CARIES_UP	204	0.74707	0	166	38
KEGG_TYPE_I_DIABETES_MELLITUS	33	0.74634	0	27	6
GO_NEGATIVE_REGULATION_OF_CYTOKINE_PRODUCTION_INVOLVED_IN_IMMUNE_RESPONSE	17	0.74538	0.0051072	16	1
GO_CYCLIC_NUCLEOTIDE_CATABOLIC_PROCESS	16	0.74515	0.010888	12	4
REACTOME_DOWNSTREAM_TCR_SIGNALING	29	0.74475	0	23	6
GO_REGULATION_OF_T_CELL_MIGRATION	20	0.7437	0.0023331	11	9
LINDGREN_BLADDER_CANCER_CLUSTER_2B	324	0.74359	0	280	44
REACTOME_CD28_DEPENDENT_VAV1_PATHWAY	11	0.74348	0.044388	9	2
GO_CELL_CELL_RECOGNITION	30	0.74342	0	16	14
PLASARI_TGFB1_SIGNALING_VIA_NFIC_1HR_UP	27	0.74317	0	24	3
LEE_EARLY_T_LYMPHOCYTE_DN	44	0.74293	0	38	6
GO_REGULATION_OF_NATURAL_KILLER_CELL_MEDIATED_IMMUNITY	25	0.7426	0.0014742	19	6
FINAK_BREAST_CANCER_SDPP_SIGNATURE	20	0.74255	0.0027497	13	7
GO_LYMPHOCYTE_COSTIMULATION	63	0.74222	0	48	15
GO_REGULATION_OF_INTERLEUKIN_2_BIOSYNTHETIC_PROCESS	16	0.74214	0.012597	12	4
WIKMAN_ASBESTOS_LUNG_CANCER_DN	22	0.74145	0.0031823	19	3
GO_POSITIVE_REGULATION_OF_ACUTE_INFLAMMATORY_RESPONSE	24	0.73999	0.0019381	18	6
MORI_IMMATURE_B_LYMPHOCYTE_UP	43	0.73923	0	36	7
GO_NEGATIVE_REGULATION_OF_INTERLEUKIN_6_PRODUCTION	24	0.7388	0.0018987	21	3
KOINUMA_COLON_CANCER_MSI_UP	12	0.73876	0.034757	7	5
GO_POSITIVE_REGULATION_OF_CELL_KILLING	26	0.73838	0.0012147	20	6
SHIN_B_CELL_LYMPHOMA_CLUSTER_3	23	0.73721	0.0009633	18	5
GO_T_HELPER_1_TYPE_IMMUNE_RESPONSE	14	0.73611	0.032556	12	2
GO_CELLULAR_DEFENSE_RESPONSE	37	0.73604	0	28	9
GO_REGULATION_OF_INTERLEUKIN_4_PRODUCTION	22	0.73558	0.0023548	18	4
GO_CYCLIC_NUCLEOTIDE_PHOSPHODIESTERASE_ACTIVITY	21	0.73539	0.0022336	17	4
GO_POSITIVE_REGULATION_OF_INTERLEUKIN_12_PRODUCTION	28	0.73521	0	20	8
RAMALHO_STEMNESS_DN	57	0.73346	0	52	5
GO_POSITIVE_REGULATION_OF_CD4_POSITIVE_ALPHA_BETA_T_CELL_ACTIVATION	20	0.73329	0.0025525	17	3
GO_POSITIVE_REGULATION_OF_CELL_ADHESION_MEDIATED_BY_INTEGRIN	15	0.73307	0.013018	9	6
LE_NEURONAL_DIFFERENTIATION_UP	13	0.73273	0.0214	11	2
GO_REGULATION_OF_ALPHA_BETA_T_CELL_DIFFERENTIATION	35	0.73249	0	29	6
REACTOME_COSTIMULATION_BY_THE_CD28_FAMILY	56	0.73219	0	39	17
GO_LEUKOCYTE_MEDIATED_CYTOTOXICITY	23	0.73195	0.0018702	14	9
TSUNODA_CISPLATIN_RESISTANCE_UP	14	0.73177	0.025001	11	3
GO_POSITIVE_REGULATION_OF_LYMPHOCYTE_MIGRATION	19	0.73127	0.0041935	12	7
HADDAD_T_LYMPHOCYTE_AND_NK_PROGENITOR_DN	49	0.73089	0	39	10
GO_RESPIRATORY_BURST	13	0.73072	0.039761	9	4
STEGER_ADIPOGENESIS_UP	20	0.7302	0.0033619	17	3
PID_TCR_PATHWAY	61	0.72904	0	49	12
GO_POSITIVE_REGULATION_OF_MYOBLAST_DIFFERENTIATION	14	0.72849	0.036257	11	3
WIELAND_UP_BY_HBV_INFECTION	85	0.72795	0	70	15
GO_REGULATION_OF_T_HELPER_CELL_DIFFERENTIATION	20	0.72778	0.0043712	19	1
GO_INFLAMMATORY_RESPONSE_TO_ANTIGENIC_STIMULUS	15	0.72729	0.016204	13	2
GO_RESPONSE_TO_PROSTAGLANDIN	29	0.72638	0	19	10
GO_REGULATION_OF_B_CELL_DIFFERENTIATION	19	0.72625	0.0050496	14	5
REACTOME_EICOSANOID_LIGAND_BINDING_RECEPTORS	14	0.72622	0.02772	13	1
GO_POSITIVE_REGULATION_OF_INFLAMMATORY_RESPONSE	83	0.72604	0	63	20
LI_ADIPOGENESIS_BY_ACTIVATED_PPARG	16	0.72595	0.017577	10	6
GO_POSITIVE_REGULATION_OF_TUMOR_NECROSIS_FACTOR_SUPERFAMILY_CYTOKINE_PRODUCTION	45	0.72587	0	33	12
DAVIES_MULTIPLE_MYELOMA_VS_MGUS_DN	21	0.72584	0.0036793	18	3
GO_REGULATION_OF_ALPHA_BETA_T_CELL_ACTIVATION	52	0.7256	0	43	9
GO_REGULATION_OF_PLASMA_LIPOPROTEIN_PARTICLE_LEVELS	38	0.72511	0	28	10
TIAN_TNF_SIGNALING_VIA_NFKB	26	0.7251	0	21	5
REACTOME_INFLAMMASOMES	15	0.72365	0.025899	10	5
GO_CHRONIC_INFLAMMATORY_RESPONSE	14	0.72352	0.037065	10	4
GO_MAST_CELL_MEDIATED_IMMUNITY	13	0.72345	0.046532	10	3
PID_CD8_TCR_PATHWAY	50	0.7233	0	41	9
GO_RESPONSE_TO_ATP	21	0.72265	0.0025837	14	7
MCGOWAN_RSP6_TARGETS_UP	14	0.72265	0.029141	7	7
GO_PHAGOCYTIC_CUP	15	0.72251	0.019882	11	4
REACTOME_THE_ROLE_OF_NEF_IN_HIV1_REPLICATION_AND_DISEASE_PATHOGENESIS	27	0.72181	0.0016949	17	10
GO_POSITIVE_REGULATION_OF_NF_KAPPAB_IMPORT_INTO_NUCLEUS	24	0.72141	0.0026705	17	7
GO_ALPHA_BETA_T_CELL_DIFFERENTIATION	38	0.72127	0	34	4
BOYAULT_LIVER_CANCER_SUBCLASS_G5_DN	20	0.72115	0.0047581	19	1
MORI_PRE_BI_LYMPHOCYTE_DN	64	0.72012	0	50	14
GO_ANTIGEN_PROCESSING_AND_PRESENTATION_VIA_MHC_CLASS_IB	13	0.71967	0.049932	11	2
RAY_TARGETS_OF_P210_BCR_ABL_FUSION_DN	14	0.71962	0.030899	11	3
GO_NEGATIVE_REGULATION_OF_CALCIUM_MEDIATED_SIGNALING	15	0.71781	0.024619	12	3
GERHOLD_RESPONSE_TO_TZD_DN	13	0.71779	0.028363	10	3
GO_REGULATION_OF_INTERLEUKIN_1_BETA_PRODUCTION	31	0.7171	0.0014383	22	9
GO_ALPHA_BETA_T_CELL_ACTIVATION	45	0.717	0	40	5
DUNNE_TARGETS_OF_AML1_MTG8_FUSION_UP	41	0.71673	0	34	7
GO_CELLULAR_RESPONSE_TO_GROWTH_HORMONE_STIMULUS	15	0.71664	0.027073	12	3
GO_LYMPH_NODE_DEVELOPMENT	14	0.71656	0.044818	9	5
GO_REGULATION_OF_INTERLEUKIN_1_PRODUCTION	39	0.71636	0	28	11
CHEN_ETV5_TARGETS_SERTOLI	18	0.7154	0.0067483	15	3
REACTOME_IL_RECEPTOR_SHC_SIGNALING	23	0.71478	0.0027935	18	5
WONG_ENDMETRIUM_CANCER_DN	62	0.71405	0	50	12
GO_CYTOKINE_RECEPTOR_ACTIVITY	66	0.71401	0	53	13
GO_T_CELL_DIFFERENTIATION_INVOLVED_IN_IMMUNE_RESPONSE	22	0.71309	0.0053199	19	3
GO_T_CELL_DIFFERENTIATION	106	0.71304	0	82	24
REACTOME_IL_3_5_AND_GM_CSF_SIGNALING	39	0.71301	0	31	8
GO_B_CELL_HOMEOSTASIS	17	0.71292	0.019679	14	3
GO_TRANSFORMING_GROWTH_FACTOR_BETA_BINDING	15	0.71244	0.028639	12	3
GO_POSITIVE_REGULATION_OF_IMMUNOGLOBULIN_PRODUCTION	20	0.71227	0.0076327	16	4
GO_LEUKOCYTE_PROLIFERATION	62	0.71219	0	49	13
THUM_MIR21_TARGETS_HEART_DISEASE_UP	14	0.71219	0.034439	13	1
GO_CHEMOKINE_RECEPTOR_BINDING	38	0.71161	0	25	13
BILBAN_B_CLL_LPL_DN	30	0.71153	0	26	4
VANTVEER_BREAST_CANCER_BRCA1_UP	25	0.71122	0.0035	14	11
RICKMAN_HEAD_AND_NECK_CANCER_F	35	0.7112	0	25	10
GO_MHC_PROTEIN_COMPLEX	20	0.71091	0.0084675	19	1
MARSHALL_VIRAL_INFECTION_RESPONSE_DN	26	0.71045	0.0013247	18	8
GO_HIGH_DENSITY_LIPOPROTEIN_PARTICLE_REMODELING	14	0.71028	0.049926	11	3
BIOCARTA_IL10_PATHWAY	17	0.70933	0.018798	14	3
KLEIN_PRIMARY_EFFUSION_LYMPHOMA_DN	52	0.70825	0	41	11
BIOCARTA_STATHMIN_PATHWAY	17	0.70751	0.020153	13	4
AMIT_SERUM_RESPONSE_40_MCF10A	28	0.70705	0.0017182	23	5
GO_ADAPTIVE_IMMUNE_RESPONSE	181	0.70649	0	143	38
GO_POSITIVE_REGULATION_OF_CYTOKINE_BIOSYNTHETIC_PROCESS	46	0.70636	0	32	14
SCHUETZ_BREAST_CANCER_DUCTAL_INVASIVE_UP	302	0.70613	0	255	47
KEGG_SYSTEMIC_LUPUS_ERYTHEMATOSUS	54	0.70595	0	30	24
GO_REGULATION_OF_INTERFERON_GAMMA_PRODUCTION	68	0.70584	0	50	18
JI_CARCINOGENESIS_BY_KRAS_AND_STK11_DN	17	0.70573	0.021349	14	3
GO_ANTIGEN_RECEPTOR_MEDIATED_SIGNALING_PATHWAY	148	0.7053	0	92	56
PID_PI3KCI_PATHWAY	40	0.70529	0	26	14
GO_LEUKOCYTE_CELL_CELL_ADHESION	206	0.70478	0	157	49
PID_IL2_STAT5_PATHWAY	28	0.70474	0.0019831	24	4
BIOCARTA_INFLAM_PATHWAY	16	0.70467	0.028244	11	5
GO_POSITIVE_REGULATION_OF_B_CELL_ACTIVATION	50	0.70443	0	40	10
GO_REGULATION_OF_NITRIC_OXIDE_SYNTHASE_BIOSYNTHETIC_PROCESS	16	0.70419	0.036452	12	4
LIAN_LIPA_TARGETS_6M	59	0.70412	0	46	13
MARSON_FOXP3_TARGETS_DN	41	0.70412	0	32	9
KIM_GLIS2_TARGETS_UP	78	0.70397	0	63	15
GO_LEUKOCYTE_HOMEOSTASIS	49	0.70331	0	33	16
GO_NEGATIVE_REGULATION_OF_PRODUCTION_OF_MOLECULAR_MEDIATOR_OF_IMMUNE_RESPONSE	23	0.70302	0.0050879	20	3
GO_REGULATION_OF_B_CELL_ACTIVATION	83	0.70296	0	64	19
WEST_ADRENOCORTICAL_TUMOR_MARKERS_DN	17	0.70263	0.023153	13	4
REACTOME_G_BETA_GAMMA_SIGNALLING_THROUGH_PI3KGAMMA	19	0.70259	0.014888	11	8
OKAMOTO_LIVER_CANCER_MULTICENTRIC_OCCURRENCE_UP	21	0.70181	0.0075688	11	10
GO_REGULATION_OF_NATURAL_KILLER_CELL_ACTIVATION	18	0.70159	0.032561	13	5
GO_REGULATION_OF_INTERLEUKIN_10_PRODUCTION	30	0.70145	0.0013839	21	9
WU_ALZHEIMER_DISEASE_DN	15	0.7012	0.037808	10	5
PICCALUGA_ANGIOIMMUNOBLASTIC_LYMPHOMA_UP	180	0.69992	0	138	42
GO_POSITIVE_REGULATION_OF_T_CELL_PROLIFERATION	73	0.69989	0	51	22
GO_REGULATION_OF_CD4_POSITIVE_ALPHA_BETA_T_CELL_ACTIVATION	27	0.69933	0.0022718	23	4
PLASARI_TGFB1_SIGNALING_VIA_NFIC_10HR_DN	26	0.69864	0.0027613	22	4
GO_LYMPHOCYTE_ACTIVATION	278	0.69853	0	209	69
PLASARI_NFIC_TARGETS_BASAL_DN	18	0.69841	0.012406	15	3
GO_PEPTIDASE_ACTIVATOR_ACTIVITY_INVOLVED_IN_APOPTOTIC_PROCESS	18	0.6984	0.033971	11	7
GRAHAM_CML_QUIESCENT_VS_CML_DIVIDING_UP	20	0.6977	0.0094443	15	5
SMID_BREAST_CANCER_RELAPSE_IN_LUNG_DN	30	0.69764	0.0016872	21	9
GO_NEGATIVE_REGULATION_OF_B_CELL_PROLIFERATION	15	0.69761	0.036621	11	4
WANG_TNF_TARGETS	18	0.69754	0.012405	12	6
LINDSTEDT_DENDRITIC_CELL_MATURATION_A	57	0.6975	0	39	18
WORSCHECH_TUMOR_REJECTION_UP	42	0.69657	0	34	8
PID_BCR_5PATHWAY	64	0.69608	0	49	15
BOHN_PRIMARY_IMMUNODEFICIENCY_SYNDROM_DN	37	0.69598	0	32	5
GO_PLASMA_LIPOPROTEIN_PARTICLE_CLEARANCE	19	0.6957	0.019623	13	6
GO_NEGATIVE_REGULATION_OF_ANION_TRANSPORT	21	0.69568	0.010901	13	8
GO_REGULATION_OF_DEFENSE_RESPONSE_TO_VIRUS_BY_VIRUS	29	0.69538	0.0018517	17	12
KANG_GIST_WITH_PDGFRA_UP	44	0.69519	0	34	10
GO_FIBRIL_ORGANIZATION	16	0.69451	0.046034	11	5
HOFMANN_MYELODYSPLASTIC_SYNDROM_RISK_DN	16	0.69448	0.033918	13	3
GO_NEGATIVE_REGULATION_OF_B_CELL_ACTIVATION	30	0.6944	0.0019791	22	8
GOLUB_ALL_VS_AML_UP	22	0.69429	0.013477	16	6
GO_T_CELL_ACTIVATION_INVOLVED_IN_IMMUNE_RESPONSE	35	0.69426	0.001456	30	5
GO_LEUKOCYTE_CHEMOTAXIS	86	0.69413	0	63	23
GO_REGULATION_OF_MYELOID_CELL_APOPTOTIC_PROCESS	19	0.69337	0.020586	12	7
HASLINGER_B_CLL_WITH_MUTATED_VH_GENES	15	0.69326	0.04364	12	3
GO_T_CELL_PROLIFERATION	30	0.69311	0.0019481	25	5
GO_NEGATIVE_REGULATION_OF_OSTEOCLAST_DIFFERENTIATION	19	0.69302	0.021344	13	6
ZHAN_EARLY_DIFFERENTIATION_GENES_DN	41	0.693	0	30	11
GO_POSITIVE_REGULATION_OF_B_CELL_PROLIFERATION	28	0.69256	0.0023118	22	6
GO_POSITIVE_REGULATION_OF_LYMPHOCYTE_DIFFERENTIATION	62	0.69249	0	49	13
GO_REGULATION_OF_B_CELL_PROLIFERATION	45	0.69239	0	35	10
BIOCARTA_TCR_PATHWAY	41	0.69201	0	34	7
RASHI_RESPONSE_TO_IONIZING_RADIATION_6	67	0.69197	0	44	23
BOYLAN_MULTIPLE_MYELOMA_PCA1_UP	76	0.69159	0	57	19
GO_REGULATION_OF_ANTIGEN_RECEPTOR_MEDIATED_SIGNALING_PATHWAY	35	0.69158	0.0014124	26	9
GO_MAST_CELL_GRANULE	15	0.69098	0.042531	12	3
CHANG_POU5F1_TARGETS_UP	13	0.69094	0.045174	8	5
GO_POSITIVE_REGULATION_OF_CELL_ACTIVATION	230	0.69093	0	170	60
GO_REGULATION_OF_LEUKOCYTE_MEDIATED_CYTOTOXICITY	39	0.69082	0	29	10
WU_HBX_TARGETS_3_DN	13	0.69029	0.045195	9	4
KEGG_LEISHMANIA_INFECTION	54	0.6902	0	44	10
VALK_AML_CLUSTER_1	20	0.69014	0.012305	17	3
DIRMEIER_LMP1_RESPONSE_EARLY	56	0.69004	0	48	8
SIG_BCR_SIGNALING_PATHWAY	45	0.68967	0	32	13
WEST_ADRENOCORTICAL_CARCINOMA_VS_ADENOMA_DN	20	0.68954	0.012244	16	4
GO_POSITIVE_REGULATION_OF_EXTRINSIC_APOPTOTIC_SIGNALING_PATHWAY_VIA_DEATH_DOMAIN_RECEPTORS	15	0.68953	0.044015	8	7
GO_NEGATIVE_REGULATION_OF_OXIDOREDUCTASE_ACTIVITY	19	0.68908	0.026926	13	6
GO_REGULATION_OF_LYMPHOCYTE_MIGRATION	27	0.68781	0.0025732	17	10
GO_NEGATIVE_REGULATION_OF_ENDOTHELIAL_CELL_MIGRATION	31	0.68763	0.0023224	23	8
GO_HUMORAL_IMMUNE_RESPONSE_MEDIATED_BY_CIRCULATING_IMMUNOGLOBULIN	24	0.68754	0.012645	14	10
GO_VIRAL_GENOME_REPLICATION	18	0.68742	0.038939	11	7
POOLA_INVASIVE_BREAST_CANCER_UP	231	0.6871	0	157	74
GO_REGULATION_OF_LEUKOCYTE_APOPTOTIC_PROCESS	63	0.68685	0	42	21
SARTIPY_BLUNTED_BY_INSULIN_RESISTANCE_UP	16	0.68685	0.038558	14	2
GO_LYMPHOCYTE_DIFFERENTIATION	166	0.68657	0	126	40
GO_PROTEIN_LIPID_COMPLEX_SUBUNIT_ORGANIZATION	31	0.68652	0.0022602	24	7
REACTOME_IL_2_SIGNALING	36	0.6863	0	28	8
GO_POSITIVE_REGULATION_OF_LEUKOCYTE_CHEMOTAXIS	64	0.68619	0	45	19
GO_LIPID_STORAGE	18	0.68562	0.04192	13	5
BASSO_CD40_SIGNALING_UP	84	0.68555	0	70	14
REACTOME_G_PROTEIN_BETA_GAMMA_SIGNALLING	22	0.68545	0.017187	13	9
HOFFMANN_IMMATURE_TO_MATURE_B_LYMPHOCYTE_UP	37	0.68535	0	24	13
PID_GLYPICAN_1PATHWAY	25	0.68519	0.0087052	17	8
KEGG_B_CELL_RECEPTOR_SIGNALING_PATHWAY	70	0.68474	0	53	17
GO_REGULATION_OF_CELL_KILLING	45	0.68447	0	32	13
PID_TCR_CALCIUM_PATHWAY	21	0.68446	0.013764	20	1
GO_B_CELL_ACTIVATION	97	0.68432	0	75	22
NABA_PROTEOGLYCANS	22	0.68362	0.017534	15	7
GO_LYMPHOCYTE_HOMEOSTASIS	41	0.68332	0	27	14
PID_IL8_CXCR2_PATHWAY	29	0.68313	0.0047251	20	9
KEGG_VIRAL_MYOCARDITIS	54	0.68312	0	44	10
GO_POSITIVE_REGULATION_OF_LYMPHOCYTE_MEDIATED_IMMUNITY	53	0.6826	0	42	11
GERHOLD_ADIPOGENESIS_UP	46	0.68224	0	28	18
GO_CYTOKINE_SECRETION	30	0.68198	0.0022611	22	8
GO_ANTIGEN_BINDING	58	0.68172	0	46	12
GO_REGULATION_OF_INTERFERON_ALPHA_PRODUCTION	17	0.68151	0.042071	12	5
BIOCARTA_IL2_PATHWAY	21	0.68114	0.015354	17	4
GO_CORECEPTOR_ACTIVITY	31	0.68094	0.0026156	23	8
GESERICK_TERT_TARGETS_DN	20	0.68083	0.015994	15	5
ONDER_CDH1_TARGETS_3_UP	17	0.68047	0.034145	9	8
KEGG_NATURAL_KILLER_CELL_MEDIATED_CYTOTOXICITY	92	0.68036	0	67	25
GO_MACROPHAGE_ACTIVATION	23	0.68009	0.014354	17	6
REACTOME_REGULATION_OF_SIGNALING_BY_CBL	18	0.68005	0.019922	15	3
GO_REGULATION_OF_SEQUESTERING_OF_CALCIUM_ION	82	0.6799	0	64	18
FERRANDO_TAL1_NEIGHBORS	16	0.67978	0.044131	12	4
VALK_AML_CLUSTER_5	26	0.67942	0.0048086	19	7
GO_COMPLEMENT_ACTIVATION	30	0.67912	0.0022704	19	11
KEGG_CYTOKINE_CYTOKINE_RECEPTOR_INTERACTION	171	0.67856	0	120	51
DIAZ_CHRONIC_MEYLOGENOUS_LEUKEMIA_DN	97	0.67842	0	78	19
GO_CALCIUM_ION_IMPORT_INTO_CYTOSOL	32	0.67804	0.0023439	25	7
NADERI_BREAST_CANCER_PROGNOSIS_DN	17	0.6777	0.035449	11	6
GO_REGULATION_OF_CARDIAC_MUSCLE_CONTRACTION_BY_REGULATION_OF_THE_RELEASE_OF_SEQUESTERED_CALCIUM_ION	18	0.67691	0.049752	15	3
REACTOME_GROWTH_HORMONE_RECEPTOR_SIGNALING	20	0.6767	0.018179	16	4
MASRI_RESISTANCE_TO_TAMOXIFEN_AND_AROMATASE_INHIBITORS_DN	17	0.67658	0.036338	12	5
GO_CELL_RECOGNITION	78	0.67653	0	52	26
LU_IL4_SIGNALING	77	0.67644	0	53	24
GO_POSITIVE_REGULATION_OF_LEUKOCYTE_PROLIFERATION	106	0.67624	0	78	28
GO_CYTOKINE_BINDING	68	0.67592	0	55	13
BORCZUK_MALIGNANT_MESOTHELIOMA_DN	71	0.67586	0	47	24
GO_IMMUNE_RESPONSE_REGULATING_CELL_SURFACE_RECEPTOR_SIGNALING_PATHWAY	244	0.67574	0	163	81
GO_REGULATION_OF_MAST_CELL_ACTIVATION	34	0.67533	0.0023659	25	9
ROSS_AML_WITH_CBFB_MYH11_FUSION	44	0.67524	0	31	13
ICHIBA_GRAFT_VERSUS_HOST_DISEASE_D7_UP	86	0.67508	0	68	18
GO_ADAPTIVE_IMMUNE_RESPONSE_BASED_ON_SOMATIC_RECOMBINATION_OF_IMMUNE_RECEPTORS_BUILT_FROM_IMMUNOGLOBULIN_SUPERFAMILY_DOMAINS	97	0.67463	0	71	26
GO_POSITIVE_REGULATION_OF_INTERLEUKIN_2_PRODUCTION	27	0.67391	0.0058325	22	5
GO_POSITIVE_REGULATION_OF_ADAPTIVE_IMMUNE_RESPONSE	58	0.67378	0	48	10
WATTEL_AUTONOMOUS_THYROID_ADENOMA_DN	44	0.67363	0	33	11
GO_THYMOCYTE_AGGREGATION	40	0.67352	0.0013995	25	15
GOLUB_ALL_VS_AML_DN	19	0.67305	0.030942	13	6
ICHIBA_GRAFT_VERSUS_HOST_DISEASE_35D_UP	103	0.6729	0	74	29
VALK_AML_CLUSTER_4	21	0.67289	0.01972	12	9
PID_NFAT_TFPATHWAY	39	0.67123	0.00064368	31	8
HESS_TARGETS_OF_HOXA9_AND_MEIS1_DN	67	0.67062	0	53	14
ALTEMEIER_RESPONSE_TO_LPS_WITH_MECHANICAL_VENTILATION	110	0.66814	0	88	22
HALLMARK_IL6_JAK_STAT3_SIGNALING	79	0.6681	0	62	17
GO_POSITIVE_REGULATION_OF_SKELETAL_MUSCLE_TISSUE_DEVELOPMENT	20	0.66803	0.036339	14	6
GO_REGULATION_OF_TUMOR_NECROSIS_FACTOR_SUPERFAMILY_CYTOKINE_PRODUCTION	78	0.66759	0	57	21
WAMUNYOKOLI_OVARIAN_CANCER_GRADES_1_2_DN	53	0.66752	0	44	9
GO_REGULATION_OF_CELL_ACTIVATION	362	0.66727	0	259	103
GO_REGULATION_OF_PHOSPHOLIPASE_C_ACTIVITY	31	0.66628	0.0058783	24	7
GO_REGULATION_OF_RELEASE_OF_SEQUESTERED_CALCIUM_ION_INTO_CYTOSOL	58	0.66625	0	47	11
SIG_PIP3_SIGNALING_IN_B_LYMPHOCYTES	32	0.66619	0.0051182	22	10
KEGG_PRION_DISEASES	28	0.66582	0.0061841	19	9
GO_LYMPHOCYTE_ACTIVATION_INVOLVED_IN_IMMUNE_RESPONSE	67	0.66553	0	54	13
GO_IMMUNOGLOBULIN_PRODUCTION	34	0.66528	0.0025628	20	14
BIOCARTA_VIP_PATHWAY	24	0.66502	0.016043	21	3
GO_POSITIVE_REGULATION_OF_INTERLEUKIN_8_PRODUCTION	34	0.66498	0.0025423	21	13
GO_LEUKOCYTE_ACTIVATION	328	0.66484	0	236	92
UROSEVIC_RESPONSE_TO_IMIQUIMOD	21	0.66462	0.024684	17	4
GO_REGULATION_OF_NF_KAPPAB_IMPORT_INTO_NUCLEUS	42	0.6646	0.0013875	26	16
GO_LYMPHOCYTE_MEDIATED_IMMUNITY	83	0.66459	0	57	26
SHARMA_PILOCYTIC_ASTROCYTOMA_LOCATION_UP	17	0.66364	0.046845	13	4
BIOCARTA_TNFR2_PATHWAY	18	0.66308	0.028897	16	2
GO_POSITIVE_REGULATION_OF_CHEMOKINE_PRODUCTION	41	0.6625	0.0013917	26	15
SCHOEN_NFKB_SIGNALING	31	0.6625	0.0035392	25	6
GO_POSITIVE_REGULATION_OF_FILOPODIUM_ASSEMBLY	21	0.66224	0.035264	11	10
GO_REGULATION_OF_IMMUNOGLOBULIN_PRODUCTION	34	0.66198	0.0041769	26	8
GO_NEGATIVE_REGULATION_OF_CYTOKINE_SECRETION	31	0.66193	0.0067729	23	8
GO_CELLULAR_RESPONSE_TO_PROSTAGLANDIN_STIMULUS	22	0.66187	0.036317	13	9
KEGG_NOD_LIKE_RECEPTOR_SIGNALING_PATHWAY	49	0.66176	0	34	15
GO_REGULATION_OF_LEUKOCYTE_CHEMOTAXIS	74	0.6617	0	53	21
PAPASPYRIDONOS_UNSTABLE_ATEROSCLEROTIC_PLAQUE_UP	43	0.6617	0.00064682	32	11
GO_T_CELL_MEDIATED_IMMUNITY	21	0.66153	0.035142	14	7
GO_POSITIVE_REGULATION_OF_RESPONSE_TO_WOUNDING	117	0.66148	0	85	32
REACTOME_G_ALPHA_I_SIGNALLING_EVENTS	106	0.66082	0	73	33
REACTOME_GPVI_MEDIATED_ACTIVATION_CASCADE	29	0.6606	0.0093861	21	8
GO_NEGATIVE_REGULATION_OF_BLOOD_VESSEL_ENDOTHELIAL_CELL_MIGRATION	19	0.65922	0.046961	13	6
GO_REGULATION_OF_HOMOTYPIC_CELL_CELL_ADHESION	240	0.65879	0	166	74
GO_POSITIVE_REGULATION_OF_CALCIUM_MEDIATED_SIGNALING	29	0.65878	0.0071552	19	10
QI_PLASMACYTOMA_UP	226	0.65876	0	167	59
GO_CELL_CELL_SIGNALING_INVOLVED_IN_CARDIAC_CONDUCTION	19	0.6585	0.047742	13	6
GO_CELLULAR_RESPONSE_TO_VITAMIN	24	0.65802	0.034459	14	10
GO_REGULATION_OF_RELEASE_OF_SEQUESTERED_CALCIUM_ION_INTO_CYTOSOL_BY_SARCOPLASMIC_RETICULUM	21	0.65798	0.036794	17	4
BIOCARTA_HDAC_PATHWAY	25	0.65762	0.020693	20	5
CROONQUIST_STROMAL_STIMULATION_UP	49	0.65757	0	37	12
LINDSTEDT_DENDRITIC_CELL_MATURATION_D	59	0.65707	0	45	14
GO_PEPTIDYL_TYROSINE_AUTOPHOSPHORYLATION	38	0.65622	0.0027055	24	14
GO_REGULATION_OF_INTERLEUKIN_2_PRODUCTION	36	0.65601	0.0025221	30	6
CROONQUIST_NRAS_SIGNALING_UP	31	0.65601	0.0047415	25	6
GO_PEPTIDASE_ACTIVATOR_ACTIVITY	34	0.65588	0.005012	18	16
PID_IL2_1PATHWAY	52	0.65526	0	39	13
GO_REGULATION_OF_CALCIUM_MEDIATED_SIGNALING	59	0.65524	0	42	17
BIOCARTA_BCR_PATHWAY	32	0.65471	0.0068807	27	5
RHEIN_ALL_GLUCOCORTICOID_THERAPY_UP	62	0.65449	0	50	12
GO_CELL_ACTIVATION_INVOLVED_IN_IMMUNE_RESPONSE	99	0.65389	0	75	24
GO_REGULATION_OF_PHOSPHATIDYLINOSITOL_3_KINASE_ACTIVITY	34	0.65362	0.0058601	23	11
ZIRN_TRETINOIN_RESPONSE_UP	18	0.65259	0.034399	11	7
ZHENG_GLIOBLASTOMA_PLASTICITY_DN	49	0.65239	0	39	10
GO_T_CELL_HOMEOSTASIS	28	0.65234	0.015705	18	10
ZHENG_FOXP3_TARGETS_UP	23	0.65233	0.021351	18	5
BUCKANOVICH_T_LYMPHOCYTE_HOMING_ON_TUMOR_UP	18	0.65223	0.034802	14	4
PID_AMB2_NEUTROPHILS_PATHWAY	38	0.65178	0.0040047	27	11
GO_MYELOID_CELL_ACTIVATION_INVOLVED_IN_IMMUNE_RESPONSE	31	0.65169	0.011992	20	11
GO_POSITIVE_REGULATION_OF_LEUKOCYTE_MIGRATION	88	0.65165	0	60	28
FARMER_BREAST_CANCER_CLUSTER_4	19	0.6516	0.045093	18	1
BIOCARTA_IL2RB_PATHWAY	38	0.65154	0.0039903	29	9
LIAN_NEUTROPHIL_GRANULE_CONSTITUENTS	19	0.65147	0.045097	13	6
ABE_VEGFA_TARGETS_30MIN	25	0.65121	0.02456	18	7
GO_MYELOID_LEUKOCYTE_MIGRATION	71	0.65109	0	51	20
HAN_JNK_SINGALING_DN	33	0.65093	0.0060407	25	8
GO_REGULATION_OF_LYMPHOCYTE_DIFFERENTIATION	101	0.65026	0	74	27
GO_LUMENAL_SIDE_OF_MEMBRANE	22	0.65025	0.045963	17	5
NIELSEN_GIST_VS_SYNOVIAL_SARCOMA_DN	18	0.65009	0.036192	10	8
GO_ACTIVATION_OF_IMMUNE_RESPONSE	319	0.64959	0	207	112
KEGG_CHEMOKINE_SIGNALING_PATHWAY	147	0.64958	0	106	41
KEGG_T_CELL_RECEPTOR_SIGNALING_PATHWAY	98	0.64927	0	68	30
TENEDINI_MEGAKARYOCYTE_MARKERS	57	0.64917	0	41	16
WIERENGA_STAT5A_TARGETS_GROUP2	46	0.64903	0.00096787	32	14
HALLMARK_INTERFERON_GAMMA_RESPONSE	178	0.64897	0	145	33
SHIN_B_CELL_LYMPHOMA_CLUSTER_8	35	0.64878	0.0056295	20	15
REACTOME_SIGNALING_BY_FGFR1_MUTANTS	19	0.64788	0.048892	13	6
GO_POSITIVE_REGULATION_OF_PHOSPHATIDYLINOSITOL_3_KINASE_SIGNALING	51	0.64758	0.0013794	34	17
DEURIG_T_CELL_PROLYMPHOCYTIC_LEUKEMIA_DN	250	0.64715	0	195	55
GO_REGULATION_OF_T_CELL_DIFFERENTIATION	81	0.6469	0	58	23
PID_AP1_PATHWAY	60	0.64681	0	47	13
GO_POSITIVE_REGULATION_OF_LEUKOCYTE_MEDIATED_IMMUNITY	64	0.64669	0	49	15
GO_NEGATIVE_REGULATION_OF_LEUKOCYTE_MIGRATION	25	0.64646	0.032526	19	6
GO_CAMP_METABOLIC_PROCESS	28	0.64643	0.018942	18	10
GO_REGULATION_OF_ADAPTIVE_IMMUNE_RESPONSE	97	0.64599	0	75	22
PASQUALUCCI_LYMPHOMA_BY_GC_STAGE_DN	126	0.64589	0	91	35
SABATES_COLORECTAL_ADENOMA_DN	204	0.64569	0	146	58
LIM_MAMMARY_LUMINAL_MATURE_DN	84	0.64536	0	65	19
PID_GMCSF_PATHWAY	36	0.64476	0.0052065	30	6
SA_CASPASE_CASCADE	18	0.64458	0.040153	13	5
NADLER_OBESITY_UP	54	0.64375	0	39	15
BOQUEST_STEM_CELL_UP	228	0.64364	0	175	53
SPIELMAN_LYMPHOBLAST_EUROPEAN_VS_ASIAN_2FC_DN	18	0.64342	0.041379	12	6
GO_POSITIVE_REGULATION_OF_LIPID_KINASE_ACTIVITY	29	0.64319	0.016062	20	9
BERENJENO_TRANSFORMED_BY_RHOA_REVERSIBLY_DN	25	0.64292	0.028303	17	8
GO_REGULATION_OF_LEUKOCYTE_PROLIFERATION	161	0.64274	0	114	47
GO_POSITIVE_REGULATION_OF_IMMUNE_RESPONSE	418	0.64207	0	279	139
GAZDA_DIAMOND_BLACKFAN_ANEMIA_PROGENITOR_UP	33	0.64119	0.0084794	24	9
GO_POSITIVE_REGULATION_OF_CHEMOTAXIS	95	0.64112	0	67	28
GO_CELLULAR_RESPONSE_TO_INTERFERON_GAMMA	87	0.63961	0	64	23
GO_CYTOKINE_PRODUCTION	95	0.63941	0	70	25
ST_T_CELL_SIGNAL_TRANSDUCTION	40	0.63909	0.0033875	30	10
NOJIMA_SFRP2_TARGETS_UP	25	0.63857	0.031037	21	4
BONOME_OVARIAN_CANCER_POOR_SURVIVAL_UP	24	0.63844	0.030952	17	7
GO_NEGATIVE_REGULATION_OF_TUMOR_NECROSIS_FACTOR_SUPERFAMILY_CYTOKINE_PRODUCTION	33	0.63815	0.010749	24	9
PAPASPYRIDONOS_UNSTABLE_ATEROSCLEROTIC_PLAQUE_DN	36	0.63813	0.0060793	26	10
BIOCARTA_NTHI_PATHWAY	22	0.63705	0.046942	19	3
GO_CELL_CHEMOTAXIS	127	0.63692	0	90	37
BIOCARTA_FCER1_PATHWAY	36	0.63675	0.006209	31	5
GO_NON_MEMBRANE_SPANNING_PROTEIN_TYROSINE_KINASE_ACTIVITY	42	0.63626	0.0022516	27	15
GO_NEGATIVE_REGULATION_OF_G_PROTEIN_COUPLED_RECEPTOR_PROTEIN_SIGNALING_PATHWAY	30	0.63591	0.018448	21	9
MOROSETTI_FACIOSCAPULOHUMERAL_MUSCULAR_DISTROPHY_UP	18	0.63576	0.048516	13	5
GO_B_CELL_DIFFERENTIATION	60	0.63535	0.0014209	44	16
GO_REGULATION_OF_LYMPHOCYTE_MEDIATED_IMMUNITY	88	0.63519	0	64	24
GO_T_CELL_RECEPTOR_SIGNALING_PATHWAY	123	0.63516	0	71	52
GO_POSITIVE_REGULATION_OF_CELL_CELL_ADHESION	193	0.63481	0	130	63
KEGG_CYTOSOLIC_DNA_SENSING_PATHWAY	37	0.6348	0.0056104	29	8
GO_RESPONSE_TO_FUNGUS	26	0.63469	0.035091	18	8
BIOCARTA_IL6_PATHWAY	22	0.63469	0.049341	19	3
VANASSE_BCL2_TARGETS_DN	57	0.63463	0.00035457	38	19
XU_CREBBP_TARGETS_DN	37	0.63441	0.005648	23	14
PID_IL8_CXCR1_PATHWAY	23	0.63438	0.030993	16	7
REACTOME_SMOOTH_MUSCLE_CONTRACTION	20	0.63426	0.043819	16	4
GO_CELLULAR_RESPONSE_TO_INTERLEUKIN_1	63	0.63381	0.0012225	42	21
GO_EXTERNAL_SIDE_OF_PLASMA_MEMBRANE	170	0.63375	0	116	54
GO_B_CELL_MEDIATED_IMMUNITY	51	0.63366	0.0019182	34	17
GO_REGULATION_OF_SYNAPTIC_TRANSMISSION_GLUTAMATERGIC	35	0.6336	0.0084117	25	10
GO_REGULATION_OF_B_CELL_MEDIATED_IMMUNITY	33	0.63353	0.015196	24	9
GO_REGULATION_OF_GLYCOPROTEIN_METABOLIC_PROCESS	33	0.63326	0.015752	17	16
TAKEDA_TARGETS_OF_NUP98_HOXA9_FUSION_3D_DN	21	0.63226	0.045048	18	3
HERNANDEZ_ABERRANT_MITOSIS_BY_DOCETACEL_2NM_DN	20	0.63222	0.04509	14	6
GO_REGULATION_OF_T_CELL_RECEPTOR_SIGNALING_PATHWAY	26	0.63189	0.036405	18	8
PARK_TRETINOIN_RESPONSE_AND_PML_RARA_FUSION	28	0.63178	0.019877	21	7
GO_POSITIVE_REGULATION_OF_CYTOKINE_SECRETION	70	0.63156	0	48	22
GO_REGULATION_OF_T_CELL_PROLIFERATION	111	0.63127	0	73	38
GO_POSITIVE_REGULATION_OF_PROTEIN_KINASE_B_SIGNALING	68	0.63105	0	41	27
HALLMARK_INFLAMMATORY_RESPONSE	178	0.63089	0	130	48
APPEL_IMATINIB_RESPONSE	29	0.63061	0.024738	22	7
PID_EPO_PATHWAY	32	0.63057	0.016384	25	7
GO_HETEROPHILIC_CELL_CELL_ADHESION_VIA_PLASMA_MEMBRANE_CELL_ADHESION_MOLECULES	25	0.62981	0.044875	18	7
GO_POSITIVE_REGULATION_OF_PHOSPHOLIPID_METABOLIC_PROCESS	35	0.62956	0.011175	24	11
TAKEDA_TARGETS_OF_NUP98_HOXA9_FUSION_6HR_DN	34	0.62934	0.013445	24	10
BIOCARTA_BAD_PATHWAY	24	0.62934	0.035605	15	9
GO_CD4_POSITIVE_ALPHA_BETA_T_CELL_ACTIVATION	28	0.62915	0.033885	23	5
GO_RESPONSE_TO_DEXAMETHASONE	25	0.62903	0.04574	17	8
SHIN_B_CELL_LYMPHOMA_CLUSTER_2	26	0.62883	0.023257	15	11
GO_RESPONSE_TO_HEAT	68	0.62867	0	42	26
GO_REGULATION_OF_OSTEOCLAST_DIFFERENTIATION	44	0.62831	0.0022812	33	11
ZHAN_MULTIPLE_MYELOMA_DN	31	0.62775	0.01224	26	5
CHIARETTI_T_ALL_REFRACTORY_TO_THERAPY	25	0.6268	0.038384	16	9
GO_POSITIVE_REGULATION_OF_RECEPTOR_MEDIATED_ENDOCYTOSIS	39	0.62662	0.0058115	29	10
PID_CXCR4_PATHWAY	94	0.62648	0	63	31
REACTOME_SIGNALING_BY_ILS	94	0.62619	0	72	22
TSAI_RESPONSE_TO_RADIATION_THERAPY	32	0.62619	0.018517	21	11
GO_RIBONUCLEOTIDE_CATABOLIC_PROCESS	26	0.62609	0.040147	13	13
GO_CYTOSOLIC_CALCIUM_ION_TRANSPORT	40	0.62606	0.0069533	31	9
GO_MEMBRANE_DEPOLARIZATION_DURING_ACTION_POTENTIAL	29	0.6257	0.032645	20	9
KEGG_CELL_ADHESION_MOLECULES_CAMS	111	0.62547	0	80	31
KANG_IMMORTALIZED_BY_TERT_DN	78	0.6252	0	52	26
GO_LEUKOCYTE_MIGRATION	207	0.62506	0	149	58
GO_LEUKOCYTE_DIFFERENTIATION	234	0.62457	0	172	62
GO_NEGATIVE_REGULATION_OF_ADAPTIVE_IMMUNE_RESPONSE	27	0.62424	0.038121	21	6
ZHU_CMV_8_HR_UP	41	0.62405	0.0056292	32	9
SANA_RESPONSE_TO_IFNG_UP	61	0.62346	0.0019232	48	13
GO_POSITIVE_REGULATION_OF_IMMUNE_EFFECTOR_PROCESS	123	0.62335	0	88	35
REACTOME_CD28_CO_STIMULATION	29	0.62244	0.028705	18	11
GO_REGULATION_OF_INFLAMMATORY_RESPONSE	212	0.62183	0	142	70
CHEN_LVAD_SUPPORT_OF_FAILING_HEART_DN	39	0.6211	0.007089	26	13
LIEN_BREAST_CARCINOMA_METAPLASTIC	31	0.62052	0.01485	20	11
GO_TUMOR_NECROSIS_FACTOR_RECEPTOR_BINDING	26	0.62038	0.046474	18	8
GO_CYCLIC_NUCLEOTIDE_METABOLIC_PROCESS	42	0.61992	0.0059252	29	13
GO_REGULATION_OF_MAST_CELL_ACTIVATION_INVOLVED_IN_IMMUNE_RESPONSE	28	0.61978	0.038531	19	9
GO_POSITIVE_REGULATION_OF_RESPONSE_TO_EXTERNAL_STIMULUS	227	0.61956	0	153	74
BILBAN_B_CLL_LPL_UP	52	0.61941	0.0028156	30	22
PARK_HSC_MARKERS	35	0.61872	0.014146	25	10
GO_POSITIVE_REGULATION_OF_CYTOKINE_PRODUCTION	281	0.61801	0	194	87
HOWLIN_CITED1_TARGETS_1_UP	25	0.6178	0.046494	17	8
KEGG_JAK_STAT_SIGNALING_PATHWAY	102	0.61734	0	79	23
GO_RESPONSE_TO_INTERLEUKIN_1	86	0.61711	0	55	31
TURASHVILI_BREAST_LOBULAR_CARCINOMA_VS_DUCTAL_NORMAL_UP	59	0.61711	0.0013308	44	15
BEGUM_TARGETS_OF_PAX3_FOXO1_FUSION_UP	51	0.61688	0.0051356	36	15
GO_B_CELL_ACTIVATION_INVOLVED_IN_IMMUNE_RESPONSE	29	0.61674	0.036707	22	7
PID_IL4_2PATHWAY	52	0.61639	0.0033301	44	8
GO_DENDRITIC_CELL_DIFFERENTIATION	27	0.61618	0.046632	19	8
ZHAN_MULTIPLE_MYELOMA_CD2_UP	37	0.61604	0.0096623	24	13
AMIT_EGF_RESPONSE_40_HELA	34	0.61559	0.02115	25	9
GO_CALCIUM_MEDIATED_SIGNALING	69	0.61549	0.0014929	53	16
GO_REGULATION_OF_LEUKOCYTE_MIGRATION	120	0.61545	0	83	37
GO_RESPONSE_TO_INTERFERON_GAMMA	106	0.61503	0	75	31
PID_CXCR3_PATHWAY	39	0.61467	0.0094175	26	13
CASORELLI_APL_SECONDARY_VS_DE_NOVO_UP	29	0.61425	0.03376	22	7
GRAHAM_CML_DIVIDING_VS_NORMAL_QUIESCENT_DN	80	0.61375	0	53	27
GO_RECEPTOR_INTERNALIZATION	36	0.61362	0.027725	25	11
REACTOME_INTERFERON_GAMMA_SIGNALING	50	0.6135	0.0051886	41	9
GO_POSITIVE_REGULATION_OF_STAT_CASCADE	48	0.6135	0.0058569	37	11
GRAHAM_CML_QUIESCENT_VS_NORMAL_DIVIDING_UP	47	0.61296	0.0047748	31	16
GO_RESPONSE_TO_MONOAMINE	31	0.61275	0.042139	16	15
RUTELLA_RESPONSE_TO_HGF_DN	190	0.61194	0	137	53
SCHRAETS_MLL_TARGETS_DN	28	0.61184	0.031064	20	8
GO_REGULATION_OF_CYTOKINE_SECRETION	107	0.61172	0	76	31
SCHAEFFER_SOX9_TARGETS_IN_PROSTATE_DEVELOPMENT_DN	40	0.61154	0.0090929	25	15
GO_LEUKOCYTE_MEDIATED_IMMUNITY	112	0.61125	0	74	38
PID_SHP2_PATHWAY	52	0.61118	0.0040193	38	14
PID_ALPHA_SYNUCLEIN_PATHWAY	30	0.61113	0.027769	18	12
PID_FCER1_PATHWAY	56	0.61112	0.0028381	43	13
GO_POSITIVE_REGULATION_OF_LEUKOCYTE_DIFFERENTIATION	99	0.61097	0	76	23
GO_REGULATION_OF_CELL_ADHESION_MEDIATED_BY_INTEGRIN	34	0.61084	0.034374	19	15
MA_MYELOID_DIFFERENTIATION_UP	36	0.61055	0.01561	20	16
GO_POSITIVE_REGULATION_OF_DEFENSE_RESPONSE	286	0.61043	0	188	98
GO_PEPTIDE_RECEPTOR_ACTIVITY	65	0.61027	0.0019084	47	18
HOEBEKE_LYMPHOID_STEM_CELL_UP	73	0.61013	0	58	15
SCHAEFFER_PROSTATE_DEVELOPMENT_12HR_DN	40	0.60974	0.0094127	29	11
GO_PRODUCTION_OF_MOLECULAR_MEDIATOR_OF_IMMUNE_RESPONSE	47	0.60916	0.006765	28	19
GO_MYD88_DEPENDENT_TOLL_LIKE_RECEPTOR_SIGNALING_PATHWAY	29	0.60875	0.045568	23	6
GO_REGULATION_OF_LEUKOCYTE_MEDIATED_IMMUNITY	124	0.60866	0	89	35
GO_REGULATION_OF_NITRIC_OXIDE_BIOSYNTHETIC_PROCESS	41	0.60844	0.0118	25	16
HOWLIN_PUBERTAL_MAMMARY_GLAND	56	0.60824	0.0031577	38	18
CASORELLI_ACUTE_PROMYELOCYTIC_LEUKEMIA_UP	131	0.60818	0	102	29
PID_IL2_PI3K_PATHWAY	28	0.60818	0.033827	21	7
REACTOME_PEPTIDE_LIGAND_BINDING_RECEPTORS	85	0.60803	0	56	29
SMID_BREAST_CANCER_LUMINAL_B_DN	457	0.60799	0	303	154
GO_REGULATION_OF_CHEMOKINE_PRODUCTION	53	0.6077	0.0022806	32	21
GO_CELL_ACTIVATION	444	0.6072	0	303	141
LENAOUR_DENDRITIC_CELL_MATURATION_DN	110	0.60713	0	78	32
VALK_AML_CLUSTER_10	28	0.60657	0.034504	18	10
GO_RESPONSE_TO_AXON_INJURY	41	0.60622	0.012938	29	12
SWEET_LUNG_CANCER_KRAS_DN	352	0.60593	0	255	97
BIOCARTA_TOLL_PATHWAY	33	0.60593	0.025955	24	9
PETROVA_PROX1_TARGETS_DN	59	0.6059	0.0027841	42	17
GO_GRANULOCYTE_MIGRATION	49	0.60548	0.0058536	35	14
HUTTMANN_B_CLL_POOR_SURVIVAL_DN	49	0.60545	0.0052245	32	17
GO_REGULATION_OF_BEHAVIOR	36	0.60511	0.03322	29	7
LINDGREN_BLADDER_CANCER_HIGH_RECURRENCE	42	0.60503	0.014143	30	12
GO_REGULATION_OF_CYTOKINE_BIOSYNTHETIC_PROCESS	77	0.60408	0.0014075	49	28
GO_NEGATIVE_REGULATION_OF_CELL_ACTIVATION	122	0.60347	0	90	32
GO_REGULATION_OF_INTERLEUKIN_6_PRODUCTION	76	0.60343	0.0013556	54	22
AMUNDSON_POOR_SURVIVAL_AFTER_GAMMA_RADIATION_8G	81	0.6031	0	50	31
AMIT_EGF_RESPONSE_60_MCF10A	32	0.60283	0.032039	20	12
CHANGOLKAR_H2AFY_TARGETS_DN	26	0.6023	0.038319	16	10
SMIRNOV_RESPONSE_TO_IR_6HR_DN	98	0.60149	0	56	42
GAVIN_FOXP3_TARGETS_CLUSTER_T4	74	0.60139	0.0009543	42	32
BURTON_ADIPOGENESIS_PEAK_AT_2HR	47	0.60136	0.006707	35	12
PLASARI_TGFB1_TARGETS_1HR_UP	30	0.60106	0.03313	24	6
GO_REGULATION_OF_TOLL_LIKE_RECEPTOR_SIGNALING_PATHWAY	41	0.60102	0.017118	25	16
TONKS_TARGETS_OF_RUNX1_RUNX1T1_FUSION_HSC_DN	151	0.60092	0	97	54
DIRMEIER_LMP1_RESPONSE_LATE_DN	28	0.6002	0.038698	19	9
GO_PROTEIN_TRIMERIZATION	32	0.60016	0.046134	20	12
RODWELL_AGING_KIDNEY_UP	360	0.59995	0	255	105
ZHAN_MULTIPLE_MYELOMA_PR_DN	36	0.59988	0.021926	26	10
GO_REGULATION_OF_CALCIUM_ION_TRANSPORT_INTO_CYTOSOL	69	0.59976	0.0019896	54	15
HAN_JNK_SINGALING_UP	30	0.59969	0.034078	20	10
REACTOME_CLASS_A1_RHODOPSIN_LIKE_RECEPTORS	137	0.59942	0	97	40
GO_NEURON_RECOGNITION	30	0.59903	0.049997	21	9
GO_REGULATION_OF_TYROSINE_PHOSPHORYLATION_OF_STAT_PROTEIN	47	0.59869	0.012606	34	13
LIU_TARGETS_OF_VMYB_VS_CMYB_DN	33	0.59835	0.030008	20	13
ODONNELL_TARGETS_OF_MYC_AND_TFRC_UP	69	0.59818	0.0027156	54	15
MATTIOLI_MULTIPLE_MYELOMA_WITH_14Q32_TRANSLOCATIONS	31	0.59814	0.02828	21	10
TAKEDA_TARGETS_OF_NUP98_HOXA9_FUSION_8D_DN	150	0.59765	0	110	40
DELYS_THYROID_CANCER_DN	196	0.59762	0	138	58
GO_NEGATIVE_REGULATION_OF_VASCULATURE_DEVELOPMENT	63	0.59713	0.0026824	47	16
GO_REGULATION_OF_CELL_CELL_ADHESION	296	0.59674	0	189	107
GO_MYELOID_LEUKOCYTE_ACTIVATION	72	0.5961	0.0018336	47	25
TURASHVILI_BREAST_DUCTAL_CARCINOMA_VS_LOBULAR_NORMAL_DN	51	0.59595	0.010236	36	15
GO_REGULATION_OF_T_CELL_MEDIATED_IMMUNITY	39	0.59534	0.028488	29	10
HOSHIDA_LIVER_CANCER_SUBCLASS_S1	210	0.59492	0	146	64
GO_EXTRINSIC_COMPONENT_OF_CYTOPLASMIC_SIDE_OF_PLASMA_MEMBRANE	78	0.5949	0.0019281	52	26
BASSO_CD40_SIGNALING_DN	56	0.59464	0.0056854	42	14
KEGG_TOLL_LIKE_RECEPTOR_SIGNALING_PATHWAY	78	0.59461	0.0019919	57	21
GRAHAM_NORMAL_QUIESCENT_VS_NORMAL_DIVIDING_UP	56	0.59457	0.0056667	38	18
LIU_VAV3_PROSTATE_CARCINOGENESIS_UP	76	0.59431	0.0017103	57	19
WAMUNYOKOLI_OVARIAN_CANCER_LMP_DN	156	0.59426	0	124	32
BOSCO_ALLERGEN_INDUCED_TH2_ASSOCIATED_MODULE	117	0.59404	0	81	36
GUTIERREZ_CHRONIC_LYMPHOCYTIC_LEUKEMIA_DN	47	0.5936	0.0095257	30	17
BREDEMEYER_RAG_SIGNALING_VIA_ATM_NOT_VIA_NFKB_UP	33	0.59338	0.033196	23	10
VANHARANTA_UTERINE_FIBROID_DN	55	0.59258	0.0036658	44	11
GO_REGULATION_OF_LIPID_KINASE_ACTIVITY	42	0.59246	0.022472	29	13
GO_FOREBRAIN_CELL_MIGRATION	45	0.59214	0.013058	29	16
GO_RESPONSE_TO_NICOTINE	33	0.59213	0.049822	22	11
ZHENG_BOUND_BY_FOXP3	377	0.5919	0	274	103
KIM_GERMINAL_CENTER_T_HELPER_UP	53	0.59168	0.0070938	35	18
GO_CELLULAR_RESPONSE_TO_BIOTIC_STIMULUS	128	0.59154	0	85	43
GO_REGULATION_OF_CHEMOTAXIS	141	0.59128	0	98	43
GO_INTERFERON_GAMMA_MEDIATED_SIGNALING_PATHWAY	57	0.59127	0.0069777	45	12
GO_POSITIVE_REGULATION_OF_HEMOPOIESIS	121	0.5909	0	90	31
GO_POSITIVE_REGULATION_OF_PHAGOCYTOSIS	35	0.5909	0.043251	26	9
BROWNE_INTERFERON_RESPONSIVE_GENES	61	0.58993	0.0066865	47	14
GO_RESPONSE_TO_FATTY_ACID	69	0.58971	0.0022229	43	26
GO_CALCIUM_ION_IMPORT	48	0.58845	0.020789	33	15
LIANG_HEMATOPOIESIS_STEM_CELL_NUMBER_LARGE_VS_TINY_UP	30	0.58839	0.043018	19	11
MARZEC_IL2_SIGNALING_DN	30	0.58789	0.043719	19	11
GRAHAM_CML_QUIESCENT_VS_NORMAL_QUIESCENT_DN	37	0.58767	0.025301	24	13
LINDSTEDT_DENDRITIC_CELL_MATURATION_B	47	0.58766	0.012372	34	13
BYSTROEM_CORRELATED_WITH_IL5_DN	59	0.58651	0.0056671	41	18
ZHENG_FOXP3_TARGETS_IN_THYMUS_UP	150	0.58648	0	107	43
MARTORIATI_MDM4_TARGETS_NEUROEPITHELIUM_DN	110	0.58611	0	80	30
BOSCO_INTERFERON_INDUCED_ANTIVIRAL_MODULE	64	0.58603	0.00317	49	15
NAGASHIMA_EGF_SIGNALING_UP	50	0.58601	0.01349	39	11
HELLER_SILENCED_BY_METHYLATION_UP	219	0.58592	0	138	81
GO_POSITIVE_REGULATION_OF_TRANSCRIPTION_FACTOR_IMPORT_INTO_NUCLEUS	45	0.5857	0.018395	31	14
HADDAD_B_LYMPHOCYTE_PROGENITOR	207	0.5853	0	146	61
REACTOME_G_ALPHA_Z_SIGNALLING_EVENTS	36	0.5849	0.030956	22	14
GO_SIDE_OF_MEMBRANE	322	0.58387	0	216	106
GO_RESPONSE_TO_MOLECULE_OF_BACTERIAL_ORIGIN	249	0.58371	0	168	81
BOQUEST_STEM_CELL_DN	178	0.58362	0	129	49
GO_NEGATIVE_REGULATION_OF_HOMEOSTATIC_PROCESS	100	0.58323	0.001404	67	33
GUO_HEX_TARGETS_DN	46	0.58317	0.015631	30	16
GO_REGULATION_OF_ACUTE_INFLAMMATORY_RESPONSE	56	0.58302	0.0084389	32	24
SHAFFER_IRF4_TARGETS_IN_ACTIVATED_DENDRITIC_CELL	52	0.58281	0.011955	37	15
BOYLAN_MULTIPLE_MYELOMA_C_D_DN	196	0.5825	0	134	62
HALLMARK_TNFA_SIGNALING_VIA_NFKB	178	0.58218	0	135	43
ROSS_AML_WITH_MLL_FUSIONS	67	0.58203	0.0039759	40	27
RUTELLA_RESPONSE_TO_CSF2RB_AND_IL4_DN	257	0.58188	0	172	85
MA_MYELOID_DIFFERENTIATION_DN	38	0.58146	0.034037	28	10
PID_TXA2PATHWAY	52	0.58122	0.012372	36	16
GO_RESPONSE_TO_ANTIBIOTIC	41	0.58096	0.035178	24	17
GO_REGULATION_OF_PHOSPHOLIPID_METABOLIC_PROCESS	49	0.58095	0.021284	30	19
CHIARADONNA_NEOPLASTIC_TRANSFORMATION_KRAS_CDC25_DN	44	0.58074	0.01983	33	11
GO_SECOND_MESSENGER_MEDIATED_SIGNALING	122	0.58036	0	88	34
GO_POSITIVE_REGULATION_OF_CELL_ADHESION	302	0.57968	0	192	110
GO_REGULATION_OF_LEUKOCYTE_DIFFERENTIATION	175	0.57961	0	126	49
GO_REGULATION_OF_LYMPHOCYTE_APOPTOTIC_PROCESS	43	0.57914	0.036221	24	19
ZHAN_MULTIPLE_MYELOMA_HP_UP	35	0.57817	0.03988	22	13
GO_CELLULAR_RESPONSE_TO_KETONE	60	0.5774	0.012685	37	23
GO_CYTOKINE_MEDIATED_SIGNALING_PATHWAY	344	0.57663	0	232	112
GO_REGULATION_OF_CYTOSOLIC_CALCIUM_ION_CONCENTRATION	136	0.57655	0	95	41
RASHI_RESPONSE_TO_IONIZING_RADIATION_4	47	0.5763	0.017365	26	21
SERVITJA_ISLET_HNF1A_TARGETS_UP	140	0.57611	0	103	37
ALCALA_APOPTOSIS	75	0.57588	0.0042627	38	37
FULCHER_INFLAMMATORY_RESPONSE_LECTIN_VS_LPS_DN	353	0.57586	0	255	98
GO_MEMBRANE_DEPOLARIZATION	45	0.57575	0.028088	30	15
GO_POSITIVE_REGULATION_OF_INNATE_IMMUNE_RESPONSE	202	0.57544	0	127	75
GO_REGULATION_OF_CALCIUM_ION_TRANSMEMBRANE_TRANSPORT	91	0.57399	0.0018426	64	27
GO_IMMUNE_EFFECTOR_PROCESS	334	0.57386	0	227	107
NAKAMURA_ADIPOGENESIS_LATE_DN	36	0.57364	0.038449	21	15
GO_NEGATIVE_REGULATION_OF_LEUKOCYTE_PROLIFERATION	56	0.57356	0.015714	38	18
REACTOME_PLATELET_HOMEOSTASIS	62	0.57253	0.0075912	41	21
FAELT_B_CLL_WITH_VH_REARRANGEMENTS_UP	36	0.57198	0.039892	26	10
MARKEY_RB1_CHRONIC_LOF_DN	84	0.57159	0.0027614	52	32
BROWN_MYELOID_CELL_DEVELOPMENT_UP	122	0.57131	0	79	43
WU_SILENCED_BY_METHYLATION_IN_BLADDER_CANCER	50	0.57102	0.021976	33	17
REACTOME_NUCLEOTIDE_BINDING_DOMAIN_LEUCINE_RICH_REPEAT_CONTAINING_RECEPTOR_NLR_SIGNALING_PATHWAYS	38	0.57092	0.042704	30	8
GAVIN_FOXP3_TARGETS_CLUSTER_P7	70	0.57076	0.0055918	50	20
SASAI_RESISTANCE_TO_NEOPLASTIC_TRANSFROMATION	44	0.57064	0.026302	35	9
GO_POSITIVE_REGULATION_OF_INTERLEUKIN_6_PRODUCTION	51	0.57023	0.030189	33	18
GO_REGULATION_OF_REACTIVE_OXYGEN_SPECIES_BIOSYNTHETIC_PROCESS	51	0.57021	0.03011	33	18
GO_FC_GAMMA_RECEPTOR_SIGNALING_PATHWAY	62	0.56992	0.010937	40	22
PID_RAC1_REG_PATHWAY	35	0.56979	0.048902	22	13
IGLESIAS_E2F_TARGETS_UP	135	0.56964	0	93	42
REACTOME_TRANSCRIPTIONAL_REGULATION_OF_WHITE_ADIPOCYTE_DIFFERENTIATION	48	0.56959	0.02463	33	15
DIRMEIER_LMP1_RESPONSE_LATE_UP	48	0.56932	0.024796	33	15
LIM_MAMMARY_STEM_CELL_UP	391	0.56923	0	289	102
NADLER_OBESITY_DN	43	0.56903	0.02963	19	24
GEORGANTAS_HSC_MARKERS	53	0.56894	0.01762	34	19
KEGG_FC_EPSILON_RI_SIGNALING_PATHWAY	63	0.56757	0.0097466	40	23
GO_HUMORAL_IMMUNE_RESPONSE	90	0.56692	0.0017983	59	31
THUM_SYSTOLIC_HEART_FAILURE_UP	341	0.56677	0	217	124
CADWELL_ATG16L1_TARGETS_UP	63	0.56642	0.010755	40	23
FERRANDO_T_ALL_WITH_MLL_ENL_FUSION_UP	74	0.56638	0.0060437	53	21
GO_INTEGRIN_MEDIATED_SIGNALING_PATHWAY	71	0.56636	0.0087846	48	23
BASSO_HAIRY_CELL_LEUKEMIA_UP	75	0.56602	0.0061895	50	25
GO_CELLULAR_RESPONSE_TO_DRUG	55	0.56591	0.02765	39	16
SEKI_INFLAMMATORY_RESPONSE_LPS_UP	70	0.56528	0.0062034	54	16
HECKER_IFNB1_TARGETS	74	0.56493	0.0062483	53	21
GO_NEGATIVE_REGULATION_OF_CHEMOTAXIS	42	0.56408	0.047337	30	12
GO_IMMUNE_SYSTEM_DEVELOPMENT	453	0.56332	0	291	162
LENAOUR_DENDRITIC_CELL_MATURATION_UP	103	0.56283	0.0031456	67	36
GO_REGULATION_OF_PRODUCTION_OF_MOLECULAR_MEDIATOR_OF_IMMUNE_RESPONSE	78	0.56283	0.0067891	53	25
ONDER_CDH1_TARGETS_2_UP	205	0.56271	0	143	62
RUTELLA_RESPONSE_TO_HGF_VS_CSF2RB_AND_IL4_UP	335	0.5627	0	213	122
AKL_HTLV1_INFECTION_DN	55	0.56268	0.012207	36	19
GRABARCZYK_BCL11B_TARGETS_UP	58	0.56231	0.020106	34	24
PICCALUGA_ANGIOIMMUNOBLASTIC_LYMPHOMA_DN	102	0.56214	0.0027383	80	22
PHONG_TNF_TARGETS_UP	56	0.56209	0.017296	36	20
GO_INFLAMMATORY_RESPONSE	322	0.56096	0	229	93
CORRE_MULTIPLE_MYELOMA_DN	54	0.56064	0.020201	34	20
GO_HOMEOSTASIS_OF_NUMBER_OF_CELLS	135	0.56007	0.0013957	81	54
HOFFMANN_SMALL_PRE_BII_TO_IMMATURE_B_LYMPHOCYTE_UP	56	0.55981	0.018754	34	22
TAVOR_CEBPA_TARGETS_UP	45	0.55876	0.030824	33	12
GAVIN_FOXP3_TARGETS_CLUSTER_P4	78	0.5584	0.0068599	47	31
ROY_WOUND_BLOOD_VESSEL_UP	44	0.55772	0.034225	34	10
GO_REGULATION_OF_CALCIUM_ION_IMPORT	74	0.55737	0.0076453	55	19
LI_INDUCED_T_TO_NATURAL_KILLER_DN	95	0.55736	0.0051532	61	34
LANDIS_BREAST_CANCER_PROGRESSION_DN	62	0.55675	0.01411	40	22
GO_PATTERN_RECOGNITION_RECEPTOR_SIGNALING_PATHWAY	92	0.55667	0.0026482	68	24
WANG_RESPONSE_TO_GSK3_INHIBITOR_SB216763_UP	245	0.55599	0	174	71
GO_SINGLE_ORGANISM_CELL_ADHESION	362	0.55579	0	233	129
THEILGAARD_NEUTROPHIL_AT_SKIN_WOUND_UP	65	0.55568	0.013239	45	20
GALINDO_IMMUNE_RESPONSE_TO_ENTEROTOXIN	70	0.55548	0.0094713	50	20
REACTOME_ADAPTIVE_IMMUNE_SYSTEM	433	0.55536	0	254	179
GO_POSITIVE_REGULATION_OF_ENDOCYTOSIS	92	0.55441	0.0026048	63	29
GO_REGULATION_OF_HEMOPOIESIS	226	0.55399	0	154	72
GO_REGULATION_OF_PHAGOCYTOSIS	54	0.55383	0.038233	39	15
VERHAAK_AML_WITH_NPM1_MUTATED_UP	142	0.55378	0.0019743	96	46
WIERENGA_STAT5A_TARGETS_DN	149	0.55363	0.00064057	90	59
GO_POSITIVE_REGULATION_OF_SMOOTH_MUSCLE_CELL_PROLIFERATION	50	0.55323	0.041977	38	12
BERTUCCI_MEDULLARY_VS_DUCTAL_BREAST_CANCER_UP	156	0.55303	0.00063142	105	51
GO_RESPONSE_TO_TUMOR_NECROSIS_FACTOR	185	0.55279	0	104	81
BOQUEST_STEM_CELL_CULTURED_VS_FRESH_UP	369	0.55255	0	249	120
GO_REGULATION_OF_IMMUNE_EFFECTOR_PROCESS	318	0.5525	0	202	116
GO_NEGATIVE_REGULATION_OF_PROTEIN_SECRETION	75	0.55245	0.0084105	40	35
HALLMARK_IL2_STAT5_SIGNALING	171	0.55211	0	112	59
REACTOME_GPCR_DOWNSTREAM_SIGNALING	287	0.55183	0	193	94
LINDGREN_BLADDER_CANCER_CLUSTER_2A_DN	109	0.55176	0.0027727	79	30
PID_KIT_PATHWAY	46	0.5514	0.035393	29	17
GO_POSITIVE_REGULATION_OF_JUN_KINASE_ACTIVITY	55	0.55125	0.036537	36	19
GO_REGULATION_OF_CYTOKINE_PRODUCTION	419	0.55108	0	277	142
REACTOME_SIGNALING_BY_THE_B_CELL_RECEPTOR_BCR	107	0.55103	0.0042779	56	51
GO_REGULATION_OF_TRANSCRIPTION_FACTOR_IMPORT_INTO_NUCLEUS	82	0.55086	0.0067969	50	32
GO_REGULATION_OF_INNATE_IMMUNE_RESPONSE	275	0.55084	0	178	97
GO_HEPARIN_BINDING	116	0.55071	0.0023013	74	42
REACTOME_CELL_SURFACE_INTERACTIONS_AT_THE_VASCULAR_WALL	74	0.55054	0.010818	51	23
GO_PLASMA_MEMBRANE_RECEPTOR_COMPLEX	132	0.55049	0.0018891	82	50
KEGG_TYPE_II_DIABETES_MELLITUS	40	0.5504	0.048562	25	15
NABA_ECM_GLYCOPROTEINS	138	0.55001	0.0027269	95	43
VERHAAK_AML_WITH_NPM1_MUTATED_DN	193	0.54875	0	127	66
REACTOME_INTERFERON_ALPHA_BETA_SIGNALING	46	0.54871	0.038388	38	8
GO_REGULATION_OF_BIOMINERAL_TISSUE_DEVELOPMENT	51	0.54863	0.0494	31	20
VECCHI_GASTRIC_CANCER_EARLY_DN	254	0.54758	0	164	90
GO_GLYCOSAMINOGLYCAN_BINDING	148	0.54653	0.0019583	96	52
GO_CYTOKINE_ACTIVITY	122	0.54646	0.0022613	75	47
VERHAAK_GLIOBLASTOMA_MESENCHYMAL	188	0.54645	0	133	55
SENGUPTA_EBNA1_ANTICORRELATED	110	0.54504	0.0042932	77	33
GO_POSITIVE_REGULATION_OF_ERK1_AND_ERK2_CASCADE	121	0.54412	0.0026939	80	41
GO_REGULATION_OF_STAT_CASCADE	90	0.54377	0.0059638	62	28
REACTOME_CYTOKINE_SIGNALING_IN_IMMUNE_SYSTEM	219	0.54376	0	167	52
GO_CELLULAR_RESPONSE_TO_CYTOKINE_STIMULUS	458	0.54341	0	295	163
GO_POSITIVE_REGULATION_OF_OSSIFICATION	73	0.54277	0.022464	45	28
BROCKE_APOPTOSIS_REVERSED_BY_IL6	117	0.54234	0.0051009	82	35
MARKEY_RB1_ACUTE_LOF_DN	181	0.54224	0.00063749	119	62
KUMAR_TARGETS_OF_MLL_AF9_FUSION	305	0.54219	0	173	132
GO_REGULATION_OF_RESPONSE_TO_WOUNDING	307	0.54169	0	192	115
KEEN_RESPONSE_TO_ROSIGLITAZONE_DN	92	0.54134	0.0068392	60	32
MARSON_FOXP3_TARGETS_UP	55	0.54111	0.025399	34	21
GO_NEGATIVE_REGULATION_OF_IMMUNE_SYSTEM_PROCESS	279	0.54102	0	186	93
GO_NEGATIVE_REGULATION_OF_INFLAMMATORY_RESPONSE	74	0.54057	0.020703	51	23
REACTOME_G_ALPHA_S_SIGNALLING_EVENTS	72	0.539	0.023842	46	26
DEMAGALHAES_AGING_UP	45	0.53887	0.047719	27	18
POMEROY_MEDULLOBLASTOMA_DESMOPLASIC_VS_CLASSIC_DN	49	0.53852	0.038485	37	12
GO_COLLAGEN_TRIMER	64	0.53843	0.034289	48	16
SANA_TNF_SIGNALING_DN	71	0.53825	0.018561	41	30
GO_INNATE_IMMUNE_RESPONSE	398	0.53796	0	269	129
RAGHAVACHARI_PLATELET_SPECIFIC_GENES	54	0.5374	0.034697	36	18
GO_ACTIVATION_OF_INNATE_IMMUNE_RESPONSE	170	0.53718	0.002044	104	66
SANA_TNF_SIGNALING_UP	70	0.53697	0.018737	50	20
CHEN_LVAD_SUPPORT_OF_FAILING_HEART_UP	87	0.53626	0.0138	65	22
HOELZEL_NF1_TARGETS_DN	80	0.53584	0.016343	58	22
GAL_LEUKEMIC_STEM_CELL_DN	179	0.5356	0.0019484	97	82
GO_FC_RECEPTOR_SIGNALING_PATHWAY	160	0.53499	0.0018796	96	64
GO_NEGATIVE_REGULATION_OF_DEFENSE_RESPONSE	110	0.53492	0.0071801	72	38
GO_REGULATION_OF_ION_HOMEOSTASIS	150	0.53484	0.0022909	100	50
GO_REGULATION_OF_PHOSPHATIDYLINOSITOL_3_KINASE_SIGNALING	111	0.53433	0.0050687	65	46
HUANG_GATA2_TARGETS_UP	121	0.53431	0.0061026	79	42
GO_TOLL_LIKE_RECEPTOR_SIGNALING_PATHWAY	76	0.53428	0.02875	56	20
GO_PHAGOCYTOSIS	126	0.5326	0.004405	83	43
ZHAN_MULTIPLE_MYELOMA_CD1_AND_CD2_UP	62	0.53231	0.030962	39	23
NABA_SECRETED_FACTORS	177	0.53223	0.0019399	108	69
MARZEC_IL2_SIGNALING_UP	95	0.53211	0.01348	57	38
GO_NEGATIVE_REGULATION_OF_IMMUNE_RESPONSE	89	0.53204	0.016114	64	25
REACTOME_TOLL_RECEPTOR_CASCADES	100	0.53155	0.010313	68	32
GO_CALCIUM_ION_TRANSPORT	137	0.53128	0.0042264	89	48
DER_IFN_GAMMA_RESPONSE_UP	61	0.53123	0.041477	44	17
PANGAS_TUMOR_SUPPRESSION_BY_SMAD1_AND_SMAD5_UP	101	0.53098	0.0067398	64	37
NAKAMURA_ADIPOGENESIS_EARLY_UP	54	0.53091	0.040792	35	19
GO_REGULATION_OF_CALCIUM_ION_TRANSPORT	153	0.53008	0.0022502	105	48
NAKAMURA_ADIPOGENESIS_LATE_UP	89	0.52998	0.010793	57	32
SAKAI_CHRONIC_HEPATITIS_VS_LIVER_CANCER_UP	69	0.5295	0.028752	45	24
GO_POSITIVE_REGULATION_OF_LIPID_METABOLIC_PROCESS	104	0.52804	0.0083822	58	46
GO_NEGATIVE_REGULATION_OF_CYTOKINE_PRODUCTION	150	0.52759	0.0026526	100	50
HAHTOLA_SEZARY_SYNDROM_UP	81	0.52735	0.020019	46	35
REACTOME_GPCR_LIGAND_BINDING	197	0.52663	0.002581	123	74
NEMETH_INFLAMMATORY_RESPONSE_LPS_UP	80	0.52651	0.023155	60	20
CHEBOTAEV_GR_TARGETS_UP	59	0.52643	0.035461	32	27
GO_REGULATION_OF_VASCULATURE_DEVELOPMENT	184	0.52618	0.0018157	127	57
HELLER_HDAC_TARGETS_SILENCED_BY_METHYLATION_DN	221	0.52611	0.00065319	135	86
LI_INDUCED_T_TO_NATURAL_KILLER_UP	228	0.52569	0.00095878	140	88
GO_REGULATION_OF_ERK1_AND_ERK2_CASCADE	178	0.52466	0.0022912	111	67
GO_REGULATION_OF_CELL_SHAPE	112	0.52461	0.010866	69	43
HALLMARK_INTERFERON_ALPHA_RESPONSE	85	0.52388	0.0019655	64	21
KEGG_FC_GAMMA_R_MEDIATED_PHAGOCYTOSIS	77	0.52387	0.02006	50	27
GO_SIGNALING_ADAPTOR_ACTIVITY	67	0.5232	0.046533	46	21
ADDYA_ERYTHROID_DIFFERENTIATION_BY_HEMIN	60	0.52305	0.042025	41	19
GO_REGULATION_OF_PROTEIN_KINASE_B_SIGNALING	97	0.52265	0.017168	51	46
RUTELLA_RESPONSE_TO_HGF_VS_CSF2RB_AND_IL4_DN	208	0.52218	0.0027729	137	71
HAHTOLA_MYCOSIS_FUNGOIDES_SKIN_UP	149	0.52199	0.0056481	92	57
NABA_CORE_MATRISOME	196	0.52124	0.0027826	134	62
GO_REGULATION_OF_TYPE_I_INTERFERON_PRODUCTION	92	0.52111	0.020644	62	30
GO_POSITIVE_REGULATION_OF_NUCLEOTIDE_METABOLIC_PROCESS	82	0.52107	0.03282	48	34
GO_TAXIS	348	0.52057	0.0015024	211	137
HOSHIDA_LIVER_CANCER_SURVIVAL_UP	64	0.52051	0.031394	40	24
GO_REGULATION_OF_SMOOTH_MUSCLE_CELL_PROLIFERATION	85	0.52019	0.035916	60	25
GO_POSITIVE_REGULATION_OF_PEPTIDYL_TYROSINE_PHOSPHORYLATION	121	0.51969	0.010853	77	44
GO_MYELOID_LEUKOCYTE_DIFFERENTIATION	80	0.51957	0.03453	55	25
HELLER_HDAC_TARGETS_DN	225	0.51943	0.0019315	135	90
MAHAJAN_RESPONSE_TO_IL1A_UP	75	0.51942	0.031029	49	26
VECCHI_GASTRIC_CANCER_ADVANCED_VS_EARLY_UP	143	0.51896	0.0060244	101	42
GO_NEGATIVE_REGULATION_OF_IMMUNE_EFFECTOR_PROCESS	80	0.51884	0.03516	55	25
HALLMARK_COMPLEMENT	168	0.51857	0.00026955	113	55
YAO_HOXA10_TARGETS_VIA_PROGESTERONE_UP	64	0.51777	0.033881	41	23
GO_RESPONSE_TO_BACTERIUM	330	0.51628	0.0014295	213	117
MCLACHLAN_DENTAL_CARIES_DN	70	0.51419	0.034473	44	26
CHYLA_CBFA2T3_TARGETS_UP	290	0.51335	0.001957	178	112
INGRAM_SHH_TARGETS_UP	96	0.51274	0.023895	59	37
GO_NEGATIVE_REGULATION_OF_NEURON_DEATH	132	0.51219	0.012978	75	57
GAVIN_FOXP3_TARGETS_CLUSTER_P3	122	0.51214	0.013455	77	45
KAAB_HEART_ATRIUM_VS_VENTRICLE_UP	208	0.5121	0.0035525	129	79
TAKEDA_TARGETS_OF_NUP98_HOXA9_FUSION_10D_DN	102	0.51174	0.018606	72	30
GO_POSITIVE_REGULATION_OF_VASCULATURE_DEVELOPMENT	103	0.51131	0.028413	73	30
HOLLMANN_APOPTOSIS_VIA_CD40_UP	163	0.51107	0.0061458	89	74
GO_DIVALENT_INORGANIC_CATION_HOMEOSTASIS	236	0.51099	0.0026373	144	92
GO_INTEGRIN_BINDING	89	0.50928	0.036305	55	34
DER_IFN_ALPHA_RESPONSE_UP	65	0.50832	0.048977	48	17
GO_CELL_CELL_ADHESION	442	0.50831	0.0014471	273	169
GO_CELLULAR_RESPONSE_TO_ALCOHOL	87	0.50827	0.036332	51	36
GO_FC_EPSILON_RECEPTOR_SIGNALING_PATHWAY	112	0.508	0.028063	65	47
GO_PROTEIN_SECRETION	88	0.50785	0.041884	55	33
REACTOME_SIGNALING_BY_GPCR	359	0.50778	0.0019656	230	129
KEGG_VASCULAR_SMOOTH_MUSCLE_CONTRACTION	91	0.50778	0.031001	61	30
RIGGI_EWING_SARCOMA_PROGENITOR_DN	144	0.50691	0.0091192	80	64
GO_DEFENSE_RESPONSE_TO_VIRUS	114	0.50685	0.027576	74	40
SANSOM_APC_TARGETS_DN	306	0.50604	0.0028608	173	133
REN_ALVEOLAR_RHABDOMYOSARCOMA_UP	75	0.50499	0.043891	46	29
THEILGAARD_NEUTROPHIL_AT_SKIN_WOUND_DN	195	0.50475	0.0059211	127	68
KEGG_LEUKOCYTE_TRANSENDOTHELIAL_MIGRATION	93	0.5034	0.030835	60	33
RUTELLA_RESPONSE_TO_CSF2RB_AND_IL4_UP	286	0.50338	0.0028045	178	108
FOSTER_TOLERANT_MACROPHAGE_UP	116	0.50183	0.02393	71	45
SHEDDEN_LUNG_CANCER_GOOD_SURVIVAL_A12	200	0.50108	0.0067276	124	76
WEST_ADRENOCORTICAL_TUMOR_DN	432	0.50009	0.0017026	276	156
GO_RESPONSE_TO_CORTICOSTEROID	133	0.49988	0.028138	82	51
GO_CALCIUM_ION_TRANSMEMBRANE_TRANSPORT	94	0.49984	0.047061	63	31
GO_NEGATIVE_REGULATION_OF_ION_TRANSPORT	89	0.49979	0.049452	56	33
PENG_RAPAMYCIN_RESPONSE_UP	158	0.49969	0.010264	93	65
GO_RESPONSE_TO_VIRUS	180	0.49889	0.0084119	115	65
KASLER_HDAC7_TARGETS_1_UP	148	0.49838	0.017145	84	64
RUTELLA_RESPONSE_TO_HGF_UP	353	0.49785	0.0028724	213	140
MULLIGHAN_NPM1_SIGNATURE_3_DN	121	0.49759	0.024576	71	50
GO_G_PROTEIN_COUPLED_RECEPTOR_SIGNALING_PATHWAY	396	0.49758	0.001807	243	153
SCHAEFFER_PROSTATE_DEVELOPMENT_6HR_UP	129	0.49753	0.01848	81	48
HATADA_METHYLATED_IN_LUNG_CANCER_UP	235	0.49747	0.0051708	153	82
REACTOME_INNATE_IMMUNE_SYSTEM	181	0.49736	0.0094984	120	61
GO_RESPONSE_TO_ALKALOID	104	0.49719	0.036772	66	38
GO_RESPONSE_TO_KETONE	146	0.49714	0.0278	88	58
KEGG_CALCIUM_SIGNALING_PATHWAY	128	0.49677	0.021787	85	43
GO_NEGATIVE_REGULATION_OF_MULTI_ORGANISM_PROCESS	109	0.49623	0.036288	71	38
GO_EXTRINSIC_COMPONENT_OF_PLASMA_MEMBRANE	109	0.49623	0.036375	64	45
GO_CYTOKINE_RECEPTOR_BINDING	171	0.49558	0.016157	111	60
TSAI_RESPONSE_TO_IONIZING_RADIATION	128	0.49535	0.023101	83	45
OSWALD_HEMATOPOIETIC_STEM_CELL_IN_COLLAGEN_GEL_UP	185	0.49528	0.010207	118	67
GO_REGULATION_OF_MYELOID_CELL_DIFFERENTIATION	127	0.49526	0.036449	83	44
YAGI_AML_WITH_T_8_21_TRANSLOCATION	289	0.49383	0.0043086	170	119
REACTOME_INTERFERON_SIGNALING	125	0.49215	0.026987	97	28
GO_PLATELET_ACTIVATION	115	0.49213	0.045052	74	41
GO_CYTOPLASMIC_SIDE_OF_MEMBRANE	138	0.49175	0.026628	87	51
GO_GROWTH_FACTOR_BINDING	111	0.49132	0.038045	69	42
MARTENS_BOUND_BY_PML_RARA_FUSION	352	0.49042	0.003513	207	145
MIKKELSEN_MEF_LCP_WITH_H3K4ME3	93	0.48869	0.043971	59	34
DURAND_STROMA_S_UP	231	0.486	0.010823	145	86
IWANAGA_CARCINOGENESIS_BY_KRAS_PTEN_DN	253	0.48435	0.0071738	160	93
BIDUS_METASTASIS_DN	119	0.48428	0.03397	84	35
GRAESSMANN_RESPONSE_TO_MC_AND_SERUM_DEPRIVATION_UP	152	0.48422	0.025997	109	43
GO_NEGATIVE_REGULATION_OF_LOCOMOTION	216	0.48407	0.01831	141	75
GO_RECEPTOR_COMPLEX	235	0.48406	0.010715	141	94
REACTOME_SIGNALING_BY_RHO_GTPASES	94	0.48406	0.047325	59	35
GO_SULFUR_COMPOUND_BINDING	180	0.48388	0.023187	98	82
RIGGI_EWING_SARCOMA_PROGENITOR_UP	335	0.4836	0.0061225	209	126
GO_MYELOID_CELL_DIFFERENTIATION	149	0.48308	0.034523	96	53
GO_G_PROTEIN_COUPLED_RECEPTOR_ACTIVITY	189	0.48199	0.026999	116	73
AMUNDSON_POOR_SURVIVAL_AFTER_GAMMA_RADIATION_2G	132	0.48164	0.029899	75	57
REACTOME_PLATELET_ACTIVATION_SIGNALING_AND_AGGREGATION	164	0.48075	0.022754	106	58
JISON_SICKLE_CELL_DISEASE_DN	126	0.48071	0.038456	81	45
GO_POSITIVE_REGULATION_OF_I_KAPPAB_KINASE_NF_KAPPAB_SIGNALING	155	0.48065	0.036535	93	62
WIERENGA_STAT5A_TARGETS_UP	159	0.48063	0.022636	97	62
GO_REGULATION_OF_I_KAPPAB_KINASE_NF_KAPPAB_SIGNALING	197	0.47936	0.028563	113	84
GO_NEGATIVE_REGULATION_OF_CELL_ADHESION	176	0.47754	0.034358	115	61
SCHAEFFER_PROSTATE_DEVELOPMENT_48HR_DN	325	0.47671	0.0078394	212	113
VART_KSHV_INFECTION_ANGIOGENIC_MARKERS_UP	143	0.47661	0.029964	92	51
GO_PEPTIDYL_TYROSINE_MODIFICATION	153	0.47655	0.036937	95	58
GO_MEMBRANE_MICRODOMAIN	241	0.4763	0.018363	142	99
PLASARI_TGFB1_TARGETS_10HR_DN	214	0.47621	0.014182	131	83
TAKEDA_TARGETS_OF_NUP98_HOXA9_FUSION_16D_UP	133	0.47258	0.043138	80	53
GAUSSMANN_MLL_AF4_FUSION_TARGETS_F_UP	146	0.46972	0.036408	95	51
HALLMARK_KRAS_SIGNALING_UP	177	0.46968	0.0050316	111	66
GO_REGULATION_OF_PEPTIDYL_TYROSINE_PHOSPHORYLATION	166	0.4695	0.046532	98	68
TARTE_PLASMA_CELL_VS_PLASMABLAST_UP	285	0.46914	0.013214	186	99
GO_REGULATION_OF_ENDOCYTOSIS	169	0.46787	0.038979	104	65
CHARAFE_BREAST_CANCER_LUMINAL_VS_MESENCHYMAL_DN	363	0.4676	0.010285	241	122
SMIRNOV_CIRCULATING_ENDOTHELIOCYTES_IN_CANCER_UP	136	0.46577	0.043529	89	47
GO_POSITIVE_REGULATION_OF_LOCOMOTION	343	0.46549	0.019109	206	137
MULLIGHAN_MLL_SIGNATURE_1_UP	306	0.46511	0.017339	180	126
HALLMARK_EPITHELIAL_MESENCHYMAL_TRANSITION	186	0.4641	0.00478	120	66
GO_ENDOCYTIC_VESICLE	201	0.46247	0.039621	115	86
GO_EXTRINSIC_COMPONENT_OF_MEMBRANE	194	0.462	0.045774	115	79
GO_CELLULAR_RESPONSE_TO_LIPID	340	0.46022	0.027502	198	142
GO_POSITIVE_REGULATION_OF_MAPK_CASCADE	360	0.45927	0.022515	217	143
CAIRO_HEPATOBLASTOMA_CLASSES_DN	161	0.4582	0.043059	101	60
GO_PROTEINACEOUS_EXTRACELLULAR_MATRIX	260	0.45811	0.033048	155	105
GO_ANGIOGENESIS	243	0.45447	0.039608	158	85
MULLIGHAN_MLL_SIGNATURE_2_UP	332	0.45365	0.023102	186	146
GO_REGULATION_OF_HOMEOSTATIC_PROCESS	337	0.45276	0.031964	192	145
GO_EXTRACELLULAR_MATRIX	307	0.45231	0.036685	179	128
GO_DEFENSE_RESPONSE_TO_OTHER_ORGANISM	290	0.45191	0.036859	180	110
FOSTER_TOLERANT_MACROPHAGE_DN	333	0.45173	0.020741	229	104
MATSUDA_NATURAL_KILLER_DIFFERENTIATION	375	0.45167	0.023205	208	167
REACTOME_HEMOSTASIS	354	0.45135	0.023948	211	143
TORCHIA_TARGETS_OF_EWSR1_FLI1_FUSION_DN	249	0.44986	0.034415	142	107
GO_ENDOCYTOSIS	375	0.44939	0.034444	215	160
HALLMARK_MYOGENESIS	157	0.44827	0.0093199	101	56
GO_PLASMA_MEMBRANE_PROTEIN_COMPLEX	375	0.44573	0.036364	231	144
OSMAN_BLADDER_CANCER_DN	269	0.44285	0.03839	179	90
LIU_PROSTATE_CANCER_DN	372	0.44062	0.032328	250	122
GRESHOCK_CANCER_COPY_NUMBER_UP	272	0.44045	0.038444	161	111
YAGI_AML_WITH_11Q23_REARRANGED	292	0.43465	0.043796	173	119
HALLMARK_APOPTOSIS	148	0.41561	0.039382	92	56
HALLMARK_ADIPOGENESIS	167	0.41358	0.029823	73	94
RICKMAN_TUMOR_DIFFERENTIATED_WELL_VS_POORLY_DN	283	-0.40382	0.045339	109	174
HALLMARK_ESTROGEN_RESPONSE_EARLY	173	-0.41422	0.008783	74	99
HALLMARK_KRAS_SIGNALING_DN	114	-0.42371	0.0079047	51	63
TIEN_INTESTINE_PROBIOTICS_24HR_DN	176	-0.42719	0.042846	68	108
ZWANG_EGF_INTERVAL_DN	160	-0.4279	0.044603	68	92
CHARAFE_BREAST_CANCER_LUMINAL_VS_BASAL_UP	267	-0.43121	0.014167	108	159
SCHAEFFER_PROSTATE_DEVELOPMENT_48HR_UP	354	-0.43223	0.0082976	133	221
MCBRYAN_PUBERTAL_BREAST_3_4WK_UP	178	-0.43304	0.024662	78	100
REACTOME_CELL_CELL_COMMUNICATION	90	-0.46542	0.04902	33	57
CHIANG_LIVER_CANCER_SUBCLASS_PROLIFERATION_UP	135	-0.46693	0.013809	40	95
CHEMNITZ_RESPONSE_TO_PROSTAGLANDIN_E2_DN	269	-0.47062	0.0038625	87	182
HALLMARK_PEROXISOME	89	-0.47221	0.0065873	30	59
RODRIGUES_NTN1_TARGETS_DN	135	-0.47326	0.0091857	56	79
GO_BASOLATERAL_PLASMA_MEMBRANE	161	-0.47488	0.020829	62	99
HALLMARK_ESTROGEN_RESPONSE_LATE	183	-0.47637	0	74	109
OHGUCHI_LIVER_HNF4A_TARGETS_DN	84	-0.47643	0.040174	29	55
TURASHVILI_BREAST_LOBULAR_CARCINOMA_VS_DUCTAL_NORMAL_DN	72	-0.48009	0.045263	30	42
KOBAYASHI_EGFR_SIGNALING_24HR_DN	207	-0.48544	0	58	149
ACEVEDO_FGFR1_TARGETS_IN_PROSTATE_CANCER_MODEL_UP	221	-0.48952	0	85	136
GO_SKIN_DEVELOPMENT	135	-0.49009	0.018531	45	90
LEE_LIVER_CANCER_ACOX1_UP	58	-0.49237	0.04933	24	34
PROVENZANI_METASTASIS_DN	117	-0.49538	0.0084068	37	80
WOO_LIVER_CANCER_RECURRENCE_DN	63	-0.49913	0.031535	16	47
OUELLET_CULTURED_OVARIAN_CANCER_INVASIVE_VS_LMP_UP	59	-0.50075	0.049273	19	40
GO_TRANSLATIONAL_ELONGATION	97	-0.50131	0.033258	13	84
CROONQUIST_NRAS_SIGNALING_DN	65	-0.50586	0.02165	17	48
POOLA_INVASIVE_BREAST_CANCER_DN	115	-0.5094	0.0062384	46	69
GO_APICAL_JUNCTION_COMPLEX	98	-0.50968	0.021734	33	65
DOANE_BREAST_CANCER_ESR1_UP	96	-0.51078	0.0085252	41	55
HSIAO_LIVER_SPECIFIC_GENES	173	-0.51092	0	56	117
HALLMARK_GLYCOLYSIS	175	-0.51182	0	48	127
SMID_BREAST_CANCER_LUMINAL_B_UP	136	-0.51284	0	45	91
WHITEFORD_PEDIATRIC_CANCER_MARKERS	95	-0.5141	0.0084253	23	72
GO_EPIDERMIS_DEVELOPMENT	160	-0.51446	0	49	111
WU_CELL_MIGRATION	160	-0.51567	0	61	99
YAO_TEMPORAL_RESPONSE_TO_PROGESTERONE_CLUSTER_10	50	-0.52499	0.0202	11	39
NIKOLSKY_BREAST_CANCER_16P13_AMPLICON	76	-0.52515	0.0094365	18	58
SOTIRIOU_BREAST_CANCER_GRADE_1_VS_3_UP	115	-0.52607	0	26	89
GO_MITOCHONDRIAL_TRANSLATION	93	-0.52734	0.0096782	7	86
SHEDDEN_LUNG_CANCER_GOOD_SURVIVAL_A5	46	-0.5298	0.039489	14	32
HUANG_DASATINIB_RESISTANCE_DN	56	-0.53223	0.0206	23	33
GO_TRANSLATIONAL_TERMINATION	86	-0.53364	0.01956	6	80
HUPER_BREAST_BASAL_VS_LUMINAL_UP	45	-0.53366	0.049422	15	30
REACTOME_TRANSPORT_OF_GLUCOSE_AND_OTHER_SUGARS_BILE_SALTS_AND_ORGANIC_ACIDS_METAL_IONS_AND_AMINE_COMPOUNDS	58	-0.54057	0.0090532	15	43
GO_ORGANELLAR_RIBOSOME	64	-0.54414	0.022722	3	61
PID_TAP63_PATHWAY	50	-0.54538	0.0093214	16	34
MCBRYAN_PUBERTAL_BREAST_4_5WK_UP	213	-0.5454	0	82	131
MEISSNER_BRAIN_HCP_WITH_H3K27ME3	134	-0.55201	0	50	84
AMUNDSON_GAMMA_RADIATION_RESPONSE	35	-0.55372	0.048936	7	28
REACTOME_O_LINKED_GLYCOSYLATION_OF_MUCINS	37	-0.55958	0.03971	11	26
ENGELMANN_CANCER_PROGENITORS_DN	51	-0.56297	0.008824	20	31
SENGUPTA_NASOPHARYNGEAL_CARCINOMA_DN	205	-0.56372	0	39	166
SMID_BREAST_CANCER_ERBB2_UP	104	-0.56703	0	30	74
KIM_RESPONSE_TO_TSA_AND_DECITABINE_UP	102	-0.57149	0	30	72
LIU_PROSTATE_CANCER_UP	65	-0.57217	0	18	47
PID_A6B1_A6B4_INTEGRIN_PATHWAY	46	-0.57657	0.0092947	16	30
RICKMAN_TUMOR_DIFFERENTIATED_WELL_VS_MODERATELY_DN	80	-0.57938	0	24	56
LANDIS_ERBB2_BREAST_TUMORS_324_UP	124	-0.58375	0	36	88
MEISSNER_NPC_HCP_WITH_H3K27ME3	40	-0.5865	0.0092091	12	28
GO_INTERMEDIATE_FILAMENT	50	-0.58774	0.013646	24	26
VANDESLUIS_COMMD1_TARGETS_GROUP_3_UP	69	-0.58925	0	20	49
SMID_BREAST_CANCER_RELAPSE_IN_BONE_UP	74	-0.58954	0	26	48
WATANABE_COLON_CANCER_MSI_VS_MSS_DN	58	-0.59003	0	23	35
ONDER_CDH1_TARGETS_2_DN	389	-0.5907	0	127	262
REACTOME_CELL_JUNCTION_ORGANIZATION	53	-0.59264	0	14	39
NIKOLSKY_BREAST_CANCER_1Q21_AMPLICON	27	-0.59521	0.029718	5	22
GO_SERINE_TYPE_ENDOPEPTIDASE_INHIBITOR_ACTIVITY	57	-0.59705	0.016937	17	40
LEE_LIVER_CANCER_DENA_DN	57	-0.59749	0	19	38
YEGNASUBRAMANIAN_PROSTATE_CANCER	80	-0.59951	0	29	51
VECCHI_GASTRIC_CANCER_EARLY_UP	316	-0.60895	0	74	242
RICKMAN_HEAD_AND_NECK_CANCER_E	57	-0.60913	0	17	40
KOHOUTEK_CCNT1_TARGETS	42	-0.61045	0.0046682	10	32
ONDER_CDH1_TARGETS_3_DN	45	-0.61103	0.0046751	13	32
SU_PANCREAS	38	-0.61161	0.0095493	20	18
LEE_LIVER_CANCER_CIPROFIBRATE_DN	51	-0.6137	0	17	34
GO_DIGESTIVE_SYSTEM_PROCESS	45	-0.61415	0.011291	14	31
FARDIN_HYPOXIA_11	26	-0.61753	0.020006	4	22
WANG_BARRETTS_ESOPHAGUS_UP	42	-0.61791	0.0037936	14	28
LIM_MAMMARY_LUMINAL_MATURE_UP	93	-0.61862	0	22	71
REACTOME_CELL_CELL_JUNCTION_ORGANIZATION	35	-0.62097	0.0081738	9	26
SERVITJA_ISLET_HNF1A_TARGETS_DN	82	-0.62189	0	20	62
ROSTY_CERVICAL_CANCER_PROLIFERATION_CLUSTER	116	-0.62567	0	17	99
SCHMIDT_POR_TARGETS_IN_LIMB_BUD_UP	22	-0.62865	0.031816	7	15
GO_TETRAPYRROLE_METABOLIC_PROCESS	42	-0.62902	0.010423	18	24
YANG_BREAST_CANCER_ESR1_UP	33	-0.62962	0.0080536	16	17
REACTOME_GLYCOLYSIS	23	-0.62982	0.025425	6	17
REACTOME_DEPOSITION_OF_NEW_CENPA_CONTAINING_NUCLEOSOMES_AT_THE_CENTROMERE	21	-0.63098	0.033758	2	19
JAEGER_METASTASIS_DN	210	-0.63251	0	63	147
LIM_MAMMARY_STEM_CELL_DN	348	-0.63663	0	72	276
HANN_RESISTANCE_TO_BCL2_INHIBITOR_DN	35	-0.63748	0.003727	11	24
ZHAN_MULTIPLE_MYELOMA_PR_UP	33	-0.63881	0.0056757	3	30
LI_AMPLIFIED_IN_LUNG_CANCER	159	-0.64276	0	44	115
CHEN_LUNG_CANCER_SURVIVAL	22	-0.64389	0.018137	5	17
CHARAFE_BREAST_CANCER_LUMINAL_VS_MESENCHYMAL_UP	330	-0.6474	0	73	257
GO_O_GLYCAN_PROCESSING	40	-0.64786	0.012318	11	29
GO_DIGESTION	84	-0.64873	0	25	59
SCHUETZ_BREAST_CANCER_DUCTAL_INVASIVE_DN	76	-0.65461	0	21	55
GO_APICAL_JUNCTION_ASSEMBLY	35	-0.65637	0.009033	7	28
WANG_BARRETTS_ESOPHAGUS_AND_ESOPHAGUS_CANCER_UP	25	-0.65772	0.0092938	8	17
SABATES_COLORECTAL_ADENOMA_UP	108	-0.66052	0	23	85
KEGG_DRUG_METABOLISM_OTHER_ENZYMES	22	-0.66298	0.0094045	5	17
WALLACE_PROSTATE_CANCER_UP	17	-0.66354	0.048891	5	12
FARMER_BREAST_CANCER_CLUSTER_2	28	-0.66374	0	3	25
LIN_SILENCED_BY_TUMOR_MICROENVIRONMENT	87	-0.66543	0	19	68
HUPER_BREAST_BASAL_VS_LUMINAL_DN	57	-0.66562	0	17	40
WAGNER_APO2_SENSITIVITY	19	-0.66609	0.020398	4	15
GO_LATERAL_PLASMA_MEMBRANE	40	-0.66838	0	9	31
CAVARD_LIVER_CANCER_MALIGNANT_VS_BENIGN	26	-0.66854	0.0054926	15	11
REACTOME_METAL_ION_SLC_TRANSPORTERS	20	-0.6699	0.015065	3	17
HINATA_NFKB_TARGETS_KERATINOCYTE_DN	18	-0.67102	0.021005	4	14
WINTER_HYPOXIA_UP	73	-0.67191	0	12	61
REACTOME_TIGHT_JUNCTION_INTERACTIONS	22	-0.67273	0.0089372	4	18
CROMER_METASTASIS_DN	65	-0.67378	0	15	50
GREENBAUM_E2A_TARGETS_UP	32	-0.67517	0	3	29
GU_PDEF_TARGETS_DN	24	-0.67808	0.0094203	5	19
HOFMANN_MYELODYSPLASTIC_SYNDROM_RISK_UP	19	-0.68114	0.011532	4	15
GO_ANTIMICROBIAL_HUMORAL_RESPONSE	24	-0.69165	0.0084684	10	14
LIEN_BREAST_CARCINOMA_METAPLASTIC_VS_DUCTAL_DN	77	-0.69289	0	22	55
JEON_SMAD6_TARGETS_DN	17	-0.69308	0.020807	3	14
REACTOME_REGULATION_OF_BETA_CELL_DEVELOPMENT	19	-0.69479	0.0095544	4	15
GO_BICELLULAR_TIGHT_JUNCTION_ASSEMBLY	28	-0.69704	0.015055	5	23
REACTOME_RNA_POL_I_PROMOTER_OPENING	14	-0.70428	0.049661	1	13
SU_LIVER	28	-0.70481	0	6	22
VECCHI_GASTRIC_CANCER_ADVANCED_VS_EARLY_DN	104	-0.7097	0	15	89
LY_AGING_MIDDLE_DN	16	-0.71103	0.010737	3	13
WONG_ENDMETRIUM_CANCER_UP	19	-0.7122	0.008647	5	14
NAKAMURA_CANCER_MICROENVIRONMENT_UP	17	-0.71361	0.010379	8	9
WAMUNYOKOLI_OVARIAN_CANCER_LMP_UP	205	-0.71734	0	16	189
HOFMANN_MYELODYSPLASTIC_SYNDROM_LOW_RISK_DN	24	-0.71774	0	3	21
CREIGHTON_AKT1_SIGNALING_VIA_MTOR_DN	20	-0.71898	0.0055827	4	16
LANDIS_ERBB2_BREAST_PRENEOPLASTIC_UP	15	-0.72025	0.019002	3	12
CREIGHTON_AKT1_SIGNALING_VIA_MTOR_UP	29	-0.7286	0	3	26
KEGG_MATURITY_ONSET_DIABETES_OF_THE_YOUNG	15	-0.73255	0.012694	3	12
MONTERO_THYROID_CANCER_POOR_SURVIVAL_UP	12	-0.74257	0.026465	1	11
LANDIS_BREAST_CANCER_PROGRESSION_UP	40	-0.74405	0	9	31
ZEMBUTSU_SENSITIVITY_TO_VINBLASTINE	16	-0.74509	0.0063374	5	11
WAMUNYOKOLI_OVARIAN_CANCER_GRADES_1_2_UP	114	-0.74578	0	6	108
FARMER_BREAST_CANCER_CLUSTER_3	13	-0.74897	0.015221	1	12
VANDESLUIS_COMMD1_TARGETS_GROUP_4_UP	14	-0.74923	0.013878	6	8
CHARAFE_BREAST_CANCER_BASAL_VS_MESENCHYMAL_UP	97	-0.74991	0	17	80
COLDREN_GEFITINIB_RESISTANCE_DN	178	-0.75258	0	32	146
LOPEZ_MESOTHELIOMA_SURVIVAL_OVERALL_DN	13	-0.75891	0.010615	2	11
GO_MICROVILLUS_MEMBRANE	15	-0.76063	0.017604	5	10
LOPEZ_MESOTELIOMA_SURVIVAL_TIME_UP	11	-0.78097	0.013662	2	9
ROY_WOUND_BLOOD_VESSEL_DN	21	-0.78364	0	2	19
GO_COBALAMIN_METABOLIC_PROCESS	17	-0.78482	0	8	9
INAMURA_LUNG_CANCER_SCC_UP	11	-0.78673	0.010495	2	9
GO_NEGATIVE_REGULATION_OF_EPIDERMIS_DEVELOPMENT	13	-0.78856	0.023804	5	8
GO_DESMOSOME	20	-0.78934	0	5	15
BOSCO_EPITHELIAL_DIFFERENTIATION_MODULE	44	-0.80157	0	3	41
KANG_FLUOROURACIL_RESISTANCE_DN	16	-0.82168	0	0	16
SMID_BREAST_CANCER_RELAPSE_IN_LIVER_DN	10	-0.8252	0.0091724	1	9
REACTOME_APOPTOTIC_CLEAVAGE_OF_CELL_ADHESION_PROTEINS	10	-0.83659	0.0079369	1	9
GO_CORNIFIED_ENVELOPE	13	-0.84643	0.019356	2	11
GO_HEMIDESMOSOME_ASSEMBLY	11	-0.87785	0.013549	2	9
AIGNER_ZEB1_TARGETS	27	-0.88725	0	1	26
GO_KERATIN_FILAMENT	12	-0.88932	0	2	10
WACKER_HYPOXIA_TARGETS_OF_VHL	13	-0.89649	0	0	13

## Sheet: L5
Name	Genes (tot)	Stat (dist.dir)	p adj (dist.dir)	Genes (up)	Genes (down)
ZHOU_PANCREATIC_ENDOCRINE_PROGENITOR	10	0.92389	0.00052575	9	1
HALLMARK_PANCREAS_BETA_CELLS	32	0.89624	0	28	4
RORIE_TARGETS_OF_EWSR1_FLI1_FUSION_DN	25	0.89189	0	20	5
LE_NEURONAL_DIFFERENTIATION_UP	13	0.86807	0.0016389	13	0
REACTOME_GABA_SYNTHESIS_RELEASE_REUPTAKE_AND_DEGRADATION	12	0.86604	0.0013721	11	1
NIELSEN_GIST_AND_SYNOVIAL_SARCOMA_UP	18	0.84352	0.00087625	13	5
GO_REGULATION_OF_N_METHYL_D_ASPARTATE_SELECTIVE_GLUTAMATE_RECEPTOR_ACTIVITY	13	0.84272	0	11	2
GO_EXOCYTIC_VESICLE_MEMBRANE	43	0.84161	0	35	8
KANG_GLIS3_TARGETS	31	0.83815	0	25	6
REACTOME_INSULIN_SYNTHESIS_AND_PROCESSING	16	0.83811	0.0004639	10	6
GO_LOCOMOTORY_EXPLORATION_BEHAVIOR	10	0.83268	0.0087802	9	1
GO_HIGH_VOLTAGE_GATED_CALCIUM_CHANNEL_ACTIVITY	10	0.8268	0.0091635	7	3
LEIN_LOCALIZED_TO_DISTAL_AND_PROXIMAL_DENDRITES	13	0.82334	0.0036081	9	4
GO_VENTRAL_SPINAL_CORD_INTERNEURON_DIFFERENTIATION	10	0.82318	0.0098047	7	3
GO_SYNTAXIN_1_BINDING	16	0.82169	0	11	5
VICENT_METASTASIS_UP	11	0.81793	0.0090635	9	2
GO_DENDRITE_MEMBRANE	10	0.81741	0.013402	7	3
GO_ENTEROENDOCRINE_CELL_DIFFERENTIATION	16	0.81469	0	10	6
GO_PROTEIN_LOCALIZATION_TO_SYNAPSE	13	0.8108	0.0056466	10	3
REACTOME_SYNTHESIS_SECRETION_AND_INACTIVATION_OF_GLP1	13	0.80901	0.0073393	8	5
GUENTHER_GROWTH_SPHERICAL_VS_ADHERENT_UP	12	0.8081	0.0092029	10	2
GO_NEGATIVE_REGULATION_OF_CATECHOLAMINE_SECRETION	13	0.80748	0.0053221	10	3
REACTOME_UNBLOCKING_OF_NMDA_RECEPTOR_GLUTAMATE_BINDING_AND_ACTIVATION	11	0.80605	0.014402	7	4
GO_AXON_INITIAL_SEGMENT	10	0.80499	0.016667	8	2
WANG_LSD1_TARGETS_DN	31	0.80011	0	25	6
GO_ROUNDABOUT_SIGNALING_PATHWAY	10	0.7983	0.021101	6	4
GO_PRESYNAPTIC_ACTIVE_ZONE	20	0.79544	0	15	5
REACTOME_REGULATION_OF_GENE_EXPRESSION_IN_BETA_CELLS	14	0.79526	0.0035387	9	5
LEIN_NEURON_MARKERS	57	0.79459	0	49	8
REACTOME_RETROGRADE_NEUROTROPHIN_SIGNALLING	12	0.78393	0.018793	7	5
GO_PEPTIDE_HORMONE_RECEPTOR_BINDING	12	0.78331	0.010461	10	2
REACTOME_NEUROTRANSMITTER_RELEASE_CYCLE	23	0.78285	0.00071693	19	4
GO_EPITHELIAL_CELL_FATE_COMMITMENT	13	0.78116	0.0088579	9	4
REACTOME_REGULATION_OF_BETA_CELL_DEVELOPMENT	19	0.77883	0.0013111	10	9
GO_SUBSTRATE_INDEPENDENT_TELENCEPHALIC_TANGENTIAL_MIGRATION	10	0.77562	0.028211	6	4
GO_LAYER_FORMATION_IN_CEREBRAL_CORTEX	11	0.77363	0.026339	7	4
GO_AXONAL_FASCICULATION	19	0.77361	0.00039284	13	6
GO_AMPA_GLUTAMATE_RECEPTOR_COMPLEX	14	0.7721	0.013225	12	2
KEGG_MATURITY_ONSET_DIABETES_OF_THE_YOUNG	15	0.77113	0.0083071	9	6
REACTOME_INCRETIN_SYNTHESIS_SECRETION_AND_INACTIVATION	15	0.77104	0.0081686	9	6
GO_NEURON_FATE_SPECIFICATION	15	0.77064	0.0048005	9	6
GO_NITRIC_OXIDE_MEDIATED_SIGNAL_TRANSDUCTION	11	0.77035	0.025344	8	3
GO_NODE_OF_RANVIER	11	0.76549	0.028071	7	4
GO_GLANDULAR_EPITHELIAL_CELL_DEVELOPMENT	16	0.76133	0.0048489	10	6
REACTOME_INTERACTION_BETWEEN_L1_AND_ANKYRINS	18	0.7601	0.0019389	12	6
LEIN_LOCALIZED_TO_PROXIMAL_DENDRITES	29	0.75892	0.00078863	21	8
REACTOME_GLUTAMATE_NEUROTRANSMITTER_RELEASE_CYCLE	13	0.75473	0.027392	11	2
GO_REGULATION_OF_ALPHA_AMINO_3_HYDROXY_5_METHYL_4_ISOXAZOLE_PROPIONATE_SELECTIVE_GLUTAMATE_RECEPTOR_ACTIVITY	13	0.75427	0.016605	13	0
GO_OLFACTORY_BULB_INTERNEURON_DEVELOPMENT	10	0.75424	0.046302	7	3
PID_LPA4_PATHWAY	13	0.75388	0.027513	12	1
GO_ESTABLISHMENT_OF_MITOCHONDRION_LOCALIZATION	14	0.75205	0.02358	11	3
GO_SPINAL_CORD_MOTOR_NEURON_DIFFERENTIATION	19	0.75126	0.0057163	10	9
GO_POSITIVE_REGULATION_OF_CALCIUM_ION_DEPENDENT_EXOCYTOSIS	19	0.74941	0.0054473	15	4
GO_NEUROTRANSMITTER_METABOLIC_PROCESS	15	0.74875	0.0099591	8	7
GO_EXPLORATION_BEHAVIOR	17	0.74579	0.004755	14	3
GO_TYPE_B_PANCREATIC_CELL_DEVELOPMENT	12	0.74425	0.026417	7	5
GO_HYPOTHALAMUS_DEVELOPMENT	12	0.74168	0.026462	9	3
GO_MEMBRANE_DEPOLARIZATION_DURING_CARDIAC_MUSCLE_CELL_ACTION_POTENTIAL	14	0.73962	0.025372	13	1
REACTOME_INWARDLY_RECTIFYING_K_CHANNELS	20	0.73937	0.0037554	14	6
GO_VOLTAGE_GATED_SODIUM_CHANNEL_ACTIVITY	13	0.73848	0.024486	12	1
GO_LYSOSOME_LOCALIZATION	17	0.73634	0.0086288	10	7
GO_NEURONAL_POSTSYNAPTIC_DENSITY	43	0.73613	0	27	16
SOTIRIOU_BREAST_CANCER_GRADE_1_VS_3_DN	38	0.7344	0.0009278	33	5
GO_REGULATION_OF_CATECHOLAMINE_SECRETION	24	0.73321	0.00039897	18	6
GO_SPINAL_CORD_PATTERNING	16	0.73195	0.013306	13	3
GO_REGULATION_OF_LONG_TERM_NEURONAL_SYNAPTIC_PLASTICITY	18	0.73164	0.010303	12	6
GO_NEGATIVE_REGULATION_OF_AMINE_TRANSPORT	18	0.7311	0.01163	12	6
GO_REGULATION_OF_NEUROTRANSMITTER_RECEPTOR_ACTIVITY	22	0.72952	0.0049792	17	5
GO_ADRENAL_GLAND_DEVELOPMENT	20	0.72785	0.0093138	15	5
REACTOME_RAS_ACTIVATION_UOPN_CA2_INFUX_THROUGH_NMDA_RECEPTOR	13	0.72749	0.047997	8	5
GO_REGULATION_OF_NEURONAL_SYNAPTIC_PLASTICITY	35	0.72648	0	25	10
AMUNDSON_GAMMA_RADIATION_RESISTANCE	15	0.72564	0.027696	7	8
GO_ACTIVATION_OF_PROTEIN_KINASE_A_ACTIVITY	14	0.72513	0.040527	12	2
GO_OLFACTORY_BULB_INTERNEURON_DIFFERENTIATION	12	0.72452	0.042598	8	4
REACTOME_GLUCAGON_SIGNALING_IN_METABOLIC_REGULATION	27	0.72436	0.00047796	22	5
GO_CYCLASE_ACTIVITY	16	0.72418	0.014875	13	3
REACTOME_PKA_MEDIATED_PHOSPHORYLATION_OF_CREB	15	0.72381	0.028637	13	2
GO_RETINAL_GANGLION_CELL_AXON_GUIDANCE	16	0.72378	0.014581	9	7
GO_NEURON_PROJECTION_MEMBRANE	24	0.72319	0.003514	17	7
GO_PRESYNAPTIC_MEMBRANE	34	0.72282	0	24	10
GO_HEART_FORMATION	12	0.7219	0.045143	8	4
GO_TRANSMITTER_GATED_CHANNEL_ACTIVITY	13	0.71907	0.034069	9	4
GO_VENTRAL_SPINAL_CORD_DEVELOPMENT	23	0.71779	0.0055786	14	9
GO_NEGATIVE_REGULATION_OF_INTRACELLULAR_STEROID_HORMONE_RECEPTOR_SIGNALING_PATHWAY	25	0.71629	0.0051732	14	11
GO_NEUROPEPTIDE_HORMONE_ACTIVITY	14	0.71541	0.04682	11	3
GO_REGULATION_OF_POSTSYNAPTIC_MEMBRANE_POTENTIAL	40	0.71356	0	32	8
GO_WALKING_BEHAVIOR	20	0.71301	0.015186	14	6
GO_MAST_CELL_MEDIATED_IMMUNITY	13	0.71041	0.045271	6	7
GO_CELL_DIFFERENTIATION_IN_SPINAL_CORD	24	0.70996	0.0055122	14	10
GO_CELLULAR_RESPONSE_TO_GLUCAGON_STIMULUS	30	0.70946	0	25	5
HANN_RESISTANCE_TO_BCL2_INHIBITOR_UP	28	0.70841	0.0015946	17	11
GO_MAIN_AXON	41	0.70828	0	27	14
GO_CALCIUM_ION_REGULATED_EXOCYTOSIS_OF_NEUROTRANSMITTER	25	0.7078	0.0052616	14	11
GO_NEURON_RECOGNITION	30	0.70651	0	20	10
GO_INSULIN_SECRETION	28	0.70648	0.0033241	19	9
GO_PEPTIDE_HORMONE_PROCESSING	23	0.70623	0.0051618	13	10
GO_CELL_DIFFERENTIATION_IN_HINDBRAIN	13	0.70332	0.048858	11	2
GO_GLUTAMATE_RECEPTOR_ACTIVITY	15	0.70317	0.027796	10	5
GO_REGULATION_OF_SYNAPTIC_VESICLE_TRANSPORT	27	0.70281	0.0045394	21	6
BOQUEST_STEM_CELL_CULTURED_VS_FRESH_DN	27	0.70245	0.0014048	23	4
GO_PRESYNAPTIC_PROCESS_INVOLVED_IN_SYNAPTIC_TRANSMISSION	77	0.70239	0	51	26
REACTOME_TRAFFICKING_OF_AMPA_RECEPTORS	21	0.70024	0.0092959	13	8
GO_POSITIVE_REGULATION_OF_EXCITATORY_POSTSYNAPTIC_POTENTIAL	16	0.69964	0.025604	10	6
GO_GLUTAMATE_SECRETION	25	0.69942	0.0050005	17	8
GO_TRANSPORT_VESICLE_MEMBRANE	112	0.69896	0	59	53
REACTOME_GLUCAGON_TYPE_LIGAND_RECEPTORS	24	0.69746	0.0080347	19	5
GO_IONOTROPIC_GLUTAMATE_RECEPTOR_SIGNALING_PATHWAY	17	0.69702	0.024348	11	6
GO_EXCITATORY_POSTSYNAPTIC_POTENTIAL	22	0.69486	0.009238	16	6
SCHAEFFER_PROSTATE_DEVELOPMENT_12HR_DN	40	0.69202	0.00075107	25	15
GO_FIBROBLAST_GROWTH_FACTOR_RECEPTOR_BINDING	15	0.69154	0.042132	11	4
GO_MEMBRANE_DEPOLARIZATION_DURING_ACTION_POTENTIAL	29	0.68947	0.0034645	23	6
GO_HORMONE_ACTIVITY	50	0.68939	0	28	22
GO_HETEROTRIMERIC_G_PROTEIN_COMPLEX	24	0.68565	0.008937	13	11
MARTORIATI_MDM4_TARGETS_NEUROEPITHELIUM_DN	110	0.68511	0	70	40
GO_CALCIUM_ION_REGULATED_EXOCYTOSIS	53	0.68465	0	34	19
GO_TELENCEPHALON_GLIAL_CELL_MIGRATION	15	0.6844	0.046492	8	7
GO_SYNAPTIC_VESICLE_CYCLE	63	0.68286	0	41	22
GO_CGMP_METABOLIC_PROCESS	15	0.6795	0.049679	14	1
GO_POSTSYNAPTIC_MEMBRANE_ORGANIZATION	21	0.67914	0.024625	15	6
GO_GLUTAMATE_RECEPTOR_SIGNALING_PATHWAY	27	0.67508	0.004965	16	11
GO_MODULATION_OF_EXCITATORY_POSTSYNAPTIC_POTENTIAL	21	0.67491	0.026484	13	8
GO_RNA_POLYMERASE_II_ACTIVATING_TRANSCRIPTION_FACTOR_BINDING	29	0.67481	0.0051447	16	13
WONG_ENDMETRIUM_CANCER_DN	62	0.67184	0	48	14
GO_REGULATION_OF_SYNAPTIC_VESICLE_EXOCYTOSIS	18	0.67018	0.048525	13	5
GO_CELL_CELL_SIGNALING_INVOLVED_IN_CARDIAC_CONDUCTION	19	0.66911	0.030084	13	6
VERHAAK_GLIOBLASTOMA_PRONEURAL	120	0.66865	0	79	41
PID_HNF3B_PATHWAY	32	0.66813	0.0038336	17	15
GO_LONG_TERM_SYNAPTIC_POTENTIATION	29	0.66808	0.0049489	18	11
GO_LONG_TERM_MEMORY	21	0.66521	0.030682	15	6
GO_POSITIVE_REGULATION_OF_POTASSIUM_ION_TRANSPORT	29	0.66211	0.0048011	16	13
REACTOME_ACTIVATION_OF_NMDA_RECEPTOR_UPON_GLUTAMATE_BINDING_AND_POSTSYNAPTIC_EVENTS	31	0.65836	0.0081989	19	12
REACTOME_INHIBITION_OF_INSULIN_SECRETION_BY_ADRENALINE_NORADRENALINE	20	0.65818	0.034214	14	6
CERVERA_SDHB_TARGETS_1_DN	27	0.65783	0.0077796	12	15
GO_RESPONSE_TO_PAIN	22	0.65612	0.02587	14	8
GO_EXOCYTIC_VESICLE	108	0.65566	0	70	38
REACTOME_VOLTAGE_GATED_POTASSIUM_CHANNELS	27	0.6547	0.0089282	18	9
GO_RESPONSE_TO_GLUCAGON	39	0.65403	0.0035649	30	9
GO_NEUROTRANSMITTER_TRANSPORT	102	0.65381	0	66	36
REACTOME_POTASSIUM_CHANNELS	66	0.65306	0.00098578	44	22
GO_PITUITARY_GLAND_DEVELOPMENT	26	0.65276	0.022919	12	14
GO_VOLTAGE_GATED_CALCIUM_CHANNEL_COMPLEX	25	0.65083	0.023304	14	11
GO_PERIKARYON	70	0.64825	0	48	22
BONOME_OVARIAN_CANCER_POOR_SURVIVAL_UP	24	0.64755	0.033566	18	6
GO_SYNTAXIN_BINDING	71	0.64717	0	41	30
REACTOME_GABA_RECEPTOR_ACTIVATION	32	0.64595	0.0080575	24	8
GO_GLANDULAR_EPITHELIAL_CELL_DIFFERENTIATION	30	0.64475	0.010381	16	14
REACTOME_ABC_FAMILY_PROTEINS_MEDIATED_TRANSPORT	24	0.64466	0.033887	15	9
NAKAYAMA_SOFT_TISSUE_TUMORS_PCA1_DN	61	0.64182	0.00065719	44	17
GO_SYNAPTIC_VESICLE_LOCALIZATION	76	0.64168	0	47	29
HUNSBERGER_EXERCISE_REGULATED_GENES	27	0.63889	0.016031	18	9
GO_REGULATION_OF_CALCIUM_ION_DEPENDENT_EXOCYTOSIS	62	0.63815	0	36	26
GO_VOLTAGE_GATED_CALCIUM_CHANNEL_ACTIVITY	25	0.63716	0.028819	17	8
REACTOME_DAG_AND_IP3_SIGNALING	27	0.63401	0.019979	20	7
GO_FOREBRAIN_NEURON_DEVELOPMENT	23	0.63349	0.040456	13	10
MOLENAAR_TARGETS_OF_CCND1_AND_CDK4_UP	44	0.63335	0.0013409	29	15
GO_POTASSIUM_CHANNEL_COMPLEX	63	0.63253	0	40	23
GO_SIGNAL_RELEASE	119	0.63235	0	73	46
GO_SYNAPTIC_VESICLE_RECYCLING	22	0.63037	0.049667	14	8
MIKKELSEN_IPS_HCP_WITH_H3_UNMETHYLATED	37	0.63028	0.0040671	25	12
MIKKELSEN_MEF_HCP_WITH_H3_UNMETHYLATED	90	0.6267	0	56	34
GO_POSITIVE_REGULATION_OF_DENDRITIC_SPINE_DEVELOPMENT	24	0.62614	0.04158	19	5
REACTOME_CA_DEPENDENT_EVENTS	25	0.62388	0.037676	18	7
REACTOME_REGULATION_OF_INSULIN_SECRETION	73	0.62368	0.00068576	45	28
CHESLER_BRAIN_HIGHEST_EXPRESSION	31	0.62361	0.021232	17	14
SMID_BREAST_CANCER_RELAPSE_IN_LUNG_DN	30	0.62308	0.018346	22	8
GO_CARDIAC_MUSCLE_CELL_CONTRACTION	25	0.62263	0.044882	18	7
GO_ENDOCRINE_PANCREAS_DEVELOPMENT	29	0.62099	0.024815	14	15
GO_PEPTIDE_SECRETION	41	0.62015	0.0048984	25	16
REACTOME_GABA_B_RECEPTOR_ACTIVATION	27	0.62011	0.029105	19	8
MIKKELSEN_ES_HCP_WITH_H3_UNMETHYLATED	26	0.61969	0.028827	14	12
REACTOME_G_ALPHA_Z_SIGNALLING_EVENTS	36	0.61919	0.014596	25	11
VECCHI_GASTRIC_CANCER_EARLY_DN	254	0.6177	0	177	77
GO_VESICLE_DOCKING_INVOLVED_IN_EXOCYTOSIS	28	0.61627	0.040639	13	15
GO_DENDRITE_MORPHOGENESIS	36	0.61545	0.013078	24	12
GO_REGULATION_OF_POTASSIUM_ION_TRANSPORT	63	0.61497	0	31	32
REACTOME_TRANSMISSION_ACROSS_CHEMICAL_SYNAPSES	129	0.61372	0	86	43
GO_REGULATION_OF_INSULIN_SECRETION_INVOLVED_IN_CELLULAR_RESPONSE_TO_GLUCOSE_STIMULUS	33	0.61183	0.015082	21	12
GO_POSITIVE_REGULATION_OF_INSULIN_SECRETION	49	0.61113	0.0051069	28	21
GO_PRESYNAPSE	204	0.6104	0	131	73
ZHAN_MULTIPLE_MYELOMA_MS_UP	36	0.61008	0.018567	23	13
SMID_BREAST_CANCER_LUMINAL_A_UP	75	0.60941	0.0006309	55	20
KEGG_ABC_TRANSPORTERS	33	0.60905	0.014796	20	13
REACTOME_NEURONAL_SYSTEM	193	0.60904	0	127	66
GO_REGULATION_OF_NEUROTRANSMITTER_LEVELS	134	0.60848	0	82	52
GO_METENCEPHALON_DEVELOPMENT	70	0.60833	0	48	22
REACTOME_INTEGRATION_OF_ENERGY_METABOLISM	98	0.60811	0.00083013	60	38
REACTOME_G_ALPHA_S_SIGNALLING_EVENTS	72	0.60755	0.00058417	50	22
GO_IONOTROPIC_GLUTAMATE_RECEPTOR_COMPLEX	28	0.60701	0.047979	18	10
HALLMARK_HEDGEHOG_SIGNALING	33	0.60696	0.00095929	19	14
GO_NEUROPEPTIDE_SIGNALING_PATHWAY	36	0.60668	0.016095	27	9
MCLACHLAN_DENTAL_CARIES_DN	70	0.60619	0.00050879	54	16
REACTOME_POST_NMDA_RECEPTOR_ACTIVATION_EVENTS	28	0.60458	0.038032	16	12
GO_SYNAPTIC_SIGNALING	268	0.60288	0	170	98
GO_DIENCEPHALON_DEVELOPMENT	48	0.60065	0.0050114	28	20
GO_VOLTAGE_GATED_CATION_CHANNEL_ACTIVITY	79	0.60047	0	51	28
GO_CLATHRIN_BINDING	50	0.59983	0.0087618	28	22
GO_TRANSMISSION_OF_NERVE_IMPULSE	31	0.59971	0.025862	22	9
NUTT_GBM_VS_AO_GLIOMA_DN	32	0.59965	0.032539	16	16
GO_AXO_DENDRITIC_TRANSPORT	29	0.59886	0.041946	19	10
GO_CATION_CHANNEL_COMPLEX	108	0.59604	0	71	37
GO_NEGATIVE_REGULATION_OF_PEPTIDE_SECRETION	34	0.59599	0.026001	19	15
GO_REGULATION_OF_SYNAPTIC_PLASTICITY	103	0.59514	0	65	38
KEGG_TYPE_II_DIABETES_MELLITUS	40	0.59468	0.0096722	20	20
GO_REGULATION_OF_AMINE_TRANSPORT	47	0.59459	0.0090175	31	16
GO_POTASSIUM_CHANNEL_ACTIVITY	76	0.59313	0	49	27
GO_VOLTAGE_GATED_POTASSIUM_CHANNEL_ACTIVITY	52	0.59285	0.0051069	33	19
MCCLUNG_CREB1_TARGETS_UP	77	0.59233	0.00056331	44	33
GO_NEURON_NEURON_SYNAPTIC_TRANSMISSION	35	0.59184	0.021194	24	11
GO_FOREBRAIN_CELL_MIGRATION	45	0.59096	0.0098813	23	22
GO_CARDIAC_MUSCLE_CELL_ACTION_POTENTIAL	32	0.59087	0.030536	23	9
GO_POSITIVE_REGULATION_OF_ADENYLATE_CYCLASE_ACTIVITY	32	0.59053	0.030226	24	8
GO_ADENYLATE_CYCLASE_ACTIVATING_G_PROTEIN_COUPLED_RECEPTOR_SIGNALING_PATHWAY	37	0.58935	0.026218	22	15
MCCLUNG_DELTA_FOSB_TARGETS_2WK	33	0.58826	0.025224	15	18
GO_VOLTAGE_GATED_ION_CHANNEL_ACTIVITY	117	0.58602	0	74	43
REACTOME_PHOSPHOLIPASE_C_MEDIATED_CASCADE	39	0.58599	0.014212	27	12
GO_CEREBRAL_CORTEX_CELL_MIGRATION	32	0.58591	0.037052	19	13
WINTER_HYPOXIA_DN	39	0.5859	0.014028	28	11
GO_HORMONE_BINDING	41	0.58568	0.020733	22	19
SABATES_COLORECTAL_ADENOMA_DN	204	0.58397	0	136	68
JIANG_AGING_HYPOTHALAMUS_DN	39	0.58377	0.015451	26	13
GO_REGULATION_OF_BEHAVIOR	36	0.58362	0.027933	21	15
GO_TERMINAL_BOUTON	53	0.58342	0.0085551	36	17
GO_CENTRAL_NERVOUS_SYSTEM_NEURON_DEVELOPMENT	47	0.58149	0.011935	27	20
GO_ADENYLATE_CYCLASE_MODULATING_G_PROTEIN_COUPLED_RECEPTOR_SIGNALING_PATHWAY	75	0.58024	0.00038688	46	29
GO_REGULATION_OF_NEUROTRANSMITTER_SECRETION	39	0.58007	0.026284	25	14
GO_SPINAL_CORD_DEVELOPMENT	64	0.57739	0.0033696	42	22
GO_SNARE_BINDING	93	0.57673	0	52	41
GO_T_TUBULE	35	0.57523	0.0255	23	12
GO_ADENYLATE_CYCLASE_INHIBITING_G_PROTEIN_COUPLED_RECEPTOR_SIGNALING_PATHWAY	37	0.57462	0.041762	24	13
ASTON_MAJOR_DEPRESSIVE_DISORDER_UP	37	0.57441	0.032949	25	12
GO_MULTICELLULAR_ORGANISMAL_RESPONSE_TO_STRESS	49	0.57325	0.013211	26	23
MCCLUNG_DELTA_FOSB_TARGETS_8WK	39	0.57292	0.02176	23	16
REACTOME_NEUROTRANSMITTER_RECEPTOR_BINDING_AND_DOWNSTREAM_TRANSMISSION_IN_THE_POSTSYNAPTIC_CELL	92	0.57221	0.00049289	61	31
MIKKELSEN_MCV6_HCP_WITH_H3K27ME3	243	0.57138	0	155	88
GO_CILIARY_TIP	34	0.57133	0.048907	31	3
MODY_HIPPOCAMPUS_POSTNATAL	57	0.57113	0.0079051	34	23
GO_LOCOMOTORY_BEHAVIOR	123	0.57059	0	84	39
GO_HINDBRAIN_DEVELOPMENT	96	0.57029	0	61	35
HOELZEL_NF1_TARGETS_DN	80	0.57019	0.001439	53	27
GO_MEMBRANE_DEPOLARIZATION	45	0.56988	0.022806	30	15
REN_ALVEOLAR_RHABDOMYOSARCOMA_UP	75	0.56984	0.0012826	52	23
GO_G_PROTEIN_COUPLED_RECEPTOR_SIGNALING_PATHWAY_COUPLED_TO_CYCLIC_NUCLEOTIDE_SECOND_MESSENGER	88	0.56977	0	53	35
GO_REGULATION_OF_NEUROTRANSMITTER_TRANSPORT	47	0.56801	0.021179	31	16
GO_EXCITATORY_SYNAPSE	145	0.56773	0	81	64
GO_ADULT_BEHAVIOR	94	0.56702	0	61	33
GO_POSITIVE_REGULATION_OF_LYASE_ACTIVITY	36	0.56655	0.047603	26	10
GO_POSITIVE_REGULATION_OF_DENDRITE_DEVELOPMENT	49	0.56653	0.014757	34	15
LEE_TARGETS_OF_PTCH1_AND_SUFU_DN	64	0.56626	0.0057011	41	23
GO_SYNAPTIC_MEMBRANE	159	0.56546	0	100	59
MIKKELSEN_MEF_HCP_WITH_H3K27ME3	269	0.56394	0	155	114
GO_AXON_PART	166	0.56086	0	105	61
GO_POTASSIUM_ION_TRANSPORT	99	0.56045	0.00040531	60	39
GO_RECEPTOR_CLUSTERING	38	0.56017	0.046142	21	17
GO_FEEDING_BEHAVIOR	45	0.56	0.026004	24	21
GO_PEPTIDE_TRANSPORT	53	0.55709	0.022782	29	24
GO_REGULATION_OF_PEPTIDE_SECRETION	156	0.55517	0	86	70
NAKAYAMA_SOFT_TISSUE_TUMORS_PCA2_DN	66	0.55498	0.0073543	47	19
LU_AGING_BRAIN_DN	129	0.5537	0.00054388	74	55
GO_REGULATION_OF_DENDRITIC_SPINE_DEVELOPMENT	42	0.55274	0.042783	26	16
GO_SYNAPSE_PART	422	0.55231	0	256	166
BRIDEAU_IMPRINTED_GENES	47	0.55137	0.019746	28	19
GO_REGULATION_OF_CARDIAC_CONDUCTION	51	0.55065	0.023092	33	18
GO_NEUROMUSCULAR_PROCESS	62	0.54969	0.013413	39	23
GO_SYNAPSE_ORGANIZATION	117	0.54894	0	79	38
GO_ADULT_LOCOMOTORY_BEHAVIOR	60	0.54888	0.014678	37	23
GO_TRANSPORT_VESICLE	255	0.5486	0	125	130
GO_CELL_PROJECTION_CYTOPLASM	42	0.54809	0.046613	25	17
GO_REGULATION_OF_INTRACELLULAR_STEROID_HORMONE_RECEPTOR_SIGNALING_PATHWAY	43	0.54666	0.044886	25	18
GO_MODULATION_OF_SYNAPTIC_TRANSMISSION	218	0.54562	0	141	77
LEE_NEURAL_CREST_STEM_CELL_UP	120	0.54137	0.0015128	66	54
GO_NEURON_PROJECTION_TERMINUS	96	0.54028	0.005384	58	38
GO_ACTION_POTENTIAL	69	0.53924	0.014976	46	23
GO_SYNAPSE_ASSEMBLY	55	0.53907	0.026278	36	19
GO_NEUROEPITHELIAL_CELL_DIFFERENTIATION	46	0.53903	0.045951	23	23
GO_POSTSYNAPTIC_MEMBRANE	121	0.53883	0	76	45
REACTOME_CLASS_B_2_SECRETIN_FAMILY_RECEPTORS	55	0.53866	0.033882	34	21
GO_CENTRAL_NERVOUS_SYSTEM_NEURON_DIFFERENTIATION	99	0.53836	0.0052025	60	39
GO_POSITIVE_REGULATION_OF_SYNAPTIC_TRANSMISSION	81	0.53795	0.0084826	50	31
GO_CELL_SURFACE_RECEPTOR_SIGNALING_PATHWAY_INVOLVED_IN_CELL_CELL_SIGNALING	44	0.5366	0.046652	28	16
GO_NEURON_SPINE	90	0.53547	0.0050531	52	38
GO_ASSOCIATIVE_LEARNING	51	0.53411	0.032597	31	20
LEIN_MIDBRAIN_MARKERS	55	0.53259	0.044692	29	26
SMID_BREAST_CANCER_LUMINAL_B_UP	136	0.53167	0.0015527	78	58
WAMUNYOKOLI_OVARIAN_CANCER_GRADES_1_2_DN	53	0.52855	0.040773	30	23
GO_TRANSPORTER_COMPLEX	193	0.5279	0	115	78
GO_NEURAL_NUCLEUS_DEVELOPMENT	52	0.52767	0.044953	28	24
GO_ENDOCRINE_SYSTEM_DEVELOPMENT	88	0.52735	0.0046652	44	44
GO_CATION_CHANNEL_ACTIVITY	165	0.52681	0	105	60
GO_GATED_CHANNEL_ACTIVITY	184	0.52528	0	116	68
GO_NEURON_MIGRATION	79	0.52455	0.0097292	47	32
KAAB_HEART_ATRIUM_VS_VENTRICLE_UP	208	0.524	0.00060664	130	78
GO_REGULATION_OF_G_PROTEIN_COUPLED_RECEPTOR_PROTEIN_SIGNALING_PATHWAY	94	0.52258	0.0090902	50	44
GO_REGULATION_OF_HORMONE_SECRETION	195	0.52062	0	104	91
GO_MULTICELLULAR_ORGANISMAL_SIGNALING	91	0.51958	0.013319	58	33
GO_AXON	312	0.5182	0	187	125
GO_POSITIVE_REGULATION_OF_CAMP_METABOLIC_PROCESS	56	0.5177	0.046903	35	21
GO_HORMONE_METABOLIC_PROCESS	101	0.51757	0.009183	50	51
GO_REGULATION_OF_DENDRITE_DEVELOPMENT	94	0.51694	0.013174	61	33
KIM_ALL_DISORDERS_CALB1_CORR_UP	447	0.5164	0	258	189
DELYS_THYROID_CANCER_DN	196	0.51481	0.0016857	125	71
GO_DENDRITE_DEVELOPMENT	63	0.51344	0.040346	39	24
SERVITJA_ISLET_HNF1A_TARGETS_DN	82	0.51038	0.01852	43	39
GO_CHANNEL_REGULATOR_ACTIVITY	97	0.50799	0.015992	51	46
GO_REGULATION_OF_SYNAPSE_STRUCTURE_OR_ACTIVITY	168	0.50728	0.0044797	98	70
GO_POSTSYNAPSE	254	0.50719	0	149	105
GO_LIGAND_GATED_CHANNEL_ACTIVITY	76	0.50639	0.02933	50	26
GO_CELL_RECOGNITION	78	0.50595	0.02614	39	39
GO_POSITIVE_REGULATION_OF_NEURON_DIFFERENTIATION	228	0.5008	0	132	96
GO_CARDIAC_CONDUCTION	67	0.50033	0.049871	41	26
GO_CALCIUM_ION_TRANSMEMBRANE_TRANSPORTER_ACTIVITY	75	0.49518	0.043966	44	31
GO_POSITIVE_REGULATION_OF_NUCLEOTIDE_METABOLIC_PROCESS	82	0.49452	0.030829	48	34
GO_POSITIVE_REGULATION_OF_NEURON_PROJECTION_DEVELOPMENT	183	0.49319	0.0050422	109	74
GO_SOMATODENDRITIC_COMPARTMENT	478	0.49225	0	288	190
GO_SINGLE_ORGANISM_BEHAVIOR	277	0.49168	0	174	103
GO_REGULATION_OF_HORMONE_LEVELS	333	0.49125	0	172	161
GO_SECRETORY_VESICLE	316	0.49053	0	161	155
GO_CELL_BODY	370	0.48953	0	218	152
GO_REGULATION_OF_REGULATED_SECRETORY_PATHWAY	101	0.48829	0.024766	49	52
GO_LEARNING	94	0.48777	0.030368	59	35
GO_REGULATION_OF_CAMP_METABOLIC_PROCESS	80	0.48474	0.04928	49	31
GO_REGULATION_OF_PEPTIDE_TRANSPORT	197	0.48379	0.0048482	100	97
GO_CELL_MORPHOGENESIS_INVOLVED_IN_NEURON_DIFFERENTIATION	272	0.48198	0.00037551	150	122
GO_BEHAVIOR	357	0.48183	0	221	136
GO_PROTEIN_SECRETION	88	0.48006	0.036595	36	52
MIKKELSEN_NPC_HCP_WITH_H3K4ME3_AND_H3K27ME3	140	0.47889	0.01372	78	62
GO_SITE_OF_POLARIZED_GROWTH	112	0.47517	0.028679	66	46
GO_DENDRITE	329	0.47482	0.00038111	198	131
GO_CYTOSOLIC_TRANSPORT	158	0.47183	0.013134	88	70
BENPORATH_PRC2_TARGETS	370	0.4717	0.001475	218	152
GO_REGULATION_OF_MEMBRANE_POTENTIAL	250	0.47155	0.0050329	145	105
MIKKELSEN_NPC_HCP_WITH_H3K27ME3	181	0.47014	0.0094326	92	89
GO_POSITIVE_REGULATION_OF_DEVELOPMENTAL_GROWTH	112	0.46954	0.036883	62	50
STARK_PREFRONTAL_CORTEX_22Q11_DELETION_UP	149	0.46813	0.017832	83	66
MEISSNER_NPC_HCP_WITH_H3K4ME2_AND_H3K27ME3	186	0.46812	0.0083061	100	86
GO_NEURON_PROJECTION_MORPHOGENESIS	295	0.46749	0.0050882	163	132
GO_REGULATION_OF_HEART_CONTRACTION	161	0.46529	0.014776	94	67
GO_REGULATION_OF_EXOCYTOSIS	149	0.46482	0.026409	74	75
GO_REGULATED_EXOCYTOSIS	165	0.46333	0.021062	86	79
GO_NEURON_PROJECTION_GUIDANCE	153	0.4604	0.026142	76	77
GO_PRIMARY_CILIUM	113	0.45946	0.049874	83	30
ONDER_CDH1_TARGETS_2_UP	205	0.45617	0.012103	127	78
GO_SECOND_MESSENGER_MEDIATED_SIGNALING	122	0.45455	0.046273	70	52
GO_REGULATION_OF_TRANSMEMBRANE_TRANSPORT	302	0.45253	0.0047097	160	142
GO_CELL_CELL_SIGNALING	499	0.45098	0.0034164	262	237
GO_COGNITION	179	0.4496	0.024959	115	64
GO_METAL_ION_TRANSMEMBRANE_TRANSPORTER_ACTIVITY	258	0.44818	0.0097679	134	124
WAMUNYOKOLI_OVARIAN_CANCER_LMP_DN	156	0.44804	0.037003	100	56
RODRIGUES_THYROID_CARCINOMA_ANAPLASTIC_DN	388	0.4475	0.0036803	255	133
GO_SECRETION_BY_CELL	358	0.44534	0.0087039	182	176
GO_NEURON_PROJECTION_DEVELOPMENT	404	0.44406	0.0047529	217	187
HALLMARK_BILE_ACID_METABOLISM	90	0.4431	0.017011	44	46
GO_VESICLE_LOCALIZATION	172	0.44106	0.036715	93	79
GO_PASSIVE_TRANSMEMBRANE_TRANSPORTER_ACTIVITY	265	0.4391	0.022119	152	113
GO_POSITIVE_REGULATION_OF_NERVOUS_SYSTEM_DEVELOPMENT	316	0.43717	0.014979	174	142
GO_CELL_PART_MORPHOGENESIS	439	0.43583	0.0090995	257	182
GO_SECRETORY_GRANULE	234	0.43551	0.023442	111	123
GO_REGULATION_OF_ION_TRANSPORT	414	0.43517	0.0093907	218	196
BOQUEST_STEM_CELL_UP	228	0.43066	0.032624	139	89
GO_NEURON_DEVELOPMENT	496	0.42794	0.0086888	268	228
HALLMARK_SPERMATOGENESIS	78	0.42614	0.028683	42	36
GO_MONOVALENT_INORGANIC_CATION_TRANSPORT	283	0.42575	0.025736	146	137
GO_REGULATION_OF_NEURON_PROJECTION_DEVELOPMENT	319	0.42544	0.024802	178	141
GO_CYTOPLASMIC_VESICLE_PART	440	0.42189	0.014486	199	241
GO_EXOCYTOSIS	226	0.42029	0.040166	120	106
DAVICIONI_MOLECULAR_ARMS_VS_ERMS_UP	254	0.4201	0.033367	140	114
GO_METAL_ION_TRANSPORT	372	0.4189	0.023397	189	183
GO_VESICLE_MEMBRANE	380	0.41783	0.025474	166	214
GO_FOREBRAIN_DEVELOPMENT	244	0.41776	0.049473	131	113
RICKMAN_METASTASIS_UP	244	0.41292	0.049571	142	102
MEISSNER_NPC_HCP_WITH_H3K4ME2	348	0.41222	0.028332	193	155
GO_INORGANIC_ION_TRANSMEMBRANE_TRANSPORT	363	0.41104	0.030512	189	174
GO_REGULATION_OF_NEURON_DIFFERENTIATION	421	0.40884	0.025161	232	189
GO_INORGANIC_CATION_TRANSMEMBRANE_TRANSPORTER_ACTIVITY	329	0.40396	0.045118	164	165
GO_SECRETION	431	0.3974	0.04499	213	218
WEST_ADRENOCORTICAL_TUMOR_DN	432	0.39298	0.049433	254	178
GO_NEUROLOGICAL_SYSTEM_PROCESS	479	0.39293	0.045078	286	193
HALLMARK_APICAL_JUNCTION	165	-0.34849	0.03249	71	94
MOHANKUMAR_TLX1_TARGETS_UP	314	-0.3575	0.044373	103	211
CHARAFE_BREAST_CANCER_LUMINAL_VS_MESENCHYMAL_DN	363	-0.35983	0.03748	133	230
SCHAEFFER_PROSTATE_DEVELOPMENT_48HR_UP	354	-0.36028	0.035187	139	215
ZHOU_INFLAMMATORY_RESPONSE_LIVE_UP	315	-0.36124	0.041485	135	180
HALLMARK_IL2_STAT5_SIGNALING	171	-0.36186	0.01838	61	110
HALLMARK_EPITHELIAL_MESENCHYMAL_TRANSITION	186	-0.36197	0.017726	72	114
DEURIG_T_CELL_PROLYMPHOCYTIC_LEUKEMIA_UP	275	-0.36612	0.03893	114	161
PENG_RAPAMYCIN_RESPONSE_DN	202	-0.37609	0.04258	50	152
HALLMARK_ESTROGEN_RESPONSE_EARLY	173	-0.37755	0.011696	69	104
SWEET_LUNG_CANCER_KRAS_UP	386	-0.37783	0.016915	117	269
DAZARD_RESPONSE_TO_UV_NHEK_DN	248	-0.37848	0.030461	111	137
GO_POSITIVE_REGULATION_OF_IMMUNE_RESPONSE	418	-0.38188	0.038294	115	303
HELLER_HDAC_TARGETS_SILENCED_BY_METHYLATION_DN	221	-0.38215	0.037086	78	143
PAL_PRMT5_TARGETS_UP	166	-0.38375	0.047017	58	108
ENK_UV_RESPONSE_EPIDERMIS_DN	432	-0.38571	0.011526	157	275
FOSTER_KDM1A_TARGETS_UP	162	-0.38575	0.046263	70	92
PASINI_SUZ12_TARGETS_DN	280	-0.38582	0.019211	89	191
HOLLMANN_APOPTOSIS_VIA_CD40_DN	211	-0.38655	0.024208	72	139
RUTELLA_RESPONSE_TO_HGF_VS_CSF2RB_AND_IL4_DN	208	-0.38665	0.034265	69	139
BUYTAERT_PHOTODYNAMIC_THERAPY_STRESS_DN	487	-0.38716	0.0071335	193	294
KYNG_DNA_DAMAGE_DN	167	-0.38735	0.037859	64	103
SENESE_HDAC3_TARGETS_UP	406	-0.38901	0.011752	133	273
DUTERTRE_ESTRADIOL_RESPONSE_24HR_DN	412	-0.38915	0.010023	139	273
REN_ALVEOLAR_RHABDOMYOSARCOMA_DN	371	-0.39003	0.011442	126	245
BHAT_ESR1_TARGETS_NOT_VIA_AKT1_UP	170	-0.39161	0.037041	63	107
GO_IMMUNE_EFFECTOR_PROCESS	334	-0.39166	0.045969	96	238
HALLMARK_UNFOLDED_PROTEIN_RESPONSE	97	-0.39475	0.017753	23	74
RUTELLA_RESPONSE_TO_CSF2RB_AND_IL4_DN	257	-0.39767	0.01264	89	168
LU_EZH2_TARGETS_UP	188	-0.39814	0.025952	79	109
GARY_CD5_TARGETS_DN	337	-0.39817	0.010364	89	248
KAUFFMANN_DNA_REPAIR_GENES	193	-0.3994	0.024659	68	125
NAKAMURA_TUMOR_ZONE_PERIPHERAL_VS_CENTRAL_DN	468	-0.39984	0.0046783	177	291
LEE_RECENT_THYMIC_EMIGRANT	162	-0.40088	0.028153	57	105
HOSHIDA_LIVER_CANCER_SUBCLASS_S1	210	-0.40166	0.016344	70	140
GO_ENDOPEPTIDASE_ACTIVITY	287	-0.40212	0.043708	95	192
SCHLOSSER_MYC_TARGETS_REPRESSED_BY_SERUM	128	-0.40221	0.037948	28	100
FULCHER_INFLAMMATORY_RESPONSE_LECTIN_VS_LPS_DN	353	-0.40627	0.0062793	124	229
DEBIASI_APOPTOSIS_BY_REOVIRUS_INFECTION_UP	256	-0.40692	0.01109	85	171
QI_HYPOXIA	118	-0.40843	0.043249	34	84
TIEN_INTESTINE_PROBIOTICS_24HR_UP	452	-0.40904	0.0039435	131	321
GO_POSITIVE_REGULATION_OF_CYTOKINE_PRODUCTION	281	-0.40908	0.030444	82	199
GO_REGULATION_OF_CELL_CYCLE_PHASE_TRANSITION	257	-0.40917	0.030376	82	175
GO_REGULATION_OF_CYTOKINE_PRODUCTION	419	-0.40949	0.020126	127	292
SMID_BREAST_CANCER_LUMINAL_B_DN	457	-0.41097	0.0034273	162	295
HAN_SATB1_TARGETS_UP	307	-0.41103	0.0062078	128	179
HALLMARK_HYPOXIA	174	-0.41105	0.0034298	57	117
GO_CELLULAR_RESPONSE_TO_CYTOKINE_STIMULUS	458	-0.41113	0.017706	146	312
ZHANG_BREAST_CANCER_PROGENITORS_UP	329	-0.41153	0.0058083	100	229
HELLER_HDAC_TARGETS_DN	225	-0.41313	0.010329	70	155
GO_RESPONSE_TO_BACTERIUM	330	-0.41363	0.020466	91	239
DELACROIX_RARG_BOUND_MEF	295	-0.41372	0.0058428	125	170
GO_REGULATION_OF_PEPTIDASE_ACTIVITY	280	-0.41379	0.025619	97	183
RIGGI_EWING_SARCOMA_PROGENITOR_DN	144	-0.41399	0.025943	62	82
GO_REGULATION_OF_MITOTIC_CELL_CYCLE	367	-0.41448	0.020461	122	245
DAZARD_RESPONSE_TO_UV_NHEK_UP	190	-0.41478	0.011742	69	121
MCBRYAN_PUBERTAL_TGFB1_TARGETS_UP	156	-0.41492	0.019806	49	107
WIERENGA_STAT5A_TARGETS_UP	159	-0.41501	0.014809	59	100
FOSTER_TOLERANT_MACROPHAGE_DN	333	-0.41527	0.0058016	84	249
KAUFFMANN_DNA_REPLICATION_GENES	112	-0.41547	0.039522	37	75
GO_RESPONSE_TO_MOLECULE_OF_BACTERIAL_ORIGIN	249	-0.41567	0.029508	70	179
GROSS_HYPOXIA_VIA_ELK3_AND_HIF1A_UP	120	-0.41622	0.024674	37	83
WANG_SMARCE1_TARGETS_DN	290	-0.41643	0.005361	83	207
JOHNSTONE_PARVB_TARGETS_3_UP	345	-0.41708	0.0040656	114	231
HALLMARK_P53_PATHWAY	174	-0.41753	0.0022279	63	111
ENK_UV_RESPONSE_KERATINOCYTE_UP	442	-0.41805	0.0030178	151	291
ZHENG_GLIOBLASTOMA_PLASTICITY_UP	202	-0.41838	0.0096243	60	142
DARWICHE_SQUAMOUS_CELL_CARCINOMA_UP	98	-0.41878	0.047452	34	64
LENAOUR_DENDRITIC_CELL_MATURATION_UP	103	-0.41902	0.039532	34	69
REACTOME_DNA_REPAIR	95	-0.4194	0.049937	35	60
GO_REGULATION_OF_HEMOPOIESIS	226	-0.41957	0.029937	83	143
REACTOME_CYTOKINE_SIGNALING_IN_IMMUNE_SYSTEM	219	-0.41983	0.0079557	61	158
REACTOME_APOPTOSIS	126	-0.42054	0.028692	31	95
RHEIN_ALL_GLUCOCORTICOID_THERAPY_DN	307	-0.42099	0.0044696	87	220
DARWICHE_PAPILLOMA_RISK_LOW_UP	109	-0.42164	0.034711	34	75
PENG_GLUTAMINE_DEPRIVATION_DN	270	-0.42173	0.0046587	62	208
PLASARI_TGFB1_TARGETS_10HR_UP	167	-0.42183	0.011293	66	101
KIM_WT1_TARGETS_12HR_DN	167	-0.42204	0.011312	49	118
HALLMARK_ESTROGEN_RESPONSE_LATE	183	-0.42266	0.0016709	69	114
FOSTER_TOLERANT_MACROPHAGE_UP	116	-0.42296	0.025943	33	83
GO_NEGATIVE_REGULATION_OF_CELL_CYCLE_PROCESS	167	-0.42317	0.046383	55	112
AZARE_NEOPLASTIC_TRANSFORMATION_BY_STAT3_UP	101	-0.42339	0.032912	31	70
FARMER_BREAST_CANCER_APOCRINE_VS_BASAL	265	-0.4236	0.0053998	81	184
ZWANG_EGF_INTERVAL_DN	160	-0.4242	0.012503	63	97
NABA_MATRISOME_ASSOCIATED	446	-0.42479	0.0021204	164	282
BORCZUK_MALIGNANT_MESOTHELIOMA_UP	251	-0.4248	0.0042598	60	191
COLINA_TARGETS_OF_4EBP1_AND_4EBP2	311	-0.42492	0.0041024	112	199
FARMER_BREAST_CANCER_BASAL_VS_LULMINAL	275	-0.42503	0.0042881	92	183
RUTELLA_RESPONSE_TO_HGF_VS_CSF2RB_AND_IL4_UP	335	-0.42646	0.0034766	106	229
YANG_BCL3_TARGETS_UP	286	-0.42814	0.0034739	110	176
NABA_SECRETED_FACTORS	177	-0.42835	0.010006	68	109
CHICAS_RB1_TARGETS_SENESCENT	464	-0.42864	0.0018016	153	311
RUTELLA_RESPONSE_TO_CSF2RB_AND_IL4_UP	286	-0.42984	0.0034436	86	200
KIM_WT1_TARGETS_DN	354	-0.43012	0.0022138	134	220
DUTERTRE_ESTRADIOL_RESPONSE_6HR_UP	188	-0.43034	0.0085095	52	136
GO_CYTOKINE_MEDIATED_SIGNALING_PATHWAY	344	-0.4315	0.01346	101	243
CHARAFE_BREAST_CANCER_LUMINAL_VS_MESENCHYMAL_UP	330	-0.43176	0.0021908	112	218
TOYOTA_TARGETS_OF_MIR34B_AND_MIR34C	308	-0.43249	0.0030478	109	199
HELLER_SILENCED_BY_METHYLATION_DN	79	-0.43289	0.036024	26	53
KAN_RESPONSE_TO_ARSENIC_TRIOXIDE	104	-0.4331	0.031509	31	73
AMUNDSON_GENOTOXIC_SIGNATURE	89	-0.43318	0.032381	33	56
KEGG_SMALL_CELL_LUNG_CANCER	80	-0.4337	0.047196	25	55
GO_REGULATION_OF_LEUKOCYTE_PROLIFERATION	161	-0.43403	0.029608	47	114
NABA_ECM_REGULATORS	162	-0.43509	0.0084944	53	109
DARWICHE_PAPILLOMA_RISK_HIGH_UP	99	-0.43524	0.025183	32	67
MARTINEZ_RESPONSE_TO_TRABECTEDIN_DN	225	-0.43525	0.0045082	59	166
OSWALD_HEMATOPOIETIC_STEM_CELL_IN_COLLAGEN_GEL_UP	185	-0.43528	0.0057969	62	123
HALLMARK_COMPLEMENT	168	-0.43538	0.0010025	49	119
GO_CELL_JUNCTION_ORGANIZATION	150	-0.43565	0.034557	49	101
LI_INDUCED_T_TO_NATURAL_KILLER_UP	228	-0.43593	0.0043584	64	164
QI_PLASMACYTOMA_UP	226	-0.43601	0.0042319	56	170
GO_METALLOPEPTIDASE_ACTIVITY	135	-0.43644	0.044949	47	88
SMID_BREAST_CANCER_RELAPSE_IN_BONE_UP	74	-0.43655	0.047438	34	40
GO_NEGATIVE_REGULATION_OF_MITOTIC_CELL_CYCLE	159	-0.43708	0.02971	53	106
GO_REGULATION_OF_LEUKOCYTE_DIFFERENTIATION	175	-0.43719	0.025826	62	113
ZWANG_CLASS_1_TRANSIENTLY_INDUCED_BY_EGF	357	-0.43757	0.0014413	110	247
RICKMAN_TUMOR_DIFFERENTIATED_MODERATELY_VS_POORLY_UP	90	-0.4376	0.027221	28	62
LIM_MAMMARY_STEM_CELL_DN	348	-0.43849	0.0018166	102	246
GENTILE_UV_HIGH_DOSE_DN	252	-0.43886	0.0034354	80	172
DURCHDEWALD_SKIN_CARCINOGENESIS_DN	207	-0.43959	0.0040839	72	135
HALLMARK_APOPTOSIS	148	-0.43962	0.00083546	47	101
BOSCO_TH1_CYTOTOXIC_MODULE	82	-0.44011	0.026148	28	54
PODAR_RESPONSE_TO_ADAPHOSTIN_UP	122	-0.44034	0.012743	36	86
TAKEDA_TARGETS_OF_NUP98_HOXA9_FUSION_10D_UP	142	-0.44046	0.01004	48	94
CHYLA_CBFA2T3_TARGETS_DN	148	-0.44065	0.0079846	62	86
BLUM_RESPONSE_TO_SALIRASIB_UP	212	-0.44114	0.0039616	56	156
DAZARD_UV_RESPONSE_CLUSTER_G6	113	-0.44147	0.018449	50	63
HALLMARK_KRAS_SIGNALING_DN	114	-0.4415	0.0034254	46	68
HALLMARK_ANDROGEN_RESPONSE	84	-0.44243	0.005331	25	59
GO_POSITIVE_REGULATION_OF_IMMUNE_EFFECTOR_PROCESS	123	-0.44252	0.037943	29	94
GO_POSITIVE_REGULATION_OF_HEMOPOIESIS	121	-0.44263	0.037134	42	79
GO_INNATE_IMMUNE_RESPONSE	398	-0.44281	0.0045851	105	293
EPPERT_PROGENITOR	101	-0.443	0.016731	25	76
TAKEDA_TARGETS_OF_NUP98_HOXA9_FUSION_3D_UP	140	-0.44304	0.0097078	53	87
GO_REGULATION_OF_LEUKOCYTE_MIGRATION	120	-0.4443	0.044056	43	77
BRUECKNER_TARGETS_OF_MIRLET7A3_UP	89	-0.4446	0.021854	27	62
GO_RESPONSE_TO_INTERFERON_GAMMA	106	-0.44492	0.046178	25	81
HALLMARK_GLYCOLYSIS	175	-0.44494	0.00051413	53	122
REACTOME_EXTRACELLULAR_MATRIX_ORGANIZATION	70	-0.44502	0.039529	28	42
TURASHVILI_BREAST_LOBULAR_CARCINOMA_VS_LOBULAR_NORMAL_UP	76	-0.44524	0.032995	30	46
TIEN_INTESTINE_PROBIOTICS_24HR_DN	176	-0.44557	0.0054221	55	121
GO_SERINE_HYDROLASE_ACTIVITY	139	-0.44557	0.030037	48	91
REACTOME_DOWNSTREAM_SIGNALING_EVENTS_OF_B_CELL_RECEPTOR_BCR	80	-0.44584	0.034222	19	61
REACTOME_REGULATION_OF_MRNA_STABILITY_BY_PROTEINS_THAT_BIND_AU_RICH_ELEMENTS	72	-0.44604	0.041969	14	58
MEISSNER_BRAIN_HCP_WITH_H3K27ME3	134	-0.44721	0.0072635	47	87
GO_GASTRULATION	116	-0.44735	0.045119	46	70
ZHOU_INFLAMMATORY_RESPONSE_LPS_UP	262	-0.44747	0.0021669	106	156
TURASHVILI_BREAST_LOBULAR_CARCINOMA_VS_DUCTAL_NORMAL_DN	72	-0.44762	0.039811	26	46
RUTELLA_RESPONSE_TO_HGF_UP	353	-0.44779	0.00060854	101	252
VANDESLUIS_COMMD1_TARGETS_GROUP_3_UP	69	-0.44831	0.041143	18	51
GO_REGULATION_OF_CELL_DIVISION	196	-0.44908	0.01452	67	129
WELCSH_BRCA1_TARGETS_DN	112	-0.44948	0.012741	34	78
MCBRYAN_PUBERTAL_BREAST_4_5WK_UP	213	-0.44963	0.0034175	59	154
KIM_WT1_TARGETS_8HR_UP	143	-0.45023	0.0064647	42	101
GO_INFLAMMATORY_RESPONSE	322	-0.45029	0.0050355	92	230
ZHANG_RESPONSE_TO_CANTHARIDIN_DN	55	-0.45042	0.049822	13	42
ELVIDGE_HYPOXIA_UP	140	-0.45074	0.0068437	52	88
SWEET_KRAS_ONCOGENIC_SIGNATURE	73	-0.45229	0.034091	23	50
GO_REGULATION_OF_T_CELL_PROLIFERATION	111	-0.45238	0.044265	28	83
HELLEBREKERS_SILENCED_DURING_TUMOR_ANGIOGENESIS	65	-0.4525	0.044509	25	40
SENESE_HDAC1_AND_HDAC2_TARGETS_UP	182	-0.45305	0.0035252	45	137
GOTZMANN_EPITHELIAL_TO_MESENCHYMAL_TRANSITION_DN	182	-0.45434	0.0034983	58	124
GO_CYTOKINE_RECEPTOR_BINDING	171	-0.45473	0.020292	52	119
HALLMARK_APICAL_SURFACE	37	-0.45478	0.030591	11	26
REACTOME_FACTORS_INVOLVED_IN_MEGAKARYOCYTE_DEVELOPMENT_AND_PLATELET_PRODUCTION	83	-0.45553	0.01836	31	52
LEE_LIVER_CANCER_DENA_DN	57	-0.45566	0.047484	24	33
GO_POSITIVE_REGULATION_OF_I_KAPPAB_KINASE_NF_KAPPAB_SIGNALING	155	-0.45573	0.016403	49	106
ZHU_CMV_ALL_UP	103	-0.45575	0.011756	23	80
LANDIS_ERBB2_BREAST_TUMORS_324_UP	124	-0.45665	0.0079955	36	88
VANLOO_SP3_TARGETS_DN	64	-0.45678	0.039763	17	47
WHITFIELD_CELL_CYCLE_S	109	-0.45694	0.010987	31	78
SCHUETZ_BREAST_CANCER_DUCTAL_INVASIVE_DN	76	-0.4576	0.021824	29	47
PEDERSEN_METASTASIS_BY_ERBB2_ISOFORM_7	304	-0.45806	0	93	211
GO_REGULATION_OF_TYPE_I_INTERFERON_PRODUCTION	92	-0.45873	0.04508	22	70
PETROVA_ENDOTHELIUM_LYMPHATIC_VS_BLOOD_DN	148	-0.45958	0.0042786	45	103
KEGG_CYTOKINE_CYTOKINE_RECEPTOR_INTERACTION	171	-0.45982	0.0030252	52	119
GO_POSITIVE_REGULATION_OF_DEFENSE_RESPONSE	286	-0.46016	0.0050729	75	211
GO_DEFENSE_RESPONSE_TO_OTHER_ORGANISM	290	-0.46065	0.0055448	76	214
KIM_WT1_TARGETS_8HR_DN	98	-0.461	0.012761	39	59
TAKEDA_TARGETS_OF_NUP98_HOXA9_FUSION_16D_UP	133	-0.46124	0.0053558	51	82
PYEON_HPV_POSITIVE_TUMORS_UP	64	-0.46175	0.034988	18	46
GO_DNA_REPLICATION	152	-0.46247	0.017653	51	101
SANA_RESPONSE_TO_IFNG_DN	75	-0.46339	0.018206	17	58
PENG_LEUCINE_DEPRIVATION_DN	158	-0.46375	0.003401	32	126
GO_REGULATION_OF_PROTEIN_UBIQUITINATION_INVOLVED_IN_UBIQUITIN_DEPENDENT_PROTEIN_CATABOLIC_PROCESS	87	-0.46392	0.049517	20	67
KEGG_LEISHMANIA_INFECTION	54	-0.46417	0.04542	14	40
FULCHER_INFLAMMATORY_RESPONSE_LECTIN_VS_LPS_UP	438	-0.46466	0	109	329
REACTOME_METABOLISM_OF_NUCLEOTIDES	55	-0.46471	0.034546	14	41
BENPORATH_ES_1	278	-0.4651	0	70	208
GO_REGULATION_OF_INNATE_IMMUNE_RESPONSE	275	-0.46524	0.0044153	65	210
MAHAJAN_RESPONSE_TO_IL1A_UP	75	-0.46565	0.016778	31	44
HALLMARK_ALLOGRAFT_REJECTION	172	-0.46595	0.00013924	36	136
MENSE_HYPOXIA_UP	76	-0.46599	0.016806	20	56
HALLMARK_MITOTIC_SPINDLE	180	-0.46605	0	71	109
TURASHVILI_BREAST_LOBULAR_CARCINOMA_VS_DUCTAL_NORMAL_UP	59	-0.46736	0.036708	18	41
TAKEDA_TARGETS_OF_NUP98_HOXA9_FUSION_8D_DN	150	-0.46823	0.0034518	41	109
KEGG_NOD_LIKE_RECEPTOR_SIGNALING_PATHWAY	49	-0.46827	0.044219	10	39
REACTOME_CELL_SURFACE_INTERACTIONS_AT_THE_VASCULAR_WALL	74	-0.46839	0.018455	28	46
GO_REGULATION_OF_SYMBIOSIS_ENCOMPASSING_MUTUALISM_THROUGH_PARASITISM	166	-0.46896	0.013755	47	119
GO_POSITIVE_REGULATION_OF_PEPTIDASE_ACTIVITY	128	-0.46904	0.02296	42	86
GO_TUMOR_NECROSIS_FACTOR_MEDIATED_SIGNALING_PATHWAY	102	-0.46933	0.025272	20	82
GO_EXTRINSIC_APOPTOTIC_SIGNALING_PATHWAY	82	-0.46972	0.04017	22	60
MATTIOLI_MGUS_VS_PCL	76	-0.47099	0.01438	16	60
SESTO_RESPONSE_TO_UV_C2	45	-0.47109	0.049063	8	37
SMITH_TERT_TARGETS_UP	129	-0.47144	0.0040384	33	96
TONKS_TARGETS_OF_RUNX1_RUNX1T1_FUSION_MONOCYTE_UP	159	-0.47163	0.0018634	39	120
GO_NEGATIVE_REGULATION_OF_CELL_CYCLE_PHASE_TRANSITION	116	-0.47185	0.023706	36	80
GO_POSITIVE_REGULATION_OF_LEUKOCYTE_DIFFERENTIATION	99	-0.47188	0.028665	32	67
GO_CELL_CYCLE_PHASE_TRANSITION	207	-0.47206	0.005127	68	139
DAZARD_RESPONSE_TO_UV_SCC_UP	98	-0.47216	0.009403	31	67
WHITFIELD_CELL_CYCLE_G1_S	101	-0.47238	0.006144	39	62
MCBRYAN_PUBERTAL_BREAST_3_4WK_UP	178	-0.47265	0.0018121	61	117
PHONG_TNF_RESPONSE_NOT_VIA_P38	289	-0.4727	0	84	205
PEDERSEN_METASTASIS_BY_ERBB2_ISOFORM_4	81	-0.4728	0.012043	26	55
NAKAYAMA_SOFT_TISSUE_TUMORS_PCA1_UP	65	-0.47335	0.023457	17	48
MARZEC_IL2_SIGNALING_UP	95	-0.47387	0.0095069	17	78
YAO_TEMPORAL_RESPONSE_TO_PROGESTERONE_CLUSTER_6	62	-0.47424	0.016626	26	36
GO_REGULATION_OF_T_CELL_DIFFERENTIATION	81	-0.47425	0.048149	23	58
PID_CMYB_PATHWAY	66	-0.475	0.024692	21	45
GO_DNA_INTEGRITY_CHECKPOINT	113	-0.47502	0.023875	40	73
SLEBOS_HEAD_AND_NECK_CANCER_WITH_HPV_UP	61	-0.47509	0.022367	16	45
REACTOME_INTERFERON_SIGNALING	125	-0.47525	0.0040565	28	97
GO_POSITIVE_REGULATION_OF_LEUKOCYTE_MIGRATION	88	-0.4758	0.030104	29	59
FEVR_CTNNB1_TARGETS_DN	419	-0.47585	0	106	313
GO_ANTIGEN_PROCESSING_AND_PRESENTATION_OF_PEPTIDE_ANTIGEN_VIA_MHC_CLASS_I	77	-0.47604	0.03685	10	67
DASU_IL6_SIGNALING_UP	52	-0.47625	0.033384	19	33
GO_DEFENSE_RESPONSE_TO_BACTERIUM	105	-0.47627	0.022243	23	82
JIANG_HYPOXIA_CANCER	62	-0.47673	0.016049	13	49
GO_CELL_DIVISION	330	-0.47705	0	101	229
SASAKI_ADULT_T_CELL_LEUKEMIA	145	-0.47711	0.0032679	37	108
ALCALAY_AML_BY_NPM1_LOCALIZATION_DN	160	-0.47733	0.0018174	68	92
GO_POSITIVE_REGULATION_OF_INNATE_IMMUNE_RESPONSE	202	-0.47751	0.0049471	46	156
PID_SYNDECAN_1_PATHWAY	45	-0.47759	0.042463	17	28
PROVENZANI_METASTASIS_DN	117	-0.47776	0.0037082	30	87
TURASHVILI_BREAST_DUCTAL_CARCINOMA_VS_DUCTAL_NORMAL_DN	146	-0.47816	0.0022313	57	89
TAVOR_CEBPA_TARGETS_UP	45	-0.47832	0.041538	13	32
GO_MEIOTIC_CELL_CYCLE	100	-0.47879	0.024221	39	61
GO_MITOTIC_DNA_INTEGRITY_CHECKPOINT	81	-0.47903	0.043586	28	53
CHIANG_LIVER_CANCER_SUBCLASS_UNANNOTATED_DN	158	-0.47959	0.0014456	36	122
WANG_HCP_PROSTATE_CANCER	88	-0.47996	0.0057855	39	49
DAZARD_RESPONSE_TO_UV_SCC_DN	101	-0.48008	0.0049964	36	65
GO_NEGATIVE_REGULATION_OF_MULTI_ORGANISM_PROCESS	109	-0.48017	0.018884	29	80
SHEPARD_CRUSH_AND_BURN_MUTANT_DN	131	-0.48046	0.003063	37	94
BENPORATH_ES_CORE_NINE_CORRELATED	93	-0.48049	0.0067148	21	72
GO_REGULATION_OF_CYSTEINE_TYPE_ENDOPEPTIDASE_ACTIVITY	176	-0.48086	0.0048849	59	117
CHICAS_RB1_TARGETS_GROWING	199	-0.48098	0	66	133
GO_POSITIVE_REGULATION_OF_T_CELL_PROLIFERATION	73	-0.48109	0.045158	16	57
DITTMER_PTHLH_TARGETS_DN	65	-0.48121	0.0192	18	47
FRASOR_RESPONSE_TO_ESTRADIOL_DN	69	-0.48189	0.015185	26	43
JISON_SICKLE_CELL_DISEASE_UP	158	-0.4821	0.0010383	40	118
LI_WILMS_TUMOR_VS_FETAL_KIDNEY_1_DN	135	-0.48357	0.0028074	32	103
CHICAS_RB1_TARGETS_LOW_SERUM	68	-0.48392	0.012023	22	46
GO_CELL_JUNCTION_ASSEMBLY	112	-0.48492	0.017134	35	77
PECE_MAMMARY_STEM_CELL_UP	107	-0.48553	0.0040931	32	75
BENPORATH_CYCLING_GENES	500	-0.48572	0	153	347
WANG_CISPLATIN_RESPONSE_AND_XPC_UP	160	-0.48635	0.00060056	46	114
GO_POSITIVE_REGULATION_OF_NF_KAPPAB_TRANSCRIPTION_FACTOR_ACTIVITY	109	-0.48663	0.01489	29	80
GO_EPIDERMAL_CELL_DIFFERENTIATION	81	-0.48705	0.030214	21	60
WIEDERSCHAIN_TARGETS_OF_BMI1_AND_PCGF2	51	-0.48721	0.025374	10	41
GO_CHROMOSOMAL_REGION	203	-0.48764	0	58	145
LEE_LIVER_CANCER_DENA_UP	57	-0.48808	0.019227	19	38
SENGUPTA_NASOPHARYNGEAL_CARCINOMA_WITH_LMP1_DN	117	-0.48816	0.0028435	41	76
NGUYEN_NOTCH1_TARGETS_DN	75	-0.48827	0.0085551	24	51
WIERENGA_STAT5A_TARGETS_GROUP2	46	-0.48859	0.031516	10	36
HELLER_SILENCED_BY_METHYLATION_UP	219	-0.48862	0	62	157
HU_GENOTOXIN_ACTION_DIRECT_VS_INDIRECT_24HR	43	-0.48945	0.038043	9	34
ELVIDGE_HYPOXIA_BY_DMOG_UP	110	-0.4897	0.0042692	35	75
LI_AMPLIFIED_IN_LUNG_CANCER	159	-0.48972	0	28	131
HENDRICKS_SMARCA4_TARGETS_UP	47	-0.4898	0.033281	11	36
MALONEY_RESPONSE_TO_17AAG_DN	60	-0.49	0.021562	12	48
PUJANA_BRCA2_PCC_NETWORK	347	-0.49045	0	83	264
SESTO_RESPONSE_TO_UV_C0	93	-0.49059	0.005272	29	64
GO_PLACENTA_DEVELOPMENT	118	-0.49087	0.0128	38	80
JI_RESPONSE_TO_FSH_DN	50	-0.49134	0.022695	11	39
GO_DNA_BIOSYNTHETIC_PROCESS	90	-0.4922	0.017005	26	64
HERNANDEZ_MITOTIC_ARREST_BY_DOCETAXEL_2_UP	49	-0.49234	0.022398	14	35
BLUM_RESPONSE_TO_SALIRASIB_DN	293	-0.49301	0	74	219
PID_INTEGRIN1_PATHWAY	64	-0.49361	0.012703	22	42
GO_CELLULAR_RESPONSE_TO_INTERFERON_GAMMA	87	-0.49369	0.022075	18	69
SARRIO_EPITHELIAL_MESENCHYMAL_TRANSITION_DN	129	-0.49457	0.0018334	46	83
GO_CELL_CYCLE_CHECKPOINT	151	-0.49458	0.004476	46	105
OUELLET_CULTURED_OVARIAN_CANCER_INVASIVE_VS_LMP_UP	59	-0.4949	0.016345	18	41
PID_TAP63_PATHWAY	50	-0.49491	0.021175	14	36
WEST_ADRENOCORTICAL_TUMOR_UP	243	-0.49569	0	60	183
RAY_TUMORIGENESIS_BY_ERBB2_CDC25A_UP	79	-0.49575	0.0044411	24	55
AMIT_SERUM_RESPONSE_60_MCF10A	51	-0.49606	0.020188	16	35
TAKEDA_TARGETS_OF_NUP98_HOXA9_FUSION_16D_DN	92	-0.49633	0.0035416	32	60
NEMETH_INFLAMMATORY_RESPONSE_LPS_UP	80	-0.49661	0.0066574	16	64
WINTER_HYPOXIA_METAGENE	200	-0.49679	0	59	141
GO_ACTIVATION_OF_INNATE_IMMUNE_RESPONSE	170	-0.49707	0	35	135
SHAFFER_IRF4_TARGETS_IN_PLASMA_CELL_VS_MATURE_B_LYMPHOCYTE	58	-0.49926	0.016025	20	38
FLECHNER_BIOPSY_KIDNEY_TRANSPLANT_REJECTED_VS_OK_UP	78	-0.49973	0.0053935	17	61
GO_CYTOKINESIS	70	-0.4999	0.02964	26	44
GO_METALLOENDOPEPTIDASE_ACTIVITY	83	-0.50034	0.021978	26	57
WHITFIELD_CELL_CYCLE_G2_M	168	-0.5006	0	51	117
WILCOX_RESPONSE_TO_PROGESTERONE_UP	110	-0.50067	0.0034425	34	76
GO_MITOTIC_CELL_CYCLE_CHECKPOINT	113	-0.50112	0.014224	35	78
CAIRO_HEPATOBLASTOMA_CLASSES_UP	463	-0.50156	0	102	361
REACTOME_INTERFERON_GAMMA_SIGNALING	50	-0.50158	0.016781	9	41
BURTON_ADIPOGENESIS_2	66	-0.50212	0.011499	21	45
NOUSHMEHR_GBM_SILENCED_BY_METHYLATION	38	-0.50213	0.036753	11	27
LINDGREN_BLADDER_CANCER_CLUSTER_1_DN	302	-0.50231	0	80	222
RODRIGUES_NTN1_TARGETS_DN	135	-0.50269	0.0005986	48	87
KEGG_ANTIGEN_PROCESSING_AND_PRESENTATION	48	-0.50269	0.020245	10	38
SENESE_HDAC1_TARGETS_UP	356	-0.50319	0	91	265
GO_DNA_RECOMBINATION	137	-0.50391	0.0044986	42	95
CHIARADONNA_NEOPLASTIC_TRANSFORMATION_KRAS_UP	108	-0.50415	0.0018319	15	93
HALLMARK_CHOLESTEROL_HOMEOSTASIS	65	-0.50424	0.0012532	20	45
KEGG_P53_SIGNALING_PATHWAY	60	-0.5044	0.013778	19	41
MARSON_BOUND_BY_E2F4_UNSTIMULATED	487	-0.50477	0	124	363
KOKKINAKIS_METHIONINE_DEPRIVATION_48HR_UP	116	-0.50477	0.0014588	35	81
HIRSCH_CELLULAR_TRANSFORMATION_SIGNATURE_UP	204	-0.50522	0	50	154
REACTOME_CELL_JUNCTION_ORGANIZATION	53	-0.50595	0.016251	15	38
DANG_MYC_TARGETS_UP	110	-0.50625	0.0024446	25	85
RHEIN_ALL_GLUCOCORTICOID_THERAPY_UP	62	-0.50647	0.0061392	15	47
PEART_HDAC_PROLIFERATION_CLUSTER_UP	51	-0.5065	0.01504	18	33
SEIDEN_ONCOGENESIS_BY_MET	70	-0.50651	0.0058544	16	54
ICHIBA_GRAFT_VERSUS_HOST_DISEASE_35D_UP	103	-0.50681	0.0021376	19	84
GO_ACTIVATION_OF_CYSTEINE_TYPE_ENDOPEPTIDASE_ACTIVITY	81	-0.50685	0.021115	27	54
TSAI_RESPONSE_TO_IONIZING_RADIATION	128	-0.50695	0	41	87
HALLMARK_MYC_TARGETS_V1	167	-0.5072	0	14	153
MARKEY_RB1_ACUTE_LOF_DN	181	-0.50746	0	41	140
BIDUS_METASTASIS_UP	157	-0.50747	0	46	111
GERY_CEBP_TARGETS	102	-0.50756	0.0010319	35	67
LEE_LIVER_CANCER_CIPROFIBRATE_DN	51	-0.50807	0.014001	20	31
GO_EMBRYONIC_PLACENTA_DEVELOPMENT	70	-0.50841	0.028478	18	52
PYEON_CANCER_HEAD_AND_NECK_VS_CERVICAL_UP	136	-0.50853	0	37	99
SENGUPTA_NASOPHARYNGEAL_CARCINOMA_DN	205	-0.50915	0	83	122
KEGG_HEMATOPOIETIC_CELL_LINEAGE	66	-0.50931	0.0093865	24	42
GO_ORGANELLE_FISSION	320	-0.50943	0	104	216
LIM_MAMMARY_LUMINAL_PROGENITOR_UP	45	-0.50986	0.016756	11	34
VERHAAK_AML_WITH_NPM1_MUTATED_UP	142	-0.51016	0	39	103
ZUCCHI_METASTASIS_UP	34	-0.51026	0.04596	6	28
ISSAEVA_MLL2_TARGETS	47	-0.51043	0.018186	16	31
SHETH_LIVER_CANCER_VS_TXNIP_LOSS_PAM3	58	-0.51061	0.01148	16	42
MIKKELSEN_MCV6_LCP_WITH_H3K4ME3	112	-0.51085	0.0010192	40	72
ZHENG_IL22_SIGNALING_UP	40	-0.5117	0.023553	12	28
AFFAR_YY1_TARGETS_DN	204	-0.51183	0	57	147
GO_SKIN_DEVELOPMENT	135	-0.51186	0.0054188	34	101
GO_ZYMOGEN_ACTIVATION	94	-0.51228	0.012176	30	64
LEI_MYB_TARGETS	272	-0.5132	0	71	201
CHANG_CORE_SERUM_RESPONSE_UP	157	-0.5133	0	26	131
BORLAK_LIVER_CANCER_EGF_UP	50	-0.51332	0.011678	14	36
GO_PROTEIN_DNA_COMPLEX	77	-0.51364	0.014374	25	52
MMS_MOUSE_LYMPH_HIGH_4HRS_UP	30	-0.51369	0.047012	8	22
LIN_APC_TARGETS	59	-0.51387	0.0096075	18	41
WANG_ESOPHAGUS_CANCER_VS_NORMAL_UP	99	-0.51399	0.0018423	29	70
GROSS_HYPOXIA_VIA_ELK3_DN	134	-0.51416	0	37	97
JACKSON_DNMT1_TARGETS_UP	70	-0.51431	0.0044792	17	53
SMID_BREAST_CANCER_RELAPSE_IN_BONE_DN	247	-0.51435	0	61	186
CAFFAREL_RESPONSE_TO_THC_24HR_5_DN	44	-0.51463	0.016601	14	30
FONTAINE_PAPILLARY_THYROID_CARCINOMA_UP	53	-0.5149	0.012325	21	32
GO_MULTICELLULAR_ORGANISM_METABOLIC_PROCESS	72	-0.51491	0.019962	26	46
ZHANG_ANTIVIRAL_RESPONSE_TO_RIBAVIRIN_DN	41	-0.51542	0.022678	10	31
GO_MIDBODY	103	-0.51543	0.0045482	35	68
BASSO_CD40_SIGNALING_UP	84	-0.51572	0.0030938	19	65
GO_NEGATIVE_REGULATION_OF_LEUKOCYTE_PROLIFERATION	56	-0.51594	0.030127	15	41
ZHOU_TNF_SIGNALING_30MIN	44	-0.51608	0.016295	14	30
GO_EPIDERMAL_GROWTH_FACTOR_RECEPTOR_SIGNALING_PATHWAY	50	-0.51619	0.043428	17	33
HESS_TARGETS_OF_HOXA9_AND_MEIS1_UP	54	-0.51668	0.010347	12	42
IZADPANAH_STEM_CELL_ADIPOSE_VS_BONE_UP	101	-0.51673	0.00058709	26	75
MOREAUX_B_LYMPHOCYTE_MATURATION_BY_TACI_DN	49	-0.51701	0.01135	10	39
GO_CYTOKINE_ACTIVITY	122	-0.51743	0.0022926	34	88
BECKER_TAMOXIFEN_RESISTANCE_UP	46	-0.51763	0.0127	11	35
KEGG_CYTOSOLIC_DNA_SENSING_PATHWAY	37	-0.51776	0.032953	9	28
NEMETH_INFLAMMATORY_RESPONSE_LPS_DN	30	-0.51781	0.043286	9	21
LENAOUR_DENDRITIC_CELL_MATURATION_DN	110	-0.51808	0.0014632	30	80
JECHLINGER_EPITHELIAL_TO_MESENCHYMAL_TRANSITION_UP	65	-0.51824	0.0061154	22	43
FERRANDO_T_ALL_WITH_MLL_ENL_FUSION_DN	73	-0.51827	0.0042412	16	57
WOOD_EBV_EBNA1_TARGETS_DN	43	-0.5185	0.016577	13	30
FUJII_YBX1_TARGETS_UP	36	-0.51856	0.032102	8	28
SHIN_B_CELL_LYMPHOMA_CLUSTER_8	35	-0.51885	0.042581	6	29
PID_FANCONI_PATHWAY	37	-0.51891	0.032094	13	24
ZWANG_CLASS_2_TRANSIENTLY_INDUCED_BY_EGF	38	-0.51915	0.022727	13	25
HENDRICKS_SMARCA4_TARGETS_DN	36	-0.51964	0.031435	10	26
REACTOME_ACTIVATION_OF_NF_KAPPAB_IN_B_CELLS	55	-0.51978	0.0062553	9	46
WINZEN_DEGRADED_VIA_KHSRP	93	-0.52006	0.0018581	23	70
SESTO_RESPONSE_TO_UV_C5	44	-0.52014	0.014241	10	34
PID_NFAT_TFPATHWAY	39	-0.52051	0.023425	11	28
REACTOME_CELL_CYCLE_MITOTIC	250	-0.52062	0	63	187
BILD_MYC_ONCOGENIC_SIGNATURE	148	-0.52088	0	34	114
REACTOME_APC_C_CDC20_MEDIATED_DEGRADATION_OF_MITOTIC_PROTEINS	58	-0.52115	0.0079701	10	48
AMIT_EGF_RESPONSE_240_HELA	49	-0.52137	0.0098903	12	37
ZHAN_MULTIPLE_MYELOMA_CD2_DN	38	-0.52138	0.021532	12	26
BROWN_MYELOID_CELL_DEVELOPMENT_UP	122	-0.52149	0	34	88
SESTO_RESPONSE_TO_UV_C1	59	-0.52154	0.0071863	12	47
LEE_LIVER_CANCER_MYC_UP	44	-0.52169	0.013277	18	26
REACTOME_CELL_CYCLE	293	-0.52179	0	74	219
DEMAGALHAES_AGING_UP	45	-0.5222	0.011694	14	31
SHAFFER_IRF4_TARGETS_IN_ACTIVATED_B_LYMPHOCYTE	60	-0.52259	0.0079414	16	44
APPIERTO_RESPONSE_TO_FENRETINIDE_DN	38	-0.5229	0.021145	5	33
LIU_TARGETS_OF_VMYB_VS_CMYB_DN	33	-0.52332	0.039232	12	21
TAKEDA_TARGETS_OF_NUP98_HOXA9_FUSION_10D_DN	102	-0.52352	0	30	72
TOOKER_GEMCITABINE_RESISTANCE_DN	105	-0.52366	0.00061261	20	85
REACTOME_SCF_BETA_TRCP_MEDIATED_DEGRADATION_OF_EMI1	44	-0.52372	0.01272	6	38
SHEPARD_BMYB_MORPHOLINO_DN	143	-0.52381	0	47	96
HALLMARK_MTORC1_SIGNALING	177	-0.52396	0	31	146
ENK_UV_RESPONSE_EPIDERMIS_UP	240	-0.52504	0	60	180
REACTOME_AUTODEGRADATION_OF_THE_E3_UBIQUITIN_LIGASE_COP1	43	-0.52513	0.013599	6	37
GO_REGULATION_OF_NUCLEAR_DIVISION	122	-0.52538	0	36	86
GO_TOLL_LIKE_RECEPTOR_SIGNALING_PATHWAY	76	-0.52543	0.013908	15	61
FERREIRA_EWINGS_SARCOMA_UNSTABLE_VS_STABLE_UP	117	-0.52558	0	31	86
GO_REPLICATION_FORK	53	-0.52585	0.038107	12	41
XU_HGF_SIGNALING_NOT_VIA_AKT1_48HR_UP	33	-0.52602	0.036404	10	23
ICHIBA_GRAFT_VERSUS_HOST_DISEASE_D7_UP	86	-0.52623	0.00145	19	67
MITSIADES_RESPONSE_TO_APLIDIN_DN	199	-0.52648	0	56	143
GO_PROTEIN_O_LINKED_GLYCOSYLATION	66	-0.52651	0.017486	21	45
KEGG_BASE_EXCISION_REPAIR	32	-0.52718	0.033773	8	24
SMIRNOV_CIRCULATING_ENDOTHELIOCYTES_IN_CANCER_UP	136	-0.52746	0	43	93
ZHAN_EARLY_DIFFERENTIATION_GENES_DN	41	-0.52756	0.016634	8	33
BIOCARTA_IL1R_PATHWAY	29	-0.52801	0.042596	8	21
GO_RESPONSE_TO_VIRUS	180	-0.52802	0	38	142
PID_P73PATHWAY	65	-0.52859	0.0044888	19	46
VERRECCHIA_DELAYED_RESPONSE_TO_TGFB1	37	-0.52877	0.023395	10	27
REACTOME_APC_C_CDH1_MEDIATED_DEGRADATION_OF_CDC20_AND_OTHER_APC_C_CDH1_TARGETED_PROTEINS_IN_LATE_MITOSIS_EARLY_G1	58	-0.52886	0.0062673	10	48
KARLSSON_TGFB1_TARGETS_UP	94	-0.52967	0.0018388	19	75
GO_MOLTING_CYCLE	57	-0.53016	0.021456	17	40
REACTOME_CHEMOKINE_RECEPTORS_BIND_CHEMOKINES	32	-0.53019	0.03186	9	23
GO_SPINDLE_MICROTUBULE	44	-0.53049	0.037038	19	25
PUJANA_BREAST_CANCER_LIT_INT_NETWORK	91	-0.53073	0.00058335	23	68
NAKAMURA_TUMOR_ZONE_PERIPHERAL_VS_CENTRAL_UP	216	-0.53079	0	49	167
REACTOME_TRNA_AMINOACYLATION	31	-0.53081	0.034897	6	25
RIZ_ERYTHROID_DIFFERENTIATION	67	-0.5309	0.003482	20	47
KEGG_CELL_CYCLE	107	-0.53163	0	24	83
SMIRNOV_RESPONSE_TO_IR_6HR_DN	98	-0.53203	0.00061057	27	71
PID_SYNDECAN_2_PATHWAY	28	-0.53218	0.044393	6	22
SENESE_HDAC2_TARGETS_UP	94	-0.53292	0.0014677	15	79
HAHTOLA_SEZARY_SYNDROM_UP	81	-0.53363	0.0014369	14	67
WHITFIELD_CELL_CYCLE_G2	133	-0.5338	0	44	89
KIM_WT1_TARGETS_UP	177	-0.53418	0	54	123
PID_INTEGRIN3_PATHWAY	41	-0.53464	0.012887	15	26
FUJII_YBX1_TARGETS_DN	173	-0.53469	0	38	135
GO_KINETOCHORE	81	-0.53479	0.012966	22	59
GO_DNA_SYNTHESIS_INVOLVED_IN_DNA_REPAIR	57	-0.53491	0.018408	18	39
REACTOME_CROSS_PRESENTATION_OF_SOLUBLE_EXOGENOUS_ANTIGENS_ENDOSOMES	41	-0.53508	0.012723	5	36
GO_MULTICELLULAR_ORGANISMAL_MACROMOLECULE_METABOLIC_PROCESS	60	-0.53548	0.021814	22	38
REACTOME_MEIOSIS	49	-0.53562	0.0060917	13	36
DELYS_THYROID_CANCER_UP	392	-0.53565	0	104	288
CROONQUIST_NRAS_VS_STROMAL_STIMULATION_DN	85	-0.53573	0.0014284	27	58
KEGG_BLADDER_CANCER	39	-0.53578	0.01632	9	30
PID_P53_DOWNSTREAM_PATHWAY	115	-0.53596	0	32	83
REACTOME_MEIOTIC_SYNAPSIS	31	-0.53611	0.031557	6	25
WANG_BARRETTS_ESOPHAGUS_AND_ESOPHAGUS_CANCER_DN	29	-0.5364	0.03489	11	18
REACTOME_VIF_MEDIATED_DEGRADATION_OF_APOBEC3G	43	-0.53678	0.010382	6	37
GO_REGULATION_OF_VIRAL_GENOME_REPLICATION	62	-0.53695	0.014744	17	45
KUNINGER_IGF1_VS_PDGFB_TARGETS_DN	37	-0.53732	0.019183	13	24
BIOCARTA_PROTEASOME_PATHWAY	26	-0.53743	0.043149	3	23
SENGUPTA_NASOPHARYNGEAL_CARCINOMA_UP	227	-0.53762	0	55	172
REACTOME_DESTABILIZATION_OF_MRNA_BY_AUF1_HNRNP_D0	43	-0.53782	0.0099713	5	38
HESS_TARGETS_OF_HOXA9_AND_MEIS1_DN	67	-0.5385	0.0028003	20	47
GO_REGULATION_OF_CYTOKINE_PRODUCTION_INVOLVED_IN_IMMUNE_RESPONSE	47	-0.53875	0.024935	6	41
PID_E2F_PATHWAY	66	-0.53895	0.0039706	17	49
SMID_BREAST_CANCER_ERBB2_UP	104	-0.53908	0	28	76
SNIJDERS_AMPLIFIED_IN_HEAD_AND_NECK_TUMORS	34	-0.53923	0.022008	10	24
BERTUCCI_MEDULLARY_VS_DUCTAL_BREAST_CANCER_UP	156	-0.53932	0	30	126
GEISS_RESPONSE_TO_DSRNA_UP	32	-0.53963	0.023055	7	25
BIOCARTA_G1_PATHWAY	26	-0.53967	0.041192	5	21
GO_CHEMOKINE_MEDIATED_SIGNALING_PATHWAY	43	-0.53997	0.036858	13	30
SESTO_RESPONSE_TO_UV_C6	34	-0.53999	0.021809	14	20
RICKMAN_TUMOR_DIFFERENTIATED_WELL_VS_POORLY_DN	283	-0.5402	0	61	222
TURASHVILI_BREAST_DUCTAL_CARCINOMA_VS_LOBULAR_NORMAL_UP	56	-0.54027	0.0051819	14	42
PID_SYNDECAN_4_PATHWAY	29	-0.5407	0.031945	5	24
GO_ERBB_SIGNALING_PATHWAY	73	-0.54086	0.011773	27	46
GRADE_COLON_AND_RECTAL_CANCER_UP	222	-0.54094	0	42	180
MCLACHLAN_DENTAL_CARIES_UP	204	-0.54133	0	47	157
GO_PATTERN_RECOGNITION_RECEPTOR_SIGNALING_PATHWAY	92	-0.54148	0.0023485	20	72
REACTOME_ER_PHAGOSOME_PATHWAY	54	-0.54156	0.0044036	6	48
REACTOME_REGULATION_OF_MITOTIC_CELL_CYCLE	68	-0.54239	0.0018217	11	57
HOFMANN_CELL_LYMPHOMA_UP	42	-0.54247	0.011331	10	32
THEILGAARD_NEUTROPHIL_AT_SKIN_WOUND_UP	65	-0.54267	0.0034341	16	49
HALLMARK_INFLAMMATORY_RESPONSE	178	-0.54278	0	39	139
PELLICCIOTTA_HDAC_IN_ANTIGEN_PRESENTATION_DN	43	-0.54293	0.0085399	7	36
GO_REGULATION_OF_CYTOKINE_BIOSYNTHETIC_PROCESS	77	-0.54324	0.0048618	15	62
LIANG_SILENCED_BY_METHYLATION_UP	26	-0.54345	0.037899	8	18
PID_ECADHERIN_STABILIZATION_PATHWAY	35	-0.54378	0.022337	7	28
SEMENZA_HIF1_TARGETS	31	-0.54378	0.023788	9	22
PUJANA_XPRSS_INT_NETWORK	140	-0.54379	0	25	115
GO_CHROMOSOME_CENTROMERIC_REGION	118	-0.54402	0	32	86
GO_EPIDERMIS_DEVELOPMENT	160	-0.54473	0	40	120
RODRIGUES_THYROID_CARCINOMA_POORLY_DIFFERENTIATED_UP	478	-0.54501	0	80	398
TURASHVILI_BREAST_DUCTAL_CARCINOMA_VS_DUCTAL_NORMAL_UP	34	-0.54509	0.019195	12	22
REACTOME_RNA_POL_I_TRANSCRIPTION	35	-0.54512	0.02184	6	29
GO_CELL_REDOX_HOMEOSTASIS	40	-0.5454	0.03813	8	32
GO_NIK_NF_KAPPAB_SIGNALING	71	-0.54541	0.012029	12	59
REACTOME_P53_DEPENDENT_G1_DNA_DAMAGE_RESPONSE	49	-0.54543	0.0044601	7	42
SERVITJA_LIVER_HNF1A_TARGETS_UP	117	-0.54562	0	39	78
SCIBETTA_KDM5B_TARGETS_DN	65	-0.5458	0.0031016	14	51
AMIT_SERUM_RESPONSE_40_MCF10A	28	-0.54655	0.032422	10	18
PEDERSEN_METASTASIS_BY_ERBB2_ISOFORM_1	38	-0.54664	0.010932	9	29
MUELLER_PLURINET	237	-0.54671	0	47	190
GO_ANAPHASE_PROMOTING_COMPLEX_DEPENDENT_CATABOLIC_PROCESS	67	-0.54676	0.011609	12	55
PID_MYC_ACTIV_PATHWAY	65	-0.54691	0.0028146	16	49
GO_REGULATION_OF_SISTER_CHROMATID_SEGREGATION	52	-0.54698	0.016549	13	39
KEGG_ALLOGRAFT_REJECTION	26	-0.54701	0.034854	5	21
REACTOME_ANTIGEN_PROCESSING_CROSS_PRESENTATION	66	-0.54739	0.0030553	8	58
PID_AURORA_A_PATHWAY	29	-0.54761	0.025149	11	18
GO_APOPTOTIC_MITOCHONDRIAL_CHANGES	47	-0.54771	0.021284	16	31
LIAN_LIPA_TARGETS_3M	47	-0.54801	0.0061273	13	34
BROWNE_HCMV_INFECTION_8HR_DN	36	-0.54824	0.013617	9	27
GO_MITOTIC_NUCLEAR_DIVISION	255	-0.54852	0	77	178
GO_ENDODEOXYRIBONUCLEASE_ACTIVITY	35	-0.54914	0.0493	14	21
HINATA_NFKB_TARGETS_FIBROBLAST_UP	76	-0.54921	0.00061674	21	55
RASHI_RESPONSE_TO_IONIZING_RADIATION_2	106	-0.54933	0	25	81
REACTOME_P53_INDEPENDENT_G1_S_DNA_DAMAGE_CHECKPOINT	44	-0.54969	0.0061512	6	38
MURAKAMI_UV_RESPONSE_6HR_UP	28	-0.54973	0.030501	8	20
BRUECKNER_TARGETS_OF_MIRLET7A3_DN	62	-0.54998	0.0010416	18	44
BROWNE_HCMV_INFECTION_4HR_UP	48	-0.5502	0.0051712	15	33
GO_LUNG_MORPHOGENESIS	38	-0.55045	0.030541	7	31
MENSSEN_MYC_TARGETS	42	-0.55084	0.0087375	8	34
ZHAN_MULTIPLE_MYELOMA_SUBGROUPS	29	-0.55107	0.023087	4	25
REACTOME_CDT1_ASSOCIATION_WITH_THE_CDC6_ORC_ORIGIN_COMPLEX	44	-0.55181	0.0058661	5	39
OUELLET_OVARIAN_CANCER_INVASIVE_VS_LMP_UP	105	-0.55183	0	12	93
YAMASHITA_LIVER_CANCER_STEM_CELL_UP	42	-0.55204	0.0082723	12	30
REACTOME_REGULATION_OF_ORNITHINE_DECARBOXYLASE_ODC	43	-0.55259	0.0061019	5	38
KRIGE_AMINO_ACID_DEPRIVATION	26	-0.55285	0.031104	6	20
ZWANG_EGF_PERSISTENTLY_DN	43	-0.55327	0.0061035	10	33
STONER_ESOPHAGEAL_CARCINOGENESIS_UP	26	-0.55353	0.030597	6	20
KEGG_AUTOIMMUNE_THYROID_DISEASE	27	-0.55365	0.025934	5	22
CAFFAREL_RESPONSE_TO_THC_24HR_5_UP	26	-0.55391	0.029545	7	19
GO_CONDENSED_CHROMOSOME	121	-0.55403	0	34	87
REACTOME_CDK_MEDIATED_PHOSPHORYLATION_AND_REMOVAL_OF_CDC6	42	-0.55434	0.0075324	5	37
GO_DNA_DEPENDENT_DNA_REPLICATION	67	-0.55489	0.0090429	15	52
IWANAGA_E2F1_TARGETS_INDUCED_BY_SERUM	25	-0.55548	0.043032	5	20
NAKAMURA_METASTASIS_MODEL_DN	35	-0.55607	0.016624	12	23
LEE_LIVER_CANCER_E2F1_UP	58	-0.55646	0.0030327	20	38
LI_PROSTATE_CANCER_EPIGENETIC	28	-0.55656	0.023585	10	18
AUNG_GASTRIC_CANCER	42	-0.55675	0.0071996	10	32
YE_METASTATIC_LIVER_CANCER	25	-0.55676	0.042087	10	15
BRACHAT_RESPONSE_TO_METHOTREXATE_DN	23	-0.55683	0.039694	8	15
LINDGREN_BLADDER_CANCER_CLUSTER_3_UP	256	-0.55702	0	55	201
PUJANA_BRCA_CENTERED_NETWORK	100	-0.55724	0	17	83
GO_REGULATION_OF_INTERLEUKIN_8_PRODUCTION	43	-0.55733	0.025103	14	29
LANG_MYB_FAMILY_TARGETS	26	-0.55777	0.025887	3	23
GO_RECOMBINATIONAL_REPAIR	40	-0.55781	0.030223	13	27
WANG_RESPONSE_TO_GSK3_INHIBITOR_SB216763_DN	265	-0.55796	0	59	206
DOANE_BREAST_CANCER_CLASSES_DN	28	-0.55821	0.022756	8	20
HUANG_FOXA2_TARGETS_DN	35	-0.55866	0.015482	9	26
WEIGEL_OXIDATIVE_STRESS_BY_TBH_AND_H2O2	30	-0.55868	0.015161	8	22
KEGG_PROTEASOME	37	-0.55895	0.010969	4	33
SMIRNOV_RESPONSE_TO_IR_2HR_UP	41	-0.55927	0.0061961	11	30
GO_REGULATION_OF_TOLL_LIKE_RECEPTOR_SIGNALING_PATHWAY	41	-0.56002	0.029853	5	36
KIM_RESPONSE_TO_TSA_AND_DECITABINE_UP	102	-0.56013	0	32	70
AMIT_EGF_RESPONSE_40_HELA	34	-0.56023	0.012652	9	25
YAO_TEMPORAL_RESPONSE_TO_PROGESTERONE_CLUSTER_9	62	-0.5612	0	12	50
GO_DIGESTION	84	-0.56121	0	28	56
COULOUARN_TEMPORAL_TGFB1_SIGNATURE_UP	86	-0.56143	0	19	67
GO_NEGATIVE_REGULATION_OF_VIRAL_PROCESS	71	-0.56157	0.0049613	15	56
BOHN_PRIMARY_IMMUNODEFICIENCY_SYNDROM_UP	39	-0.56183	0.0075187	10	29
SCHUHMACHER_MYC_TARGETS_UP	65	-0.56239	0.0010255	10	55
LEONARD_HYPOXIA	38	-0.56254	0.0064404	11	27
VERHAAK_GLIOBLASTOMA_MESENCHYMAL	188	-0.56267	0	33	155
GRUETZMANN_PANCREATIC_CANCER_UP	310	-0.56331	0	51	259
REACTOME_CYCLIN_E_ASSOCIATED_EVENTS_DURING_G1_S_TRANSITION_	57	-0.56414	0.0018268	6	51
PID_BARD1_PATHWAY	28	-0.56419	0.020141	5	23
SESTO_RESPONSE_TO_UV_C7	62	-0.5642	0	12	50
PID_ARF6_PATHWAY	24	-0.56476	0.036068	8	16
SARTIPY_NORMAL_AT_INSULIN_RESISTANCE_UP	25	-0.56485	0.03497	4	21
MORI_MATURE_B_LYMPHOCYTE_DN	62	-0.56532	0	13	49
BHATI_G2M_ARREST_BY_2METHOXYESTRADIOL_UP	90	-0.56546	0	23	67
CHUANG_OXIDATIVE_STRESS_RESPONSE_UP	24	-0.5657	0.035144	9	15
REACTOME_ORC1_REMOVAL_FROM_CHROMATIN	54	-0.56596	0.0022022	6	48
MCBRYAN_PUBERTAL_BREAST_6_7WK_DN	64	-0.56603	0.00058521	19	45
GRAHAM_NORMAL_QUIESCENT_VS_NORMAL_DIVIDING_UP	56	-0.56634	0.0022196	15	41
REACTOME_CELL_CYCLE_CHECKPOINTS	97	-0.56641	0	18	79
REACTOME_MITOTIC_G1_G1_S_PHASES	111	-0.56658	0	13	98
BURTON_ADIPOGENESIS_PEAK_AT_8HR	34	-0.56666	0.01095	8	26
DAZARD_UV_RESPONSE_CLUSTER_G1	57	-0.56726	0.0014199	16	41
GO_ANTIGEN_PROCESSING_AND_PRESENTATION_OF_EXOGENOUS_PEPTIDE_ANTIGEN_VIA_MHC_CLASS_I	57	-0.56729	0.0046694	5	52
REACTOME_SCFSKP2_MEDIATED_DEGRADATION_OF_P27_P21	48	-0.56734	0.003485	6	42
ACEVEDO_FGFR1_TARGETS_IN_PROSTATE_CANCER_MODEL_UP	221	-0.56746	0	50	171
FURUKAWA_DUSP6_TARGETS_PCI35_UP	57	-0.56767	0.0014327	14	43
MUELLER_COMMON_TARGETS_OF_AML_FUSIONS_DN	24	-0.56781	0.033938	5	19
REACTOME_SYNTHESIS_OF_DNA	73	-0.56815	0	9	64
GO_FORMATION_OF_PRIMARY_GERM_LAYER	87	-0.56819	0	27	60
GO_POSITIVE_REGULATION_OF_CYTOKINE_BIOSYNTHETIC_PROCESS	46	-0.56831	0.018723	6	40
GOBERT_OLIGODENDROCYTE_DIFFERENTIATION_UP	419	-0.56891	0	102	317
MCMURRAY_TP53_HRAS_COOPERATION_RESPONSE_UP	22	-0.56898	0.049773	7	15
LANDIS_BREAST_CANCER_PROGRESSION_UP	40	-0.57003	0.0044223	8	32
GO_MITOTIC_SPINDLE	39	-0.57005	0.02947	10	29
KIM_BIPOLAR_DISORDER_OLIGODENDROCYTE_DENSITY_CORR_DN	50	-0.57057	0.0022432	10	40
GO_REGULATION_OF_SUBSTRATE_ADHESION_DEPENDENT_CELL_SPREADING	36	-0.57132	0.02455	6	30
REACTOME_GAP_JUNCTION_TRAFFICKING	20	-0.57134	0.047384	9	11
GO_KERATINOCYTE_DIFFERENTIATION	53	-0.57197	0.014083	10	43
GO_CYTOSKELETON_DEPENDENT_CYTOKINESIS	34	-0.57314	0.030197	12	22
BOYAULT_LIVER_CANCER_SUBCLASS_G3_UP	140	-0.57322	0	20	120
GO_POSITIVE_REGULATION_OF_RESPONSE_TO_BIOTIC_STIMULUS	29	-0.57334	0.037941	9	20
LEE_LIVER_CANCER_MYC_DN	48	-0.5736	0.002829	17	31
BOSCO_INTERFERON_INDUCED_ANTIVIRAL_MODULE	64	-0.57382	0.00061882	13	51
GEORGES_CELL_CYCLE_MIR192_TARGETS	56	-0.57387	0.0018227	17	39
LIU_CDX2_TARGETS_UP	31	-0.57388	0.011461	11	20
WONG_EMBRYONIC_STEM_CELL_CORE	277	-0.57453	0	39	238
CHEN_LUNG_CANCER_SURVIVAL	22	-0.57462	0.044445	6	16
SCHLOSSER_MYC_TARGETS_AND_SERUM_RESPONSE_DN	38	-0.57518	0.0044129	3	35
SWEET_KRAS_TARGETS_DN	51	-0.57571	0.0018528	11	40
REACTOME_CHROMOSOME_MAINTENANCE	62	-0.57573	0	9	53
ZHANG_ANTIVIRAL_RESPONSE_TO_RIBAVIRIN_UP	26	-0.57574	0.016651	6	20
HARRIS_HYPOXIA	72	-0.57584	0	19	53
DIRMEIER_LMP1_RESPONSE_LATE_UP	48	-0.57607	0.0021965	7	41
KEGG_HOMOLOGOUS_RECOMBINATION	23	-0.57661	0.023393	5	18
JOHANSSON_GLIOMAGENESIS_BY_PDGFB_UP	49	-0.57666	0.0018068	9	40
MANALO_HYPOXIA_DN	219	-0.57699	0	40	179
BERENJENO_ROCK_SIGNALING_NOT_VIA_RHOA_UP	24	-0.57729	0.025968	7	17
DORN_ADENOVIRUS_INFECTION_12HR_UP	25	-0.57731	0.025025	8	17
GO_REGULATION_OF_NIK_NF_KAPPAB_SIGNALING	33	-0.57737	0.030273	7	26
PHONG_TNF_RESPONSE_VIA_P38_PARTIAL	145	-0.57743	0	32	113
PETROVA_PROX1_TARGETS_UP	22	-0.57746	0.042272	8	14
GO_REGULATION_OF_EPIDERMIS_DEVELOPMENT	47	-0.57749	0.01248	15	32
LEE_LIVER_CANCER_MYC_E2F1_UP	53	-0.5776	0.0018371	18	35
SMID_BREAST_CANCER_RELAPSE_IN_BRAIN_UP	33	-0.57767	0.0096136	5	28
CHIARADONNA_NEOPLASTIC_TRANSFORMATION_KRAS_CDC25_UP	50	-0.57805	0.0014241	8	42
TARTE_PLASMA_CELL_VS_PLASMABLAST_DN	253	-0.57826	0	32	221
GO_DEFENSE_RESPONSE_TO_VIRUS	114	-0.57853	0	26	88
BARIS_THYROID_CANCER_DN	52	-0.57855	0.0010351	11	41
GUENTHER_GROWTH_SPHERICAL_VS_ADHERENT_DN	25	-0.57866	0.024271	4	21
NAGASHIMA_EGF_SIGNALING_UP	50	-0.57952	0.0014544	15	35
REACTOME_S_PHASE	88	-0.57959	0	9	79
GO_ACUTE_INFLAMMATORY_RESPONSE	53	-0.57959	0.014064	9	44
KEGG_MISMATCH_REPAIR	21	-0.57977	0.032135	6	15
AMIT_EGF_RESPONSE_480_HELA	133	-0.57984	0	29	104
ZHANG_TLX_TARGETS_36HR_DN	141	-0.57988	0	23	118
DER_IFN_BETA_RESPONSE_UP	89	-0.58007	0	20	69
STEIN_ESRRA_TARGETS_RESPONSIVE_TO_ESTROGEN_DN	35	-0.58072	0.0084794	7	28
GO_CHROMOSOME_SEGREGATION	172	-0.58082	0	42	130
HALLMARK_IL6_JAK_STAT3_SIGNALING	79	-0.5809	0	15	64
ZWANG_CLASS_3_TRANSIENTLY_INDUCED_BY_EGF	172	-0.58165	0	37	135
CAVARD_LIVER_CANCER_MALIGNANT_VS_BENIGN	26	-0.58276	0.013639	5	21
ZHANG_TLX_TARGETS_60HR_DN	213	-0.58278	0	32	181
REACTOME_M_G1_TRANSITION	65	-0.5829	0	7	58
GO_RESPONSE_TO_CADMIUM_ION	31	-0.5829	0.038513	9	22
HALLMARK_INTERFERON_GAMMA_RESPONSE	178	-0.58315	0	33	145
AMIT_SERUM_RESPONSE_240_MCF10A	52	-0.58339	0.00059471	10	42
DOANE_BREAST_CANCER_ESR1_DN	40	-0.58342	0.0035065	9	31
JOSEPH_RESPONSE_TO_SODIUM_BUTYRATE_UP	22	-0.58384	0.036705	7	15
PARK_TRETINOIN_RESPONSE_AND_PML_RARA_FUSION	28	-0.58476	0.011732	6	22
ELLWOOD_MYC_TARGETS_DN	32	-0.58502	0.0068564	8	24
BAUS_TFF2_TARGETS_UP	24	-0.58562	0.021472	6	18
WANG_BARRETTS_ESOPHAGUS_DN	24	-0.58563	0.021502	6	18
HORIUCHI_WTAP_TARGETS_DN	246	-0.58627	0	58	188
RICKMAN_METASTASIS_DN	205	-0.58632	0	60	145
BURTON_ADIPOGENESIS_PEAK_AT_2HR	47	-0.5867	0.0020414	12	35
BRACHAT_RESPONSE_TO_CAMPTOTHECIN_DN	37	-0.58708	0.004986	10	27
REACTOME_DNA_REPLICATION	147	-0.58722	0	25	122
REACTOME_G1_S_TRANSITION	90	-0.5875	0	10	80
LAU_APOPTOSIS_CDKN2A_UP	52	-0.5876	0.00061467	14	38
YIH_RESPONSE_TO_ARSENITE_C1	22	-0.58775	0.034048	5	17
REACTOME_ASSEMBLY_OF_THE_PRE_REPLICATIVE_COMPLEX	53	-0.58857	0.00059088	5	48
REACTOME_MITOTIC_M_M_G1_PHASES	132	-0.58861	0	23	109
GO_REGULATION_OF_INTERLEUKIN_2_PRODUCTION	36	-0.589	0.017323	6	30
WIELAND_UP_BY_HBV_INFECTION	85	-0.58906	0	12	73
PID_A6B1_A6B4_INTEGRIN_PATHWAY	46	-0.58914	0.0010224	13	33
RORIE_TARGETS_OF_EWSR1_FLI1_FUSION_UP	25	-0.58951	0.019222	9	16
DUTERTRE_ESTRADIOL_RESPONSE_24HR_UP	260	-0.59006	0	45	215
SIMBULAN_UV_RESPONSE_NORMAL_DN	29	-0.59024	0.0085773	6	23
GO_REGULATION_OF_CHROMOSOME_SEGREGATION	65	-0.59026	0	16	49
CHARAFE_BREAST_CANCER_LUMINAL_VS_BASAL_DN	365	-0.59059	0	75	290
PAPASPYRIDONOS_UNSTABLE_ATEROSCLEROTIC_PLAQUE_UP	43	-0.59121	0.0021551	8	35
DER_IFN_GAMMA_RESPONSE_UP	61	-0.59177	0	12	49
SCHOEN_NFKB_SIGNALING	31	-0.59219	0.0064526	11	20
MARKEY_RB1_ACUTE_LOF_UP	194	-0.59296	0	42	152
RICKMAN_HEAD_AND_NECK_CANCER_E	57	-0.59323	0	15	42
BURTON_ADIPOGENESIS_1	30	-0.5935	0.0058198	7	23
ZHU_CMV_8_HR_UP	41	-0.59411	0.0028362	7	34
BOYAULT_LIVER_CANCER_SUBCLASS_G6_DN	17	-0.59414	0.046485	2	15
LEE_LIVER_CANCER_SURVIVAL_DN	139	-0.59428	0	19	120
RHODES_CANCER_META_SIGNATURE	56	-0.59454	0	5	51
GO_NUCLEAR_CHROMOSOME_SEGREGATION	138	-0.59456	0	33	105
AZARE_STAT3_TARGETS	18	-0.59511	0.036104	1	17
TORCHIA_TARGETS_OF_EWSR1_FLI1_FUSION_TOP20_UP	19	-0.59529	0.04912	6	13
WALLACE_PROSTATE_CANCER_UP	17	-0.59547	0.045472	5	12
NAGASHIMA_NRG1_SIGNALING_UP	150	-0.59573	0	38	112
GO_REGULATION_OF_CD4_POSITIVE_ALPHA_BETA_T_CELL_ACTIVATION	27	-0.59604	0.029777	5	22
PID_ATR_PATHWAY	35	-0.59655	0.0053718	9	26
HUMMERICH_SKIN_CANCER_PROGRESSION_UP	75	-0.59748	0	13	62
HALLMARK_MYC_TARGETS_V2	47	-0.59761	0	5	42
DUTTA_APOPTOSIS_VIA_NFKB	29	-0.59762	0.0067023	5	24
BERENJENO_TRANSFORMED_BY_RHOA_UP	429	-0.5984	0	67	362
LE_SKI_TARGETS_UP	17	-0.59848	0.043199	6	11
GO_CHROMOSOME_LOCALIZATION	47	-0.59888	0.004675	6	41
PID_TOLL_ENDOGENOUS_PATHWAY	22	-0.59962	0.02474	4	18
GOLDRATH_ANTIGEN_RESPONSE	280	-0.59995	0	55	225
MISHRA_CARCINOMA_ASSOCIATED_FIBROBLAST_UP	21	-0.60032	0.019239	8	13
PEART_HDAC_PROLIFERATION_CLUSTER_DN	69	-0.60035	0	20	49
KOHOUTEK_CCNT1_TARGETS	42	-0.60047	0.0021318	13	29
XU_HGF_TARGETS_INDUCED_BY_AKT1_48HR_DN	21	-0.60144	0.018428	8	13
VECCHI_GASTRIC_CANCER_ADVANCED_VS_EARLY_DN	104	-0.6015	0	30	74
SUNG_METASTASIS_STROMA_DN	42	-0.60193	0.0021728	8	34
ZAMORA_NOS2_TARGETS_UP	56	-0.60262	0	9	47
KIM_TIAL1_TARGETS	26	-0.60262	0.0082906	4	22
VANTVEER_BREAST_CANCER_METASTASIS_DN	92	-0.60277	0	21	71
YAMASHITA_METHYLATED_IN_PROSTATE_CANCER	40	-0.60279	0.0017964	11	29
GO_CELL_CYCLE_G1_S_PHASE_TRANSITION	90	-0.60294	0	15	75
MULLIGAN_NTF3_SIGNALING_VIA_INSR_AND_IGF1R_UP	17	-0.60296	0.03957	2	15
GO_CONDENSED_CHROMOSOME_CENTROMERIC_REGION	62	-0.6036	0	15	47
GO_REGULATION_OF_PROTEIN_EXPORT_FROM_NUCLEUS	31	-0.60374	0.025444	8	23
STAMBOLSKY_TARGETS_OF_MUTATED_TP53_DN	36	-0.60403	0.0034092	7	29
ALTEMEIER_RESPONSE_TO_LPS_WITH_MECHANICAL_VENTILATION	110	-0.6045	0	25	85
TAKEDA_TARGETS_OF_NUP98_HOXA9_FUSION_3D_DN	21	-0.60452	0.016827	4	17
LU_TUMOR_ENDOTHELIAL_MARKERS_UP	18	-0.60467	0.029094	3	15
LEE_LIVER_CANCER_MYC_TGFA_UP	53	-0.60484	0	18	35
WEINMANN_ADAPTATION_TO_HYPOXIA_DN	35	-0.60498	0.0043489	10	25
GROSS_HYPOXIA_VIA_ELK3_ONLY_UP	32	-0.60563	0.0040295	7	25
KORKOLA_TERATOMA	35	-0.60567	0.0043774	12	23
GO_POSITIVE_REGULATION_OF_MITOTIC_NUCLEAR_DIVISION	37	-0.6073	0.008919	11	26
GO_REGULATION_OF_THYMOCYTE_AGGREGATION	21	-0.60756	0.045325	7	14
GO_NEGATIVE_REGULATION_OF_RESPONSE_TO_BIOTIC_STIMULUS	23	-0.60758	0.046175	6	17
BHATTACHARYA_EMBRYONIC_STEM_CELL	68	-0.60762	0	8	60
PID_WNT_SIGNALING_PATHWAY	22	-0.60803	0.021225	7	15
DER_IFN_ALPHA_RESPONSE_UP	65	-0.60817	0	11	54
LIEN_BREAST_CARCINOMA_METAPLASTIC_VS_DUCTAL_UP	65	-0.60823	0	15	50
ZHAN_V2_LATE_DIFFERENTIATION_GENES	38	-0.60862	0.0017912	10	28
DELPUECH_FOXO3_TARGETS_UP	62	-0.60892	0	13	49
GO_POSITIVE_REGULATION_OF_INTERLEUKIN_2_PRODUCTION	27	-0.60897	0.024578	3	24
JAEGER_METASTASIS_DN	210	-0.60919	0	60	150
REACTOME_MITOTIC_PROMETAPHASE	63	-0.6094	0	15	48
SANA_RESPONSE_TO_IFNG_UP	61	-0.60995	0	14	47
GO_POSITIVE_REGULATION_OF_NIK_NF_KAPPAB_SIGNALING	25	-0.6107	0.030025	4	21
REACTOME_DEGRADATION_OF_THE_EXTRACELLULAR_MATRIX	20	-0.61079	0.019763	6	14
GAURNIER_PSMD4_TARGETS	60	-0.61082	0	10	50
GO_NEGATIVE_REGULATION_OF_CELL_DIVISION	47	-0.61089	0	12	35
MARSHALL_VIRAL_INFECTION_RESPONSE_DN	26	-0.61155	0.0062196	5	21
WINTER_HYPOXIA_UP	73	-0.61156	0	7	66
KEGG_GRAFT_VERSUS_HOST_DISEASE	27	-0.61182	0.0058313	4	23
DELACROIX_RAR_TARGETS_UP	42	-0.61194	0.0007346	18	24
PID_INTEGRIN5_PATHWAY	15	-0.61231	0.047142	5	10
GO_SISTER_CHROMATID_COHESION	72	-0.61253	0	18	54
FARMER_BREAST_CANCER_CLUSTER_1	36	-0.61361	0.002208	8	28
AMIT_EGF_RESPONSE_240_MCF10A	17	-0.61403	0.031779	4	13
GO_CONDENSED_NUCLEAR_CHROMOSOME	48	-0.61415	0	17	31
FERRANDO_HOX11_NEIGHBORS	20	-0.61426	0.018139	5	15
KUROZUMI_RESPONSE_TO_ONCOCYTIC_VIRUS	36	-0.61437	0.0022254	7	29
WU_HBX_TARGETS_2_UP	19	-0.61487	0.033882	5	14
MAHADEVAN_RESPONSE_TO_MP470_DN	17	-0.61511	0.031475	5	12
GO_CHEMOKINE_ACTIVITY	30	-0.61571	0.020785	8	22
GRAHAM_CML_QUIESCENT_VS_NORMAL_QUIESCENT_UP	68	-0.6158	0	16	52
REACTOME_TELOMERE_MAINTENANCE	37	-0.61609	0.0022372	7	30
SESTO_RESPONSE_TO_UV_C4	15	-0.61612	0.044457	1	14
AMIT_EGF_RESPONSE_120_HELA	58	-0.61629	0	13	45
HU_GENOTOXIC_DAMAGE_24HR	27	-0.61646	0.0054109	7	20
YU_BAP1_TARGETS	25	-0.61659	0.0099884	4	21
SHEDDEN_LUNG_CANCER_POOR_SURVIVAL_A6	352	-0.61679	0	48	304
SHEPARD_BMYB_TARGETS	51	-0.61689	0	14	37
DAZARD_UV_RESPONSE_CLUSTER_G2	26	-0.61763	0.005657	6	20
PRAMOONJAGO_SOX4_TARGETS_UP	44	-0.61789	0	10	34
GAL_LEUKEMIC_STEM_CELL_DN	179	-0.61916	0	53	126
NEWMAN_ERCC6_TARGETS_UP	22	-0.61922	0.016275	3	19
DELPUECH_FOXO3_TARGETS_DN	38	-0.61939	0.00059279	6	32
SU_TESTIS	51	-0.62002	0	14	37
KAPOSI_LIVER_CANCER_MET_UP	16	-0.62025	0.04435	4	12
SEITZ_NEOPLASTIC_TRANSFORMATION_BY_8P_DELETION_UP	63	-0.62056	0	16	47
ONDER_CDH1_TARGETS_1_DN	136	-0.62073	0	26	110
CHIARETTI_T_ALL_RELAPSE_PROGNOSIS	16	-0.62082	0.044533	2	14
GO_DIGESTIVE_SYSTEM_PROCESS	45	-0.6209	0	10	35
GALINDO_IMMUNE_RESPONSE_TO_ENTEROTOXIN	70	-0.621	0	12	58
GRAHAM_CML_QUIESCENT_VS_NORMAL_DIVIDING_UP	47	-0.6212	0	12	35
CHEMNITZ_RESPONSE_TO_PROSTAGLANDIN_E2_UP	103	-0.62163	0	24	79
REACTOME_ANTIGEN_PRESENTATION_FOLDING_ASSEMBLY_AND_PEPTIDE_LOADING_OF_CLASS_I_MHC	17	-0.62248	0.024706	1	16
COLDREN_GEFITINIB_RESISTANCE_DN	178	-0.62289	0	29	149
FOURNIER_ACINAR_DEVELOPMENT_LATE_2	232	-0.62289	0	27	205
WAMUNYOKOLI_OVARIAN_CANCER_LMP_UP	205	-0.62345	0	27	178
HONMA_DOCETAXEL_RESISTANCE	28	-0.62347	0.0043678	4	24
SMID_BREAST_CANCER_RELAPSE_IN_LUNG_UP	18	-0.62351	0.018476	3	15
JEON_SMAD6_TARGETS_DN	17	-0.62364	0.024238	5	12
LINDSTEDT_DENDRITIC_CELL_MATURATION_A	57	-0.62428	0	8	49
GILDEA_METASTASIS	25	-0.62431	0.007981	4	21
REACTOME_LAGGING_STRAND_SYNTHESIS	17	-0.62463	0.023468	3	14
DAUER_STAT3_TARGETS_UP	43	-0.6251	0	8	35
WU_HBX_TARGETS_3_UP	17	-0.62521	0.023198	3	14
CROMER_TUMORIGENESIS_UP	53	-0.62526	0	9	44
BENPORATH_ES_2	18	-0.62532	0.017651	6	12
GO_POSITIVE_REGULATION_OF_CYTOKINE_PRODUCTION_INVOLVED_IN_IMMUNE_RESPONSE	26	-0.62588	0.020949	3	23
GO_RESPONSE_TO_INTERFERON_ALPHA	19	-0.62594	0.046743	2	17
SINGH_NFE2L2_TARGETS	15	-0.62618	0.036798	2	13
REACTOME_GRB2_EVENTS_IN_ERBB2_SIGNALING	21	-0.62624	0.010463	7	14
GO_NEGATIVE_REGULATION_OF_VIRAL_GENOME_REPLICATION	38	-0.62672	0.0047685	7	31
REACTOME_EXTENSION_OF_TELOMERES	21	-0.62717	0.0104	3	18
GO_POSITIVE_REGULATION_OF_ERBB_SIGNALING_PATHWAY	30	-0.62753	0.017162	9	21
GO_DNA_STRAND_ELONGATION	22	-0.62766	0.042374	3	19
GO_REGULATION_OF_KERATINOCYTE_PROLIFERATION	21	-0.62771	0.031117	4	17
LU_TUMOR_VASCULATURE_UP	25	-0.62824	0.0071155	6	19
GO_POSITIVE_REGULATION_OF_T_CELL_MEDIATED_IMMUNITY	25	-0.62826	0.022791	4	21
HAHTOLA_MYCOSIS_FUNGOIDES_CD4_UP	57	-0.62833	0	8	49
KIM_LRRC3B_TARGETS	24	-0.62839	0.0071467	2	22
GO_EXTRACELLULAR_MATRIX_DISASSEMBLY	61	-0.6285	0	18	43
PID_FRA_PATHWAY	34	-0.62903	0.0020528	8	26
GO_TELOMERE_MAINTENANCE_VIA_RECOMBINATION	27	-0.62964	0.017822	4	23
WU_CELL_MIGRATION	160	-0.6298	0	37	123
GO_CHEMOKINE_RECEPTOR_BINDING	38	-0.62997	0.0051832	8	30
HUANG_DASATINIB_RESISTANCE_UP	72	-0.63043	0	12	60
GO_ENDODERM_DEVELOPMENT	56	-0.63074	0	16	40
SONG_TARGETS_OF_IE86_CMV_PROTEIN	55	-0.63147	0	11	44
GO_SISTER_CHROMATID_SEGREGATION	118	-0.63148	0	25	93
GO_ACUTE_PHASE_RESPONSE	29	-0.63152	0.011886	4	25
GO_SPINDLE_ASSEMBLY	47	-0.63157	0	18	29
AMIT_SERUM_RESPONSE_120_MCF10A	54	-0.63251	0	17	37
KRASNOSELSKAYA_ILF3_TARGETS_UP	35	-0.63251	0.0021434	7	28
AMIT_DELAYED_EARLY_GENES	17	-0.63254	0.020112	3	14
ZUCCHI_METASTASIS_DN	35	-0.63265	0.0021492	11	24
GO_NEGATIVE_REGULATION_OF_VIRAL_TRANSCRIPTION	20	-0.63268	0.030535	3	17
GO_POSITIVE_REGULATION_OF_CD4_POSITIVE_ALPHA_BETA_T_CELL_ACTIVATION	20	-0.63307	0.030376	3	17
CAIRO_PML_TARGETS_BOUND_BY_MYC_UP	22	-0.63319	0.011482	3	19
SEKI_INFLAMMATORY_RESPONSE_LPS_UP	70	-0.63359	0	13	57
GO_MITOTIC_RECOMBINATION	32	-0.63399	0.012326	6	26
GO_REGULATION_OF_EPIDERMAL_CELL_DIFFERENTIATION	31	-0.63424	0.013469	11	20
ZHANG_RESPONSE_TO_IKK_INHIBITOR_AND_TNF_UP	184	-0.63478	0	26	158
GROSS_ELK3_TARGETS_DN	27	-0.63481	0.003523	9	18
TSUNODA_CISPLATIN_RESISTANCE_UP	14	-0.63495	0.045281	7	7
CHANG_IMMORTALIZED_BY_HPV31_DN	57	-0.63572	0	15	42
WAGNER_APO2_SENSITIVITY	19	-0.63626	0.020733	3	16
REACTOME_ACTIVATION_OF_ATR_IN_RESPONSE_TO_REPLICATION_STRESS	27	-0.63649	0.00346	6	21
GENTILE_RESPONSE_CLUSTER_D3	51	-0.6366	0	15	36
KARAKAS_TGFB1_SIGNALING	17	-0.63669	0.018233	3	14
TIAN_TNF_SIGNALING_VIA_NFKB	26	-0.63709	0.0035334	5	21
MISSIAGLIA_REGULATED_BY_METHYLATION_UP	100	-0.63718	0	20	80
BILD_HRAS_ONCOGENIC_SIGNATURE	210	-0.63771	0	52	158
NAKAYAMA_SOFT_TISSUE_TUMORS_PCA2_UP	72	-0.63793	0	15	57
HALLMARK_G2M_CHECKPOINT	167	-0.63829	0	26	141
BOYAULT_LIVER_CANCER_SUBCLASS_G23_UP	42	-0.63882	0	7	35
RICKMAN_TUMOR_DIFFERENTIATED_WELL_VS_MODERATELY_DN	80	-0.63902	0	11	69
REACTOME_TERMINATION_OF_O_GLYCAN_BIOSYNTHESIS	14	-0.63915	0.042513	3	11
WILENSKY_RESPONSE_TO_DARAPLADIB	26	-0.6392	0.0035148	4	22
REACTOME_PACKAGING_OF_TELOMERE_ENDS	16	-0.6393	0.031657	4	12
ZEMBUTSU_SENSITIVITY_TO_VINBLASTINE	16	-0.63934	0.031697	3	13
KIM_MYCL1_AMPLIFICATION_TARGETS_DN	18	-0.63958	0.012631	5	13
KOKKINAKIS_METHIONINE_DEPRIVATION_96HR_DN	68	-0.64088	0	15	53
ONDER_CDH1_TARGETS_2_DN	389	-0.64134	0	80	309
DAZARD_UV_RESPONSE_CLUSTER_G24	24	-0.64144	0.0053126	8	16
REACTOME_O_LINKED_GLYCOSYLATION_OF_MUCINS	37	-0.6416	0	7	30
OLSSON_E2F3_TARGETS_UP	24	-0.64163	0.0053341	7	17
GO_NEGATIVE_REGULATION_OF_CHROMOSOME_SEGREGATION	21	-0.64176	0.022624	6	15
DORN_ADENOVIRUS_INFECTION_24HR_DN	36	-0.64179	0	8	28
GO_ERBB2_SIGNALING_PATHWAY	37	-0.64181	0	15	22
HALLMARK_TNFA_SIGNALING_VIA_NFKB	178	-0.64244	0	29	149
REACTOME_MITOCHONDRIAL_TRNA_AMINOACYLATION	14	-0.64377	0.038899	3	11
MISHRA_CARCINOMA_ASSOCIATED_FIBROBLAST_DN	22	-0.64402	0.0090521	6	16
WAMUNYOKOLI_OVARIAN_CANCER_GRADES_1_2_UP	114	-0.64415	0	16	98
XU_AKT1_TARGETS_6HR	21	-0.64539	0.0060901	6	15
REACTOME_REPAIR_SYNTHESIS_FOR_GAP_FILLING_BY_DNA_POL_IN_TC_NER	14	-0.64575	0.037155	3	11
CAFFAREL_RESPONSE_TO_THC_DN	22	-0.64608	0.0082758	3	19
GHANDHI_DIRECT_IRRADIATION_UP	82	-0.64622	0	17	65
POOLA_INVASIVE_BREAST_CANCER_UP	231	-0.64632	0	39	192
GO_EMBRYONIC_PLACENTA_MORPHOGENESIS	19	-0.6466	0.029951	4	15
VERNELL_RETINOBLASTOMA_PATHWAY_UP	61	-0.64669	0	4	57
PID_UPA_UPAR_PATHWAY	36	-0.64691	0	7	29
GO_REGULATION_OF_NECROTIC_CELL_DEATH	22	-0.64695	0.029467	5	17
MORI_PRE_BI_LYMPHOCYTE_UP	68	-0.64702	0	12	56
KEGG_O_GLYCAN_BIOSYNTHESIS	21	-0.64706	0.0061632	5	16
BROWNE_INTERFERON_RESPONSIVE_GENES	61	-0.64753	0	7	54
WORSCHECH_TUMOR_REJECTION_UP	42	-0.64757	0	5	37
GHANDHI_BYSTANDER_IRRADIATION_UP	69	-0.65005	0	10	59
GO_ENDODERMAL_CELL_DIFFERENTIATION	33	-0.65039	0.0046998	8	25
SAGIV_CD24_TARGETS_DN	41	-0.65044	0	13	28
MISSIAGLIA_REGULATED_BY_METHYLATION_DN	98	-0.65071	0	17	81
SANA_TNF_SIGNALING_UP	70	-0.65091	0	11	59
ZEMBUTSU_SENSITIVITY_TO_CISPLATIN	15	-0.6511	0.021241	6	9
MARKS_HDAC_TARGETS_DN	13	-0.65142	0.044406	2	11
GO_DNA_STRAND_ELONGATION_INVOLVED_IN_DNA_REPLICATION	19	-0.65213	0.029318	3	16
GARGALOVIC_RESPONSE_TO_OXIDIZED_PHOSPHOLIPIDS_TURQUOISE_DN	45	-0.6524	0	12	33
PID_DELTA_NP63_PATHWAY	41	-0.65266	0	7	34
HALLMARK_E2F_TARGETS	162	-0.65284	0	23	139
REACTOME_AMINO_ACID_SYNTHESIS_AND_INTERCONVERSION_TRANSAMINATION	15	-0.65348	0.020216	4	11
REACTOME_DNA_STRAND_ELONGATION	24	-0.65351	0.0040475	3	21
PARK_TRETINOIN_RESPONSE_AND_RARA_PLZF_FUSION	19	-0.65359	0.01327	3	16
SABATES_COLORECTAL_ADENOMA_UP	108	-0.65427	0	25	83
MCDOWELL_ACUTE_LUNG_INJURY_UP	43	-0.65429	0	11	32
FRASOR_RESPONSE_TO_SERM_OR_FULVESTRANT_DN	48	-0.65468	0	5	43
REACTOME_CONVERSION_FROM_APC_C_CDC20_TO_APC_C_CDH1_IN_LATE_ANAPHASE	15	-0.65479	0.019377	5	10
KEGG_DNA_REPLICATION	31	-0.65499	0.00060653	3	28
TSUNODA_CISPLATIN_RESISTANCE_DN	42	-0.65529	0	14	28
WATANABE_ULCERATIVE_COLITIS_WITH_CANCER_DN	13	-0.65549	0.04152	2	11
REACTOME_G2_M_CHECKPOINTS	32	-0.65555	0	7	25
PEDERSEN_TARGETS_OF_611CTF_ISOFORM_OF_ERBB2	66	-0.65609	0	11	55
TURASHVILI_BREAST_CARCINOMA_DUCTAL_VS_LOBULAR_UP	15	-0.65621	0.018885	4	11
DORN_ADENOVIRUS_INFECTION_48HR_DN	33	-0.65647	0.00035619	7	26
MURATA_VIRULENCE_OF_H_PILORI	24	-0.65648	0.0039525	5	19
VANTVEER_BREAST_CANCER_ESR1_DN	188	-0.65659	0	24	164
BOYAULT_LIVER_CANCER_SUBCLASS_G5_DN	20	-0.65663	0.0062315	5	15
WINNEPENNINCKX_MELANOMA_METASTASIS_UP	122	-0.65716	0	15	107
PID_INTEGRIN_A9B1_PATHWAY	21	-0.65732	0.0044316	3	18
GO_EPITHELIAL_TUBE_BRANCHING_INVOLVED_IN_LUNG_MORPHOGENESIS	21	-0.65735	0.016699	4	17
REACTOME_PHOSPHORYLATION_OF_THE_APC_C	15	-0.65735	0.018211	5	10
GENTILE_UV_RESPONSE_CLUSTER_D1	14	-0.65783	0.029048	3	11
SIMBULAN_UV_RESPONSE_IMMORTALIZED_DN	30	-0.65808	0	7	23
NAKAMURA_CANCER_MICROENVIRONMENT_UP	17	-0.65819	0.011423	5	12
GO_RELEASE_OF_CYTOCHROME_C_FROM_MITOCHONDRIA	17	-0.65914	0.03832	5	12
DORN_ADENOVIRUS_INFECTION_48HR_UP	13	-0.65931	0.038946	4	9
REACTOME_ACTIVATION_OF_THE_PRE_REPLICATIVE_COMPLEX	21	-0.65933	0.0044985	2	19
REN_BOUND_BY_E2F	53	-0.66024	0	7	46
BASAKI_YBX1_TARGETS_UP	229	-0.66031	0	39	190
GO_STRAND_DISPLACEMENT	19	-0.66061	0.024721	3	16
LINDSTEDT_DENDRITIC_CELL_MATURATION_B	47	-0.66083	0	7	40
GO_CHROMOSOME_ORGANIZATION_INVOLVED_IN_MEIOTIC_CELL_CYCLE	19	-0.66112	0.024589	7	12
HINATA_NFKB_TARGETS_KERATINOCYTE_UP	86	-0.66179	0	13	73
OXFORD_RALA_OR_RALB_TARGETS_DN	20	-0.66222	0.0057901	6	14
GO_RESPONSE_TO_GONADOTROPIN	19	-0.66245	0.024047	2	17
GO_POSITIVE_REGULATION_OF_CYSTEINE_TYPE_ENDOPEPTIDASE_ACTIVITY_INVOLVED_IN_APOPTOTIC_SIGNALING_PATHWAY	17	-0.66287	0.034519	5	12
DORN_ADENOVIRUS_INFECTION_32HR_DN	31	-0.66416	0	8	23
XU_CREBBP_TARGETS_UP	20	-0.66485	0.0053233	5	15
GO_CENTROMERE_COMPLEX_ASSEMBLY	18	-0.66499	0.030558	2	16
MUELLER_METHYLATED_IN_GLIOBLASTOMA	28	-0.665	0.0005815	5	23
BIOCARTA_CASPASE_PATHWAY	22	-0.66501	0.0053668	1	21
GO_REGULATION_OF_INTERFERON_ALPHA_PRODUCTION	17	-0.66503	0.030419	2	15
GO_O_GLYCAN_PROCESSING	40	-0.66521	0	7	33
HOFFMANN_LARGE_TO_SMALL_PRE_BII_LYMPHOCYTE_UP	132	-0.66549	0	21	111
GO_ORGAN_OR_TISSUE_SPECIFIC_IMMUNE_RESPONSE	16	-0.6668	0.045174	3	13
WUNDER_INFLAMMATORY_RESPONSE_AND_CHOLESTEROL_UP	44	-0.66693	0	8	36
GO_MITOTIC_SPINDLE_ORGANIZATION	49	-0.66704	0	16	33
KAMIKUBO_MYELOID_CEBPA_NETWORK	24	-0.66753	0.0030402	1	23
LY_AGING_PREMATURE_DN	28	-0.66768	0.00059665	5	23
HOFMANN_MYELODYSPLASTIC_SYNDROM_LOW_RISK_DN	24	-0.66778	0.0030706	3	21
SPIELMAN_LYMPHOBLAST_EUROPEAN_VS_ASIAN_2FC_DN	18	-0.66785	0.0062434	3	15
MORI_LARGE_PRE_BII_LYMPHOCYTE_UP	75	-0.66813	0	13	62
HASLINGER_B_CLL_WITH_6Q21_DELETION	12	-0.66822	0.045462	1	11
WEST_ADRENOCORTICAL_TUMOR_MARKERS_UP	20	-0.66862	0.0050068	4	16
REACTOME_MEIOTIC_RECOMBINATION	29	-0.66891	0	7	22
GO_DNA_BINDING_BENDING	17	-0.66899	0.029434	5	12
GO_MITOTIC_CYTOKINESIS	27	-0.66902	0.0046227	8	19
GO_REGULATION_OF_HETEROTYPIC_CELL_CELL_ADHESION	17	-0.66926	0.029605	5	12
PUJANA_BREAST_CANCER_WITH_BRCA1_MUTATED_UP	47	-0.66935	0	5	42
GO_CELL_SUBSTRATE_JUNCTION_ASSEMBLY	35	-0.66936	0	9	26
GRAHAM_CML_DIVIDING_VS_NORMAL_QUIESCENT_UP	151	-0.66971	0	21	130
REACTOME_E2F_MEDIATED_REGULATION_OF_DNA_REPLICATION	22	-0.66985	0.0044505	2	20
ZHOU_CELL_CYCLE_GENES_IN_IR_RESPONSE_24HR	100	-0.67051	0	12	88
REACTOME_INTERFERON_ALPHA_BETA_SIGNALING	46	-0.67052	0	5	41
FERRANDO_TAL1_NEIGHBORS	16	-0.67061	0.015506	1	15
GU_PDEF_TARGETS_DN	24	-0.67086	0.0028218	2	22
GO_T_CELL_MEDIATED_IMMUNITY	21	-0.67096	0.013755	1	20
REACTOME_INHIBITION_OF_THE_PROTEOLYTIC_ACTIVITY_OF_APC_C_REQUIRED_FOR_THE_ONSET_OF_ANAPHASE_BY_MITOTIC_SPINDLE_CHECKPOINT_COMPONENTS	17	-0.67153	0.0081468	5	12
HUPER_BREAST_BASAL_VS_LUMINAL_DN	57	-0.67171	0	13	44
WANG_BARRETTS_ESOPHAGUS_AND_ESOPHAGUS_CANCER_UP	25	-0.67224	0.0021794	5	20
LANDIS_ERBB2_BREAST_PRENEOPLASTIC_UP	15	-0.67272	0.01268	5	10
VISALA_RESPONSE_TO_HEAT_SHOCK_AND_AGING_DN	12	-0.6732	0.04253	2	10
REACTOME_APC_C_CDC20_MEDIATED_DEGRADATION_OF_CYCLIN_B	17	-0.67399	0.0074501	6	11
WONG_ENDMETRIUM_CANCER_UP	19	-0.67507	0.0085247	3	16
PODAR_RESPONSE_TO_ADAPHOSTIN_DN	15	-0.6751	0.012523	2	13
DORN_ADENOVIRUS_INFECTION_32HR_UP	11	-0.67528	0.049811	3	8
ZHOU_CELL_CYCLE_GENES_IN_IR_RESPONSE_6HR	66	-0.67574	0	6	60
RADAEVA_RESPONSE_TO_IFNA1_UP	48	-0.67618	0	6	42
DAUER_STAT3_TARGETS_DN	46	-0.67671	0	7	39
VIETOR_IFRD1_TARGETS	15	-0.67697	0.011771	3	12
REACTOME_THE_NLRP3_INFLAMMASOME	11	-0.67733	0.047331	3	8
WU_HBX_TARGETS_2_DN	14	-0.67765	0.018912	3	11
LEE_SP4_THYMOCYTE	12	-0.67774	0.039579	3	9
HALLMARK_INTERFERON_ALPHA_RESPONSE	85	-0.67855	0	10	75
SHIPP_DLBCL_VS_FOLLICULAR_LYMPHOMA_UP	38	-0.67922	0	4	34
LE_EGR2_TARGETS_UP	90	-0.67942	0	12	78
KEGG_STEROID_BIOSYNTHESIS	13	-0.67987	0.024626	2	11
ROY_WOUND_BLOOD_VESSEL_DN	21	-0.67998	0.0030783	5	16
PHONG_TNF_TARGETS_UP	56	-0.68084	0	9	47
AMIT_SERUM_RESPONSE_480_MCF10A	29	-0.68102	0	8	21
VECCHI_GASTRIC_CANCER_EARLY_UP	316	-0.68153	0	40	276
NIELSEN_LEIOMYOSARCOMA_UP	16	-0.6818	0.011713	2	14
GRAHAM_CML_QUIESCENT_VS_CML_DIVIDING_UP	20	-0.68238	0.0037167	5	15
GO_ENDODERM_FORMATION	41	-0.68262	0	10	31
NGO_MALIGNANT_GLIOMA_1P_LOH	13	-0.68278	0.022912	2	11
GO_REGULATION_OF_CYSTEINE_TYPE_ENDOPEPTIDASE_ACTIVITY_INVOLVED_IN_APOPTOTIC_SIGNALING_PATHWAY	21	-0.68396	0.011463	5	16
RICKMAN_HEAD_AND_NECK_CANCER_C	63	-0.6843	0	16	47
GO_LOW_DENSITY_LIPOPROTEIN_PARTICLE_RECEPTOR_BINDING	16	-0.68434	0.029772	8	8
GO_POSITIVE_REGULATION_OF_TISSUE_REMODELING	18	-0.68552	0.020624	3	15
REACTOME_RNA_POL_I_PROMOTER_OPENING	14	-0.68568	0.016114	1	13
GRANDVAUX_IRF3_TARGETS_UP	14	-0.68609	0.016	2	12
ZHANG_TLX_TARGETS_DN	66	-0.68616	0	4	62
KAMMINGA_EZH2_TARGETS	38	-0.68641	0	3	35
GO_REGULATION_OF_TRANSCRIPTION_INVOLVED_IN_G1_S_TRANSITION_OF_MITOTIC_CELL_CYCLE	20	-0.68673	0.013606	2	18
BURTON_ADIPOGENESIS_PEAK_AT_16HR	36	-0.6873	0	3	33
GO_MITOTIC_SISTER_CHROMATID_SEGREGATION	63	-0.68752	0	10	53
SMID_BREAST_CANCER_RELAPSE_IN_PLEURA_DN	22	-0.68779	0.0034683	4	18
GENTILE_UV_HIGH_DOSE_UP	16	-0.68785	0.010941	5	11
RUIZ_TNC_TARGETS_DN	112	-0.68875	0	12	100
HAHTOLA_CTCL_PATHOGENESIS	14	-0.68926	0.014831	2	12
GO_CELL_DIFFERENTIATION_INVOLVED_IN_EMBRYONIC_PLACENTA_DEVELOPMENT	23	-0.6895	0.0089765	3	20
HATADA_METHYLATED_IN_LUNG_CANCER_DN	13	-0.69065	0.020169	4	9
WHITESIDE_CISPLATIN_RESISTANCE_UP	11	-0.69108	0.037981	1	10
GO_SPINDLE_CHECKPOINT	21	-0.69183	0.0046017	5	16
GO_MESODERMAL_CELL_DIFFERENTIATION	19	-0.69191	0.013611	5	14
CHIN_BREAST_CANCER_COPY_NUMBER_UP	21	-0.69238	0.0020358	1	20
MORI_IMMATURE_B_LYMPHOCYTE_DN	78	-0.69249	0	12	66
PID_AURORA_B_PATHWAY	33	-0.69302	0	10	23
GO_DNA_PACKAGING_COMPLEX	25	-0.69309	0.0048659	5	20
SCHAVOLT_TARGETS_OF_TP53_AND_TP63	14	-0.69329	0.012683	3	11
BENPORATH_PROLIFERATION	118	-0.69363	0	9	109
SARRIO_EPITHELIAL_MESENCHYMAL_TRANSITION_UP	138	-0.69377	0	15	123
CROMER_METASTASIS_DN	65	-0.69378	0	10	55
NEBEN_AML_WITH_FLT3_OR_NRAS_DN	11	-0.69491	0.03527	0	11
CROMER_TUMORIGENESIS_DN	39	-0.69498	0	12	27
BERENJENO_TRANSFORMED_BY_RHOA_FOREVER_DN	27	-0.69539	0	6	21
LIAN_NEUTROPHIL_GRANULE_CONSTITUENTS	19	-0.69544	0.0053778	3	16
HU_GENOTOXIC_DAMAGE_4HR	30	-0.69555	0	5	25
DORN_ADENOVIRUS_INFECTION_12HR_DN	28	-0.69649	0	3	25
GO_RESPONSE_TO_TYPE_I_INTERFERON	49	-0.69664	0	3	46
REACTOME_APOPTOTIC_CLEAVAGE_OF_CELL_ADHESION_PROTEINS	10	-0.69711	0.047145	1	9
GO_REGULATION_OF_EXIT_FROM_MITOSIS	13	-0.69747	0.045369	3	10
WATANABE_COLON_CANCER_MSI_VS_MSS_UP	24	-0.69827	0.00060453	4	20
HECKER_IFNB1_TARGETS	74	-0.69879	0	10	64
PID_FOXM1_PATHWAY	38	-0.69973	0	6	32
BURTON_ADIPOGENESIS_3	88	-0.70039	0	8	80
RHODES_UNDIFFERENTIATED_CANCER	59	-0.70055	0	1	58
GO_METAPHASE_PLATE_CONGRESSION	35	-0.7013	0	2	33
ZEMBUTSU_SENSITIVITY_TO_MITOMYCIN	11	-0.70175	0.031819	0	11
NOJIMA_SFRP2_TARGETS_DN	23	-0.70202	0	2	21
KAUFFMANN_MELANOMA_RELAPSE_UP	52	-0.70215	0	4	48
YAN_ESCAPE_FROM_ANOIKIS	22	-0.70286	0.0021261	4	18
AMIT_EGF_RESPONSE_120_MCF10A	39	-0.70308	0	9	30
RASHI_NFKB1_TARGETS	17	-0.70321	0.0040747	2	15
MATTHEWS_AP1_TARGETS	16	-0.70359	0.007173	5	11
GO_CHRONIC_INFLAMMATORY_RESPONSE	14	-0.7036	0.045076	1	13
XU_HGF_SIGNALING_NOT_VIA_AKT1_6HR	22	-0.70406	0.0021609	4	18
NAKAMURA_CANCER_MICROENVIRONMENT_DN	37	-0.70469	0	2	35
GO_MITOTIC_SPINDLE_ASSEMBLY	30	-0.70472	0	9	21
FERRARI_RESPONSE_TO_FENRETINIDE_UP	20	-0.70538	0.0021788	3	17
GO_REGULATION_OF_KERATINOCYTE_DIFFERENTIATION	19	-0.70688	0.011616	4	15
HAHTOLA_MYCOSIS_FUNGOIDES_SKIN_DN	26	-0.70692	0	6	20
ZHAN_LATE_DIFFERENTIATION_GENES_DN	13	-0.70786	0.013644	2	11
REACTOME_EXTRINSIC_PATHWAY_FOR_APOPTOSIS	13	-0.70813	0.013596	1	12
REACTOME_GAP_JUNCTION_ASSEMBLY	11	-0.70856	0.026125	4	7
LIANG_SILENCED_BY_METHYLATION_2	46	-0.70879	0	6	40
GO_DNA_REPLICATION_INITIATION	18	-0.7093	0.01333	1	17
BIOCARTA_DNAFRAGMENT_PATHWAY	10	-0.70934	0.039627	3	7
HINATA_NFKB_TARGETS_KERATINOCYTE_DN	18	-0.71013	0.0021851	4	14
LY_AGING_OLD_DN	52	-0.71015	0	5	47
GO_SPINDLE_MIDZONE	22	-0.71145	0.0048109	4	18
GO_ACTIVATION_OF_NF_KAPPAB_INDUCING_KINASE_ACTIVITY	15	-0.71162	0.026138	1	14
CHEOK_RESPONSE_TO_HD_MTX_UP	15	-0.7124	0.005345	4	11
GO_INTERLEUKIN_1_PRODUCTION	12	-0.71342	0.037816	2	10
OLSSON_E2F3_TARGETS_DN	37	-0.71358	0	8	29
HUPER_BREAST_BASAL_VS_LUMINAL_UP	45	-0.71377	0	9	36
REACTOME_G0_AND_EARLY_G1	18	-0.71383	0.0022492	0	18
WANG_METHYLATED_IN_BREAST_CANCER	32	-0.71503	0	7	25
REACTOME_APC_CDC20_MEDIATED_DEGRADATION_OF_NEK2A	20	-0.71514	0.0010287	6	14
REACTOME_POL_SWITCHING	12	-0.7153	0.018159	1	11
GO_CHROMOCENTER	13	-0.71543	0.029764	6	7
ODONNELL_TFRC_TARGETS_DN	90	-0.71568	0	20	70
GAVIN_FOXP3_TARGETS_CLUSTER_P6	76	-0.71601	0	12	64
PEDERSEN_METASTASIS_BY_ERBB2_ISOFORM_3	13	-0.71631	0.011737	3	10
RUAN_RESPONSE_TO_TNF_TROGLITAZONE_UP	17	-0.71649	0.0034509	3	14
EINAV_INTERFERON_SIGNATURE_IN_CANCER	24	-0.71853	0	3	21
GO_ACTIVATION_OF_CYSTEINE_TYPE_ENDOPEPTIDASE_ACTIVITY_INVOLVED_IN_APOPTOTIC_SIGNALING_PATHWAY	13	-0.71876	0.030742	3	10
ONGUSAHA_BRCA1_TARGETS_DN	10	-0.71946	0.032967	0	10
SU_PLACENTA	19	-0.72043	0.0034258	6	13
HAHTOLA_MYCOSIS_FUNGOIDES_UP	14	-0.72067	0.0071598	4	10
GO_RESPONSE_TO_VITAMIN_E	13	-0.7208	0.030412	3	10
REACTOME_DEPOSITION_OF_NEW_CENPA_CONTAINING_NUCLEOSOMES_AT_THE_CENTROMERE	21	-0.72183	0	0	21
PID_PLK1_PATHWAY	36	-0.72221	0	6	30
REACTOME_G1_S_SPECIFIC_TRANSCRIPTION	13	-0.72302	0.01048	0	13
BROWNE_HCMV_INFECTION_2HR_DN	43	-0.72349	0	8	35
GO_INTESTINAL_EPITHELIAL_CELL_DIFFERENTIATION	14	-0.72527	0.030929	1	13
STEIN_ESRRA_TARGETS_RESPONSIVE_TO_ESTROGEN_UP	24	-0.72803	0	6	18
HONRADO_BREAST_CANCER_BRCA1_VS_BRCA2	18	-0.72843	0.00073229	3	15
FURUKAWA_DUSP6_TARGETS_PCI35_DN	58	-0.72887	0	13	45
KRIEG_HYPOXIA_VIA_KDM3A	45	-0.72973	0	3	42
KALMA_E2F1_TARGETS	11	-0.72979	0.016941	1	10
XU_HGF_TARGETS_INDUCED_BY_AKT1_6HR	15	-0.7298	0.0036996	1	14
GO_RESPONSE_TO_INTERFERON_BETA	19	-0.73326	0.0049672	4	15
GHO_ATF5_TARGETS_DN	15	-0.73357	0.0034901	2	13
GRAHAM_NORMAL_QUIESCENT_VS_NORMAL_DIVIDING_DN	74	-0.73381	0	6	68
KOBAYASHI_EGFR_SIGNALING_24HR_DN	207	-0.73387	0	16	191
GO_REGULATION_OF_INTERLEUKIN_8_SECRETION	15	-0.7355	0.017053	5	10
CHARAFE_BREAST_CANCER_BASAL_VS_MESENCHYMAL_UP	97	-0.73557	0	16	81
NADERI_BREAST_CANCER_PROGNOSIS_UP	31	-0.73634	0	4	27
GO_POSITIVE_REGULATION_OF_PROTEIN_OLIGOMERIZATION	15	-0.73747	0.01685	2	13
LE_NEURONAL_DIFFERENTIATION_DN	19	-0.73926	0.0018475	4	15
GO_EPIDERMAL_GROWTH_FACTOR_RECEPTOR_BINDING	27	-0.74	0	8	19
CHIANG_LIVER_CANCER_SUBCLASS_PROLIFERATION_UP	135	-0.74051	0	19	116
ODONNELL_TARGETS_OF_MYC_AND_TFRC_DN	36	-0.74067	0	5	31
MEINHOLD_OVARIAN_CANCER_LOW_GRADE_DN	19	-0.74115	0.001828	4	15
CROONQUIST_IL6_DEPRIVATION_DN	86	-0.7428	0	7	79
GENTILE_UV_LOW_DOSE_UP	21	-0.74391	0	5	16
MURAKAMI_UV_RESPONSE_1HR_UP	11	-0.74447	0.01266	5	6
GO_DESMOSOME	20	-0.74502	0	5	15
TANG_SENESCENCE_TP53_TARGETS_DN	46	-0.74559	0	7	39
MOLENAAR_TARGETS_OF_CCND1_AND_CDK4_DN	37	-0.74561	0	7	30
CHANG_CYCLING_GENES	113	-0.7457	0	11	102
CROONQUIST_NRAS_SIGNALING_DN	65	-0.74685	0	7	58
SESTO_RESPONSE_TO_UV_C3	18	-0.74719	0	3	15
WANG_RESPONSE_TO_PACLITAXEL_VIA_MAPK8_UP	12	-0.74859	0.0096303	4	8
OXFORD_RALA_OR_RALB_TARGETS_UP	38	-0.74875	0	2	36
LIN_SILENCED_BY_TUMOR_MICROENVIRONMENT	87	-0.74954	0	10	77
SA_REG_CASCADE_OF_CYCLIN_EXPR	11	-0.75043	0.011762	1	10
WHITEFORD_PEDIATRIC_CANCER_MARKERS	95	-0.75091	0	10	85
REACTOME_KINESINS	19	-0.75167	0.00058898	6	13
FARMER_BREAST_CANCER_CLUSTER_3	13	-0.75174	0.0053826	4	9
REACTOME_CYCLIN_A_B1_ASSOCIATED_EVENTS_DURING_G2_M_TRANSITION	13	-0.75425	0.0053888	0	13
KONG_E2F3_TARGETS	73	-0.75778	0	6	67
GO_PRONUCLEUS	11	-0.75865	0.034377	3	8
WHITFIELD_CELL_CYCLE_LITERATURE	42	-0.76056	0	1	41
DAZARD_UV_RESPONSE_CLUSTER_G28	16	-0.76161	0.0020471	5	11
YU_MYC_TARGETS_UP	35	-0.76218	0	1	34
BIOCARTA_MCM_PATHWAY	12	-0.76346	0.0064769	1	11
SOTIRIOU_BREAST_CANCER_GRADE_1_VS_3_UP	115	-0.76368	0	2	113
WU_HBX_TARGETS_1_UP	13	-0.76578	0.0042976	1	12
DEBOSSCHER_NFKB_TARGETS_REPRESSED_BY_GLUCOCORTICOIDS	14	-0.76671	0.003086	0	14
YANG_BREAST_CANCER_ESR1_BULK_DN	17	-0.77294	0	2	15
GO_NEGATIVE_REGULATION_OF_EPIDERMIS_DEVELOPMENT	13	-0.77453	0.014388	3	10
CHEN_ETV5_TARGETS_TESTIS	15	-0.775	0.00060254	4	11
GO_TRIGLYCERIDE_LIPASE_ACTIVITY	13	-0.77597	0.011746	5	8
GO_CHROMOSOME_CONDENSATION	16	-0.78156	0.0052984	5	11
LEE_EARLY_T_LYMPHOCYTE_UP	75	-0.78168	0	12	63
SCIAN_CELL_CYCLE_TARGETS_OF_TP53_AND_TP73_DN	22	-0.78293	0	1	21
GRANDVAUX_IFN_RESPONSE_NOT_VIA_IRF3	12	-0.78558	0.0042505	0	12
GO_NEGATIVE_REGULATION_OF_EPIDERMAL_CELL_DIFFERENTIATION	10	-0.78644	0.030373	2	8
WU_APOPTOSIS_BY_CDKN1A_VIA_TP53	45	-0.78718	0	4	41
ISHIDA_E2F_TARGETS	43	-0.78723	0	4	39
GO_REGULATION_OF_WATER_LOSS_VIA_SKIN	10	-0.78757	0.030707	2	8
GO_OVULATION	14	-0.78855	0.012638	6	8
ROSTY_CERVICAL_CANCER_PROLIFERATION_CLUSTER	116	-0.79051	0	2	114
IGLESIAS_E2F_TARGETS_DN	12	-0.79133	0.0041117	2	10
PID_INTEGRIN4_PATHWAY	11	-0.79298	0.004649	3	8
LOPEZ_MESOTELIOMA_SURVIVAL_TIME_UP	11	-0.79324	0.0046685	1	10
BURTON_ADIPOGENESIS_PEAK_AT_24HR	33	-0.79347	0	6	27
EGUCHI_CELL_CYCLE_RB1_TARGETS	21	-0.79361	0	0	21
GO_KERATINIZATION	16	-0.79365	0	2	14
ROETH_TERT_TARGETS_UP	14	-0.79481	0.00057966	1	13
FOURNIER_ACINAR_DEVELOPMENT_LATE_DN	18	-0.79561	0	1	17
KOBAYASHI_EGFR_SIGNALING_6HR_DN	18	-0.79731	0	2	16
MATTHEWS_SKIN_CARCINOGENESIS_VIA_JUN	10	-0.79812	0.0067274	0	10
BENNETT_SYSTEMIC_LUPUS_ERYTHEMATOSUS	27	-0.80035	0	1	26
ONDER_CDH1_TARGETS_3_DN	45	-0.80051	0	4	41
GO_CHROMOSOME_SEPARATION	11	-0.8006	0.018564	7	4
GO_CXCR_CHEMOKINE_RECEPTOR_BINDING	12	-0.80149	0.004536	2	10
GREENBAUM_E2A_TARGETS_UP	32	-0.80181	0	3	29
AIGNER_ZEB1_TARGETS	27	-0.80222	0	3	24
LEE_LIVER_CANCER_HEPATOBLAST	15	-0.80256	0	5	10
BOWIE_RESPONSE_TO_TAMOXIFEN	16	-0.80817	0	0	16
MOSERLE_IFNA_RESPONSE	27	-0.81076	0	2	25
UROSEVIC_RESPONSE_TO_IMIQUIMOD	21	-0.81539	0	1	20
GO_KERATIN_FILAMENT	12	-0.81597	0.0047794	2	10
LI_WILMS_TUMOR_ANAPLASTIC_UP	14	-0.82321	0	1	13
FINETTI_BREAST_CANCER_KINOME_RED	15	-0.82533	0	0	15
PID_ERBB_NETWORK_PATHWAY	14	-0.83183	0	4	10
RUAN_RESPONSE_TO_TNF_UP	11	-0.83292	0.0021147	1	10
BOWIE_RESPONSE_TO_EXTRACELLULAR_MATRIX	15	-0.83374	0	0	15
KANG_FLUOROURACIL_RESISTANCE_DN	16	-0.83572	0	0	16
FARMER_BREAST_CANCER_CLUSTER_2	28	-0.83923	0	1	27
AMUNDSON_GAMMA_RADIATION_RESPONSE	35	-0.8407	0	2	33
MAHADEVAN_RESPONSE_TO_MP470_UP	18	-0.84625	0	0	18
BOSCO_EPITHELIAL_DIFFERENTIATION_MODULE	44	-0.84637	0	6	38
ZHANG_INTERFERON_RESPONSE	19	-0.84668	0	0	19
GO_CORNIFIED_ENVELOPE	13	-0.85123	0	1	12
KANG_DOXORUBICIN_RESISTANCE_UP	44	-0.85768	0	1	43
SMID_BREAST_CANCER_LUMINAL_A_DN	12	-0.8595	0	0	12
GO_CONDENSED_NUCLEAR_CHROMOSOME_CENTROMERIC_REGION	10	-0.87814	0.0047391	3	7
REICHERT_MITOSIS_LIN9_TARGETS	23	-0.88414	0	2	21
ZHAN_MULTIPLE_MYELOMA_PR_UP	33	-0.89478	0	0	33
GO_HEMIDESMOSOME_ASSEMBLY	11	-0.89659	0	1	10
LY_AGING_MIDDLE_DN	16	-0.91422	0	1	15
INAMURA_LUNG_CANCER_SCC_UP	11	-0.93511	0	2	9
MONTERO_THYROID_CANCER_POOR_SURVIVAL_UP	12	-0.94437	0	0	12

## Sheet: L6
Name	Genes (tot)	Stat (dist.dir)	p adj (dist.dir)	Genes (up)	Genes (down)
GO_TRIGLYCERIDE_LIPASE_ACTIVITY	13	0.95535	0	9	4
IGLESIAS_E2F_TARGETS_DN	12	0.92601	0.0029723	10	2
GO_LIPID_DIGESTION	14	0.91342	0.02982	10	4
GO_COBALAMIN_METABOLIC_PROCESS	17	0.89732	0.016584	11	6
SU_PANCREAS	38	0.89266	0	21	17
KEGG_MATURITY_ONSET_DIABETES_OF_THE_YOUNG	15	0.89214	0.015352	14	1
REACTOME_REGULATION_OF_BETA_CELL_DEVELOPMENT	19	0.87815	0.004292	16	3
GO_METALLOCARBOXYPEPTIDASE_ACTIVITY	15	0.87576	0.031318	10	5
REACTOME_REGULATION_OF_GENE_EXPRESSION_IN_BETA_CELLS	14	0.86077	0.045378	13	1
KANG_GLIS3_TARGETS	31	0.84909	0	23	8
REACTOME_METABOLISM_OF_STEROID_HORMONES_AND_VITAMINS_A_AND_D	19	0.84413	0.024981	9	10
GO_CARBOXYPEPTIDASE_ACTIVITY	25	0.8369	0.011718	18	7
GO_METALLOEXOPEPTIDASE_ACTIVITY	34	0.83308	0	17	17
KEGG_GLYCINE_SERINE_AND_THREONINE_METABOLISM	25	0.83087	0.0061032	19	6
LEE_LIVER_CANCER_DENA_DN	57	0.82627	0	35	22
KEGG_PROXIMAL_TUBULE_BICARBONATE_RECLAMATION	21	0.82295	0.034069	15	6
KEGG_GLYCEROLIPID_METABOLISM	35	0.81518	0	14	21
HALLMARK_PANCREAS_BETA_CELLS	32	0.80888	0	26	6
LEE_LIVER_CANCER_E2F1_DN	50	0.8053	0	30	20
GRUETZMANN_PANCREATIC_CANCER_DN	174	0.80277	0	149	25
LEE_LIVER_CANCER_MYC_DN	48	0.79781	0	34	14
GO_TETRAPYRROLE_METABOLIC_PROCESS	42	0.78833	0	20	22
CAVARD_LIVER_CANCER_MALIGNANT_VS_BENIGN	26	0.77142	0.048962	14	12
LEE_LIVER_CANCER_CIPROFIBRATE_DN	51	0.76924	0	25	26
REACTOME_LIPID_DIGESTION_MOBILIZATION_AND_TRANSPORT	37	0.76247	0.0082736	17	20
HANN_RESISTANCE_TO_BCL2_INHIBITOR_DN	35	0.76244	0.0064423	20	15
GO_DIGESTION	84	0.76088	0	43	41
GO_LIPASE_ACTIVITY	80	0.74914	0	44	36
GO_EXOPEPTIDASE_ACTIVITY	77	0.74895	0	39	38
VECCHI_GASTRIC_CANCER_EARLY_DN	254	0.74754	0	185	69
GO_PROTEIN_ACTIVATION_CASCADE	46	0.74677	0.033108	32	14
GO_CARBOXYLIC_ESTER_HYDROLASE_ACTIVITY	82	0.73569	0	38	44
BOYAULT_LIVER_CANCER_SUBCLASS_G3_DN	35	0.72785	0.043865	30	5
HSIAO_LIVER_SPECIFIC_GENES	173	0.72755	0	107	66
LEE_LIVER_CANCER_MYC_E2F1_DN	50	0.71837	0.0085931	31	19
GO_SECRETORY_GRANULE_LUMEN	60	0.70905	0.018711	37	23
GO_WATER_SOLUBLE_VITAMIN_METABOLIC_PROCESS	74	0.69961	0	43	31
NAKAYAMA_SOFT_TISSUE_TUMORS_PCA1_DN	61	0.68965	0.014712	42	19
SERVITJA_ISLET_HNF1A_TARGETS_DN	82	0.68868	0.0015201	57	25
SABATES_COLORECTAL_ADENOMA_DN	204	0.68854	0	128	76
GO_VESICLE_LUMEN	76	0.68439	0.018943	45	31
HALLMARK_KRAS_SIGNALING_DN	114	0.67364	0	60	54
CHIANG_LIVER_CANCER_SUBCLASS_PROLIFERATION_DN	115	0.67123	0	79	36
SERVITJA_LIVER_HNF1A_TARGETS_DN	110	0.66422	0	69	41
KONDO_PROSTATE_CANCER_WITH_H3K27ME3	73	0.66122	0.038948	45	28
GO_VITAMIN_METABOLIC_PROCESS	96	0.65836	0.017364	53	43
DELYS_THYROID_CANCER_DN	196	0.64995	0	129	67
LEE_LIVER_CANCER_SURVIVAL_UP	121	0.62463	0.011667	76	45
GO_SECRETORY_GRANULE	234	0.59168	0.030901	121	113
HOSHIDA_LIVER_CANCER_SUBCLASS_S3	219	0.57925	0.014124	136	83
GO_METAL_ION_TRANSMEMBRANE_TRANSPORTER_ACTIVITY	258	0.57385	0.040445	143	115
HALLMARK_BILE_ACID_METABOLISM	90	0.56323	0.025485	49	41
FLECHNER_BIOPSY_KIDNEY_TRANSPLANT_REJECTED_VS_OK_DN	448	0.54028	0.048208	249	199
HALLMARK_MTORC1_SIGNALING	177	-0.34288	0.039835	41	136
HALLMARK_MYC_TARGETS_V1	167	-0.34934	0.036771	38	129
SPIELMAN_LYMPHOBLAST_EUROPEAN_VS_ASIAN_UP	403	-0.36055	0.040781	93	310
LIM_MAMMARY_STEM_CELL_UP	391	-0.36824	0.031135	131	260
HALLMARK_INTERFERON_GAMMA_RESPONSE	178	-0.37436	0.0098691	45	133
BORCZUK_MALIGNANT_MESOTHELIOMA_UP	251	-0.37826	0.049536	59	192
BUYTAERT_PHOTODYNAMIC_THERAPY_STRESS_DN	487	-0.38033	0.016012	144	343
SENESE_HDAC1_TARGETS_UP	356	-0.38356	0.013436	92	264
REACTOME_CYTOKINE_SIGNALING_IN_IMMUNE_SYSTEM	219	-0.38859	0.024756	56	163
GO_REGULATION_OF_MITOTIC_CELL_CYCLE	367	-0.39272	0.046336	91	276
GO_ANCHORING_JUNCTION	402	-0.39399	0.041472	116	286
SENESE_HDAC1_AND_HDAC2_TARGETS_UP	182	-0.39504	0.034884	53	129
ZHONG_RESPONSE_TO_AZACITIDINE_AND_TSA_UP	140	-0.39528	0.048047	42	98
ALFANO_MYC_TARGETS	191	-0.39776	0.024075	60	131
CHEN_HOXA5_TARGETS_9HR_UP	175	-0.39877	0.039466	42	133
HOSHIDA_LIVER_CANCER_SUBCLASS_S1	210	-0.4003	0.020176	59	151
SMIRNOV_CIRCULATING_ENDOTHELIOCYTES_IN_CANCER_UP	136	-0.40042	0.049421	41	95
MARTINEZ_RESPONSE_TO_TRABECTEDIN_DN	225	-0.40095	0.019432	51	174
ALCALAY_AML_BY_NPM1_LOCALIZATION_DN	160	-0.40176	0.031054	59	101
MUELLER_PLURINET	237	-0.40261	0.016229	52	185
PHONG_TNF_RESPONSE_NOT_VIA_P38	289	-0.40314	0.0076505	81	208
HALLMARK_P53_PATHWAY	174	-0.40357	0.0032299	49	125
KIM_WT1_TARGETS_8HR_UP	143	-0.40743	0.03934	44	99
HALLMARK_GLYCOLYSIS	175	-0.40836	0.0037682	46	129
PEDERSEN_METASTASIS_BY_ERBB2_ISOFORM_7	304	-0.40979	0.0057388	97	207
TOYOTA_TARGETS_OF_MIR34B_AND_MIR34C	308	-0.40991	0.0077705	73	235
KAUFFMANN_DNA_REPAIR_GENES	193	-0.41052	0.013079	42	151
CHARAFE_BREAST_CANCER_LUMINAL_VS_BASAL_DN	365	-0.41056	0.0058652	92	273
WEST_ADRENOCORTICAL_TUMOR_UP	243	-0.41243	0.0083681	39	204
HALLMARK_APOPTOSIS	148	-0.41281	0.0035888	33	115
CHICAS_RB1_TARGETS_GROWING	199	-0.41317	0.0084674	63	136
PODAR_RESPONSE_TO_ADAPHOSTIN_UP	122	-0.41436	0.047968	41	81
AFFAR_YY1_TARGETS_DN	204	-0.41497	0.010917	55	149
KIM_WT1_TARGETS_12HR_DN	167	-0.41598	0.018127	48	119
PLASARI_TGFB1_TARGETS_10HR_UP	167	-0.41741	0.016176	53	114
HALLMARK_TGF_BETA_SIGNALING	50	-0.41849	0.04163	12	38
KIM_RESPONSE_TO_TSA_AND_DECITABINE_UP	102	-0.41885	0.048082	38	64
GO_REGULATION_OF_CELL_CYCLE_PHASE_TRANSITION	257	-0.42167	0.029936	56	201
GO_CELL_CYCLE_PHASE_TRANSITION	207	-0.42221	0.041266	38	169
WINTER_HYPOXIA_METAGENE	200	-0.42303	0.012387	56	144
CAIRO_HEPATOBLASTOMA_CLASSES_UP	463	-0.42395	0.0018071	117	346
RIGGI_EWING_SARCOMA_PROGENITOR_DN	144	-0.42548	0.02271	57	87
GO_CELL_SUBSTRATE_JUNCTION	339	-0.42632	0.014621	90	249
REACTOME_PROCESSING_OF_CAPPED_INTRON_CONTAINING_PRE_MRNA	97	-0.42665	0.048342	20	77
KIM_WT1_TARGETS_DN	354	-0.42753	0.0018173	109	245
GENTILE_UV_HIGH_DOSE_DN	252	-0.42763	0.0057887	52	200
REN_ALVEOLAR_RHABDOMYOSARCOMA_DN	371	-0.42785	0.001281	80	291
JAEGER_METASTASIS_DN	210	-0.42906	0.0055941	70	140
HALLMARK_HYPOXIA	174	-0.43007	0.001538	51	123
GO_CELL_DIVISION	330	-0.43046	0.0094649	76	254
PASINI_SUZ12_TARGETS_DN	280	-0.43101	0.0027503	73	207
ZHENG_GLIOBLASTOMA_PLASTICITY_UP	202	-0.43146	0.0075614	63	139
GO_REGULATION_OF_MICROTUBULE_BASED_PROCESS	171	-0.43391	0.040158	40	131
HALLMARK_INTERFERON_ALPHA_RESPONSE	85	-0.43424	0.0068513	12	73
CHARAFE_BREAST_CANCER_LUMINAL_VS_MESENCHYMAL_DN	363	-0.43433	0.0018275	84	279
ZWANG_CLASS_1_TRANSIENTLY_INDUCED_BY_EGF	357	-0.43451	0.0017676	84	273
LINDGREN_BLADDER_CANCER_CLUSTER_1_DN	302	-0.43509	0.001676	81	221
GO_DNA_CONFORMATION_CHANGE	156	-0.43564	0.045775	34	122
GARGALOVIC_RESPONSE_TO_OXIDIZED_PHOSPHOLIPIDS_BLUE_UP	101	-0.4365	0.040981	29	72
DELYS_THYROID_CANCER_UP	392	-0.43657	0.0010949	117	275
HALLMARK_APICAL_JUNCTION	165	-0.43683	0.0010766	47	118
QI_HYPOXIA	118	-0.43711	0.014069	35	83
MITSIADES_RESPONSE_TO_APLIDIN_DN	199	-0.43726	0.0036212	44	155
CHARAFE_BREAST_CANCER_BASAL_VS_MESENCHYMAL_UP	97	-0.43728	0.02896	38	59
NIKOLSKY_BREAST_CANCER_20Q12_Q13_AMPLICON	89	-0.43735	0.026997	19	70
KEGG_SPLICEOSOME	83	-0.43765	0.048147	10	73
PYEON_CANCER_HEAD_AND_NECK_VS_CERVICAL_UP	136	-0.43814	0.009546	33	103
WHITFIELD_CELL_CYCLE_G1_S	101	-0.43814	0.038473	28	73
WAMUNYOKOLI_OVARIAN_CANCER_LMP_UP	205	-0.43904	0.0056416	57	148
GO_MICROTUBULE_CYTOSKELETON_ORGANIZATION	239	-0.43933	0.016663	66	173
LEI_MYB_TARGETS	272	-0.43939	0.0024352	65	207
REACTOME_MRNA_PROCESSING	114	-0.44004	0.019381	20	94
BASSO_CD40_SIGNALING_UP	84	-0.44062	0.039564	28	56
GO_SPINDLE	202	-0.44173	0.018458	44	158
ENK_UV_RESPONSE_EPIDERMIS_UP	240	-0.44174	0.0017115	60	180
REACTOME_DNA_REPAIR	95	-0.44207	0.02428	15	80
WANG_HCP_PROSTATE_CANCER	88	-0.44228	0.030155	24	64
GAL_LEUKEMIC_STEM_CELL_DN	179	-0.44252	0.0057637	60	119
REACTOME_SIGNALING_BY_ILS	94	-0.44542	0.032593	27	67
GO_REGULATION_OF_NUCLEAR_DIVISION	122	-0.44599	0.045294	34	88
BROWNE_HCMV_INFECTION_20HR_DN	89	-0.44641	0.020115	30	59
ZHANG_RESPONSE_TO_IKK_INHIBITOR_AND_TNF_UP	184	-0.44728	0.005536	49	135
WU_CELL_MIGRATION	160	-0.44753	0.0057833	53	107
DAZARD_RESPONSE_TO_UV_SCC_DN	101	-0.44883	0.023643	17	84
BILD_MYC_ONCOGENIC_SIGNATURE	148	-0.44885	0.0074414	39	109
SCHUETZ_BREAST_CANCER_DUCTAL_INVASIVE_UP	302	-0.44938	0.0010481	101	201
GO_NEGATIVE_REGULATION_OF_MITOTIC_CELL_CYCLE	159	-0.44981	0.028666	39	120
CHIARADONNA_NEOPLASTIC_TRANSFORMATION_KRAS_UP	108	-0.4499	0.014464	24	84
PID_P53_DOWNSTREAM_PATHWAY	115	-0.45179	0.012233	29	86
SWEET_KRAS_TARGETS_UP	71	-0.45194	0.048161	21	50
ONDER_CDH1_TARGETS_2_DN	389	-0.45279	0	128	261
GO_NEGATIVE_REGULATION_OF_CYTOSKELETON_ORGANIZATION	158	-0.45342	0.027692	42	116
GO_SKIN_DEVELOPMENT	135	-0.45411	0.037307	39	96
HALLMARK_MITOTIC_SPINDLE	180	-0.45478	0.00043065	41	139
RODRIGUES_THYROID_CARCINOMA_POORLY_DIFFERENTIATED_UP	478	-0.4559	0	96	382
HALLMARK_TNFA_SIGNALING_VIA_NFKB	178	-0.45768	0.00053831	39	139
MATTIOLI_MGUS_VS_PCL	76	-0.4578	0.026835	18	58
GO_EPIDERMIS_DEVELOPMENT	160	-0.45792	0.023556	46	114
PHONG_TNF_RESPONSE_VIA_P38_PARTIAL	145	-0.45825	0.0042272	50	95
WATANABE_RECTAL_CANCER_RADIOTHERAPY_RESPONSIVE_DN	85	-0.45852	0.024488	17	68
CHANG_CORE_SERUM_RESPONSE_UP	157	-0.45876	0.0048888	25	132
BLUM_RESPONSE_TO_SALIRASIB_DN	293	-0.45894	0	59	234
JACKSON_DNMT1_TARGETS_UP	70	-0.45895	0.048263	18	52
MCBRYAN_PUBERTAL_TGFB1_TARGETS_UP	156	-0.4591	0.0048664	41	115
AMIT_EGF_RESPONSE_480_HELA	133	-0.45985	0.0058912	21	112
SASAKI_ADULT_T_CELL_LEUKEMIA	145	-0.45996	0.0040791	32	113
WHITFIELD_CELL_CYCLE_G2_M	168	-0.46012	0.0036387	38	130
WANG_RESPONSE_TO_GSK3_INHIBITOR_SB216763_DN	265	-0.46026	0.0010811	61	204
ONDER_CDH1_TARGETS_1_DN	136	-0.46061	0.0048224	33	103
MANALO_HYPOXIA_DN	219	-0.46167	0.00056175	36	183
HIRSCH_CELLULAR_TRANSFORMATION_SIGNATURE_UP	204	-0.46273	0.0012961	56	148
GO_ORGANELLE_FISSION	320	-0.46278	0.0026187	71	249
TARTE_PLASMA_CELL_VS_PLASMABLAST_DN	253	-0.46434	0.00059274	51	202
KEGG_ECM_RECEPTOR_INTERACTION	71	-0.46486	0.027696	16	55
VERHAAK_GLIOBLASTOMA_MESENCHYMAL	188	-0.4661	0.0012663	49	139
LAIHO_COLORECTAL_CANCER_SERRATED_UP	95	-0.46727	0.0082734	14	81
WONG_EMBRYONIC_STEM_CELL_CORE	277	-0.46807	0	46	231
GO_NEGATIVE_REGULATION_OF_CELL_CYCLE_PROCESS	167	-0.46946	0.011808	38	129
NAKAMURA_TUMOR_ZONE_PERIPHERAL_VS_CENTRAL_UP	216	-0.46983	0.00057683	42	174
SASSON_RESPONSE_TO_FORSKOLIN_DN	81	-0.47103	0.013267	23	58
GO_REGULATION_OF_PROTEIN_COMPLEX_DISASSEMBLY	153	-0.47157	0.015301	38	115
KOKKINAKIS_METHIONINE_DEPRIVATION_96HR_DN	68	-0.4734	0.023058	15	53
AMIT_EGF_RESPONSE_120_HELA	58	-0.47388	0.039638	16	42
GO_CHROMOSOMAL_REGION	203	-0.47467	0.0025252	43	160
HOFFMANN_PRE_BI_TO_LARGE_PRE_BII_LYMPHOCYTE_DN	61	-0.47557	0.048373	21	40
PUJANA_BREAST_CANCER_LIT_INT_NETWORK	91	-0.47566	0.0083047	19	72
SUNG_METASTASIS_STROMA_UP	93	-0.47571	0.011274	21	72
PUJANA_BRCA2_PCC_NETWORK	347	-0.47797	0	68	279
KEGG_P53_SIGNALING_PATHWAY	60	-0.47806	0.030845	11	49
PID_BETA_CATENIN_NUC_PATHWAY	65	-0.47886	0.024482	19	46
REACTOME_FACTORS_INVOLVED_IN_MEGAKARYOCYTE_DEVELOPMENT_AND_PLATELET_PRODUCTION	83	-0.48144	0.0082114	21	62
DANG_REGULATED_BY_MYC_UP	60	-0.48163	0.026184	15	45
REACTOME_APC_C_CDH1_MEDIATED_DEGRADATION_OF_CDC20_AND_OTHER_APC_C_CDH1_TARGETED_PROTEINS_IN_LATE_MITOSIS_EARLY_G1	58	-0.48205	0.025633	5	53
BENPORATH_CYCLING_GENES	500	-0.4824	0	118	382
GO_NEGATIVE_REGULATION_OF_CELL_CYCLE_PHASE_TRANSITION	116	-0.48294	0.023969	23	93
PENG_LEUCINE_DEPRIVATION_DN	158	-0.484	0.0010418	27	131
JI_RESPONSE_TO_FSH_DN	50	-0.48436	0.045909	11	39
BERENJENO_TRANSFORMED_BY_RHOA_UP	429	-0.48574	0	69	360
WILCOX_RESPONSE_TO_PROGESTERONE_DN	49	-0.48692	0.049307	17	32
REACTOME_APC_C_CDC20_MEDIATED_DEGRADATION_OF_MITOTIC_PROTEINS	58	-0.48746	0.023427	5	53
DER_IFN_ALPHA_RESPONSE_UP	65	-0.48754	0.018624	10	55
PEART_HDAC_PROLIFERATION_CLUSTER_UP	51	-0.48835	0.047852	15	36
VERNELL_RETINOBLASTOMA_PATHWAY_UP	61	-0.48846	0.028678	8	53
MIYAGAWA_TARGETS_OF_EWSR1_ETS_FUSIONS_DN	166	-0.49123	0	40	126
LEE_LIVER_CANCER_SURVIVAL_DN	139	-0.49181	0.0010611	31	108
NADLER_OBESITY_UP	54	-0.49247	0.027383	14	40
LIN_SILENCED_BY_TUMOR_MICROENVIRONMENT	87	-0.49286	0.0062311	19	68
GO_MITOTIC_CELL_CYCLE_CHECKPOINT	113	-0.49339	0.013707	24	89
GO_EPIDERMAL_CELL_DIFFERENTIATION	81	-0.49447	0.028554	18	63
RAMASWAMY_METASTASIS_UP	43	-0.49555	0.044775	7	36
TURASHVILI_BREAST_DUCTAL_CARCINOMA_VS_LOBULAR_NORMAL_UP	56	-0.49625	0.021522	9	47
ZHANG_TLX_TARGETS_60HR_DN	213	-0.49635	0	41	172
LIU_SMARCA4_TARGETS	47	-0.49675	0.028562	16	31
GO_CYTOKINESIS	70	-0.49703	0.043772	16	54
GO_NEGATIVE_REGULATION_OF_CHROMOSOME_ORGANIZATION	75	-0.49718	0.040953	25	50
REACTOME_CYCLIN_E_ASSOCIATED_EVENTS_DURING_G1_S_TRANSITION_	57	-0.49785	0.012301	4	53
REACTOME_ORC1_REMOVAL_FROM_CHROMATIN	54	-0.49837	0.023658	3	51
ZAMORA_NOS2_TARGETS_UP	56	-0.49898	0.019372	9	47
BIDUS_METASTASIS_UP	157	-0.49907	0	38	119
PID_AVB3_INTEGRIN_PATHWAY	69	-0.49959	0.0083363	19	50
HALLMARK_EPITHELIAL_MESENCHYMAL_TRANSITION	186	-0.49988	0	44	142
REACTOME_MITOTIC_G1_G1_S_PHASES	111	-0.49988	0.0024477	10	101
DAZARD_UV_RESPONSE_CLUSTER_G1	57	-0.49993	0.011354	11	46
BOYAULT_LIVER_CANCER_SUBCLASS_G3_UP	140	-0.50108	0	21	119
GO_MIDBODY	103	-0.50162	0.013999	23	80
REACTOME_CELL_CYCLE_MITOTIC	250	-0.50171	0	39	211
KEGG_CELL_CYCLE	107	-0.50173	0.0017298	23	84
DER_IFN_BETA_RESPONSE_UP	89	-0.50201	0.0016936	16	73
MOREAUX_B_LYMPHOCYTE_MATURATION_BY_TACI_DN	49	-0.50238	0.028485	7	42
BRUECKNER_TARGETS_OF_MIRLET7A3_DN	62	-0.50295	0.0083744	15	47
RICKMAN_HEAD_AND_NECK_CANCER_C	63	-0.50353	0.0076899	25	38
MARSON_BOUND_BY_E2F4_UNSTIMULATED	487	-0.50355	0	95	392
GO_CELL_CYCLE_CHECKPOINT	151	-0.50423	0	31	120
REACTOME_CELL_CYCLE	293	-0.50456	0	46	247
VECCHI_GASTRIC_CANCER_ADVANCED_VS_EARLY_UP	143	-0.50485	0	41	102
KIM_WT1_TARGETS_UP	177	-0.50646	0	42	135
PID_INTEGRIN1_PATHWAY	64	-0.50654	0.0082423	16	48
GOLDRATH_ANTIGEN_RESPONSE	280	-0.50679	0	78	202
JIANG_TIP30_TARGETS_UP	39	-0.50713	0.045797	8	31
SHEPARD_CRUSH_AND_BURN_MUTANT_DN	131	-0.50733	0	40	91
WIEDERSCHAIN_TARGETS_OF_BMI1_AND_PCGF2	51	-0.50793	0.023717	15	36
GO_NEGATIVE_REGULATION_OF_PROTEIN_COMPLEX_DISASSEMBLY	122	-0.50868	0.0027619	29	93
GO_DNA_GEOMETRIC_CHANGE	70	-0.50881	0.031148	11	59
GOTTWEIN_TARGETS_OF_KSHV_MIR_K12_11	52	-0.50942	0.018821	15	37
ROY_WOUND_BLOOD_VESSEL_UP	44	-0.50982	0.038278	11	33
REACTOME_SYNTHESIS_OF_DNA	73	-0.51029	0.0042467	4	69
LIANG_SILENCED_BY_METHYLATION_2	46	-0.51068	0.028525	11	35
SMIRNOV_RESPONSE_TO_IR_2HR_UP	41	-0.51112	0.033791	10	31
AMIT_SERUM_RESPONSE_60_MCF10A	51	-0.51142	0.020702	12	39
MIKKELSEN_IPS_WITH_HCP_H3K27ME3	47	-0.51168	0.01807	20	27
MENSE_HYPOXIA_UP	76	-0.51217	0.0040984	21	55
GO_MITOTIC_NUCLEAR_DIVISION	255	-0.51247	0	51	204
KENNY_CTNNB1_TARGETS_DN	38	-0.51251	0.049288	10	28
BROWNE_HCMV_INFECTION_10HR_DN	46	-0.51314	0.025821	12	34
WHITFIELD_CELL_CYCLE_S	109	-0.51358	0.0013194	29	80
PID_TAP63_PATHWAY	50	-0.51413	0.014417	8	42
EBAUER_MYOGENIC_TARGETS_OF_PAX3_FOXO1_FUSION	38	-0.51454	0.048196	12	26
PHONG_TNF_TARGETS_UP	56	-0.51751	0.0090124	13	43
DER_IFN_GAMMA_RESPONSE_UP	61	-0.51774	0.010337	8	53
CROMER_METASTASIS_DN	65	-0.51788	0.0076319	13	52
GO_CHROMOSOME_SEGREGATION	172	-0.51791	0	32	140
GO_COLLAGEN_TRIMER	64	-0.52049	0.031587	24	40
REACTOME_REGULATION_OF_MITOTIC_CELL_CYCLE	68	-0.5205	0.0040412	7	61
HUPER_BREAST_BASAL_VS_LUMINAL_DN	57	-0.521	0.0057142	14	43
REACTOME_G1_S_TRANSITION	90	-0.52127	0.0012736	6	84
GENTILE_RESPONSE_CLUSTER_D3	51	-0.5214	0.013346	11	40
RHODES_CANCER_META_SIGNATURE	56	-0.52222	0.0084325	8	48
JOHANSSON_GLIOMAGENESIS_BY_PDGFB_UP	49	-0.5223	0.014116	9	40
SAGIV_CD24_TARGETS_DN	41	-0.52257	0.02329	10	31
ZHAN_V2_LATE_DIFFERENTIATION_GENES	38	-0.52299	0.038375	8	30
REACTOME_S_PHASE	88	-0.523	0.0013115	5	83
SMIRNOV_RESPONSE_TO_IR_2HR_DN	41	-0.52307	0.023495	13	28
GO_ANAPHASE_PROMOTING_COMPLEX_DEPENDENT_CATABOLIC_PROCESS	67	-0.5231	0.019553	5	62
GALINDO_IMMUNE_RESPONSE_TO_ENTEROTOXIN	70	-0.52384	0.0048007	15	55
ELVIDGE_HYPOXIA_BY_DMOG_UP	110	-0.52502	0	33	77
GU_PDEF_TARGETS_UP	68	-0.52554	0.0036564	15	53
GO_CONDENSED_CHROMOSOME	121	-0.52587	0	26	95
BURTON_ADIPOGENESIS_PEAK_AT_8HR	34	-0.52744	0.041659	8	26
RICKMAN_TUMOR_DIFFERENTIATED_WELL_VS_POORLY_DN	283	-0.52894	0	58	225
SU_TESTIS	51	-0.52917	0.010308	15	36
DIRMEIER_LMP1_RESPONSE_LATE_UP	48	-0.52942	0.014163	12	36
ZHANG_TLX_TARGETS_36HR_DN	141	-0.52943	0	30	111
WHITFIELD_CELL_CYCLE_G2	133	-0.53001	0	30	103
GO_DNA_DEPENDENT_DNA_REPLICATION	67	-0.5303	0.013428	9	58
GO_EXTRACELLULAR_MATRIX_STRUCTURAL_CONSTITUENT	54	-0.53045	0.036809	18	36
HUANG_DASATINIB_RESISTANCE_UP	72	-0.53051	0.0027231	16	56
GO_REGULATION_OF_MICROTUBULE_POLYMERIZATION_OR_DEPOLYMERIZATION	120	-0.53115	0	26	94
ELVIDGE_HYPOXIA_UP	140	-0.53211	0	36	104
ELVIDGE_HIF1A_AND_HIF2A_TARGETS_DN	84	-0.53223	0.0010879	23	61
DUTERTRE_ESTRADIOL_RESPONSE_24HR_UP	260	-0.53331	0	54	206
LEONARD_HYPOXIA	38	-0.5349	0.02421	10	28
VERRECCHIA_EARLY_RESPONSE_TO_TGFB1	53	-0.53504	0.007592	9	44
GO_REGULATION_OF_SISTER_CHROMATID_SEGREGATION	52	-0.5361	0.03395	12	40
CLASPER_LYMPHATIC_VESSELS_DURING_METASTASIS_DN	32	-0.53655	0.045686	6	26
THILLAINADESAN_ZNF217_TARGETS_UP	33	-0.53666	0.030927	7	26
GO_NUCLEAR_CHROMOSOME_SEGREGATION	138	-0.53728	0	27	111
REACTOME_MITOTIC_M_M_G1_PHASES	132	-0.53859	0	18	114
POOLA_INVASIVE_BREAST_CANCER_UP	231	-0.53978	0	84	147
HUANG_FOXA2_TARGETS_DN	35	-0.54004	0.024558	11	24
MARCHINI_TRABECTEDIN_RESISTANCE_DN	38	-0.54044	0.020144	8	30
SANA_RESPONSE_TO_IFNG_DN	75	-0.54047	0.0018379	19	56
KEGG_HEDGEHOG_SIGNALING_PATHWAY	42	-0.54099	0.011314	14	28
MARKEY_RB1_ACUTE_LOF_UP	194	-0.54105	0	46	148
PUJANA_XPRSS_INT_NETWORK	140	-0.54123	0	23	117
WEIGEL_OXIDATIVE_STRESS_BY_TBH_AND_H2O2	30	-0.54151	0.032633	4	26
HUMMERICH_SKIN_CANCER_PROGRESSION_UP	75	-0.54213	0.0012591	27	48
REACTOME_CELL_CYCLE_CHECKPOINTS	97	-0.54277	0	6	91
REACTOME_DNA_REPLICATION	147	-0.54287	0	18	129
VERRECCHIA_DELAYED_RESPONSE_TO_TGFB1	37	-0.5433	0.021775	9	28
TSUNODA_CISPLATIN_RESISTANCE_DN	42	-0.54342	0.0103	16	26
ZWANG_CLASS_3_TRANSIENTLY_INDUCED_BY_EGF	172	-0.54382	0	47	125
AMIT_EGF_RESPONSE_240_HELA	49	-0.54405	0.007471	8	41
GO_EMBRYONIC_SKELETAL_SYSTEM_DEVELOPMENT	94	-0.54422	0	22	72
GO_SPINDLE_POLE	87	-0.54442	0.0026782	15	72
GOBERT_OLIGODENDROCYTE_DIFFERENTIATION_UP	419	-0.54503	0	84	335
KRASNOSELSKAYA_ILF3_TARGETS_UP	35	-0.54528	0.021393	8	27
RIZ_ERYTHROID_DIFFERENTIATION_CCNE1	32	-0.5453	0.033026	7	25
SENGUPTA_NASOPHARYNGEAL_CARCINOMA_UP	227	-0.5456	0	52	175
REACTOME_RNA_POL_I_TRANSCRIPTION	35	-0.54613	0.020343	3	32
BIOCARTA_INTEGRIN_PATHWAY	34	-0.54631	0.022643	4	30
ELVIDGE_HIF1A_TARGETS_DN	74	-0.54743	0.0010546	20	54
KRIEG_HYPOXIA_VIA_KDM3A	45	-0.54894	0.0076802	10	35
FRIDMAN_IMMORTALIZATION_DN	30	-0.54958	0.024514	3	27
RUIZ_TNC_TARGETS_DN	112	-0.55071	0	26	86
GEORGES_CELL_CYCLE_MIR192_TARGETS	56	-0.55123	0.0028879	11	45
GO_ACTOMYOSIN	47	-0.55233	0.029094	8	39
GO_RESPONSE_TO_TYPE_I_INTERFERON	49	-0.55255	0.030427	5	44
GENTILE_UV_RESPONSE_CLUSTER_D2	35	-0.55478	0.014511	7	28
GO_CHROMOSOME_CENTROMERIC_REGION	118	-0.55503	0	20	98
PID_FOXM1_PATHWAY	38	-0.55635	0.011235	5	33
HARRIS_HYPOXIA	72	-0.55786	0.0011019	18	54
RIZ_ERYTHROID_DIFFERENTIATION	67	-0.55794	0.00060526	11	56
SEITZ_NEOPLASTIC_TRANSFORMATION_BY_8P_DELETION_UP	63	-0.55806	0.00056544	18	45
LI_PROSTATE_CANCER_EPIGENETIC	28	-0.55832	0.028438	12	16
AMIT_EGF_RESPONSE_120_MCF10A	39	-0.55878	0.0077402	9	30
GO_FORMATION_OF_PRIMARY_GERM_LAYER	87	-0.55988	0	17	70
SIMBULAN_UV_RESPONSE_IMMORTALIZED_DN	30	-0.56064	0.018013	8	22
JIANG_HYPOXIA_VIA_VHL	27	-0.56155	0.048035	8	19
MOSERLE_IFNA_RESPONSE	27	-0.56181	0.04826	5	22
PID_ATM_PATHWAY	29	-0.5629	0.039521	6	23
GO_REGULATION_OF_CYTOKINESIS	43	-0.56363	0.028251	11	32
GO_KERATINOCYTE_DIFFERENTIATION	53	-0.56375	0.012096	10	43
BURTON_ADIPOGENESIS_PEAK_AT_2HR	47	-0.5639	0.0027366	12	35
HORIUCHI_WTAP_TARGETS_DN	246	-0.56412	0	64	182
SEMENZA_HIF1_TARGETS	31	-0.56422	0.021329	10	21
HONMA_DOCETAXEL_RESISTANCE	28	-0.56441	0.024551	4	24
ISSAEVA_MLL2_TARGETS	47	-0.56493	0.0027641	8	39
PID_SYNDECAN_4_PATHWAY	29	-0.56558	0.034974	5	24
REACTOME_MEIOSIS	49	-0.5666	0.0036039	13	36
LI_WILMS_TUMOR_VS_FETAL_KIDNEY_1_DN	135	-0.56788	0	26	109
REACTOME_CHROMOSOME_MAINTENANCE	62	-0.56871	0.00058468	12	50
GU_PDEF_TARGETS_DN	24	-0.57199	0.048289	4	20
DASU_IL6_SIGNALING_SCAR_UP	26	-0.57234	0.041496	6	20
FOURNIER_ACINAR_DEVELOPMENT_LATE_2	232	-0.57243	0	24	208
LINDVALL_IMMORTALIZED_BY_TERT_DN	63	-0.57282	0	14	49
MISSIAGLIA_REGULATED_BY_METHYLATION_DN	98	-0.5735	0	16	82
PID_ATR_PATHWAY	35	-0.57688	0.0076596	4	31
GO_CELL_SUBSTRATE_JUNCTION_ASSEMBLY	35	-0.57706	0.040763	7	28
ZHANG_TLX_TARGETS_DN	66	-0.57736	0	9	57
PUJANA_BRCA_CENTERED_NETWORK	100	-0.57837	0	15	85
WINTER_HYPOXIA_UP	73	-0.57973	0	9	64
GO_EMBRYONIC_SKELETAL_SYSTEM_MORPHOGENESIS	73	-0.5805	0	17	56
NEMETH_INFLAMMATORY_RESPONSE_LPS_DN	30	-0.58083	0.008284	10	20
[truncated: 236 more rows]
